# Supplementary material for: Ontology-based systematical representation and drug class effect analysis of package insert-reported adverse events associated with cardiovascular drugs used in China
Source: Sci Rep. 2017 Oct 23;7:13819. doi: 10.1038/s41598-017-12580-4 (PMC5653862; doi:10.1038/s41598-017-12580-4)
Supplement: Supplementary file 2 — Supplemental File F1 [file 41598_2017_12580_MOESM2_ESM.xlsx]

## Sheet: Ontology_related_data
OAE term	OAE class	OAE class ID	OAE ID	Chinese AE	traslation	Chinese drug classes	Chinese drug name	English drug name	NDF-RT drug ID	NDF-RT drug label
edema AE	homeostasis AE	http://purl.obolibrary.org/obo/OAE_0000555	http://purl.obolibrary.org/obo/OAE_0000556	水肿（剂量相关性）	edema（dose-related）	钙通道阻滞药	苯磺酸左旋氨氯地平片	Levamlodipine Besylate Tablets
dizziness AE	behavior and neurological AE	http://purl.obolibrary.org/obo/OAE_0000580	http://purl.obolibrary.org/obo/OAE_0000388	头晕（剂量相关性）	dizziness（dose-related）	钙通道阻滞药	苯磺酸左旋氨氯地平片	Levamlodipine Besylate Tablets
hot flush	skin AE	http://purl.obolibrary.org/obo/OAE_0000543	http://purl.obolibrary.org/obo/OAE_0000050	潮红（剂量相关性）	aestus (dose-related)	钙通道阻滞药	苯磺酸左旋氨氯地平片	Levamlodipine Besylate Tablets
palpitation AE	behavior and neurological AE	http://purl.obolibrary.org/obo/OAE_0000580	http://purl.obolibrary.org/obo/OAE_0000471	心悸（剂量相关性）	Palpitation（Dose-related ）	钙通道阻滞药	苯磺酸左旋氨氯地平片	Levamlodipine Besylate Tablets
headache AE	behavior and neurological AE	http://purl.obolibrary.org/obo/OAE_0000580	http://purl.obolibrary.org/obo/OAE_0000377	头痛	headache	钙通道阻滞药	苯磺酸左旋氨氯地平片	Levamlodipine Besylate Tablets
fatigue AE	behavior and neurological AE	http://purl.obolibrary.org/obo/OAE_0000580	http://purl.obolibrary.org/obo/OAE_0000034	疲倦	fatigue	钙通道阻滞药	苯磺酸左旋氨氯地平片	Levamlodipine Besylate Tablets
nausea AE	digestive system AE	http://purl.obolibrary.org/obo/OAE_0000439	http://purl.obolibrary.org/obo/OAE_0000600	恶心	Nausea	钙通道阻滞药	苯磺酸左旋氨氯地平片	Levamlodipine Besylate Tablets
abdominal pain AE	behavior and neurological AE	http://purl.obolibrary.org/obo/OAE_0000580	http://purl.obolibrary.org/obo/OAE_0000402	腹痛	Abdominal Pain	钙通道阻滞药	苯磺酸左旋氨氯地平片	Levamlodipine Besylate Tablets
fatigue AE	behavior and neurological AE	http://purl.obolibrary.org/obo/OAE_0000580	http://purl.obolibrary.org/obo/OAE_0000034	嗜睡	Lethargy	钙通道阻滞药	苯磺酸左旋氨氯地平片	Levamlodipine Besylate Tablets
allergy AE	immune system AE	http://purl.obolibrary.org/obo/OAE_0000476	http://purl.obolibrary.org/obo/OAE_0000568	过敏反应	Allergic reactions	钙通道阻滞药	苯磺酸左旋氨氯地平片	Levamlodipine Besylate Tablets
asthenia AE	musculoskeletal and connective tissue AE	http://purl.obolibrary.org/obo/OAE_0000027	http://purl.obolibrary.org/obo/OAE_0000382	虚弱	frailty	钙通道阻滞药	苯磺酸左旋氨氯地平片	Levamlodipine Besylate Tablets
back pain AE	behavior and neurological AE	http://purl.obolibrary.org/obo/OAE_0000580	http://purl.obolibrary.org/obo/OAE_0000414	背痛	Back pain	钙通道阻滞药	苯磺酸左旋氨氯地平片	Levamlodipine Besylate Tablets
hot flush	skin AE	http://purl.obolibrary.org/obo/OAE_0000543	http://purl.obolibrary.org/obo/OAE_0000050	潮热	hot flashes	钙通道阻滞药	苯磺酸左旋氨氯地平片	Levamlodipine Besylate Tablets
discomfort AE	behavior and neurological AE	http://purl.obolibrary.org/obo/OAE_0000580	http://purl.obolibrary.org/obo/OAE_0000081	不适	Discomfort	钙通道阻滞药	苯磺酸左旋氨氯地平片	Levamlodipine Besylate Tablets
pain AE	behavior and neurological AE	http://purl.obolibrary.org/obo/OAE_0000580	http://purl.obolibrary.org/obo/OAE_0000374	疼痛	pain	钙通道阻滞药	苯磺酸左旋氨氯地平片	Levamlodipine Besylate Tablets
musculoskeletal stiffness AE	behavior and neurological AE	http://purl.obolibrary.org/obo/OAE_0000580	http://purl.obolibrary.org/obo/OAE_0000334	僵硬	stiffness	钙通道阻滞药	苯磺酸左旋氨氯地平片	Levamlodipine Besylate Tablets
weight increased AE	investigation result abnormal AE	http://purl.obolibrary.org/obo/OAE_0000628	http://purl.obolibrary.org/obo/OAE_0001515	体重增加	body weight gain	钙通道阻滞药	苯磺酸左旋氨氯地平片	Levamlodipine Besylate Tablets
arrhythmia AE	cardiac disorder AE	http://purl.obolibrary.org/obo/OAE_0000084	http://purl.obolibrary.org/obo/OAE_0000660	心律失常（包括心动过速、心动过缓或房颤）	Arrhythmia (include ,bradycardia or atrial fibrillation	钙通道阻滞药	苯磺酸左旋氨氯地平片	Levamlodipine Besylate Tablets
chest pain AE	behavior and neurological AE	http://purl.obolibrary.org/obo/OAE_0000580	http://purl.obolibrary.org/obo/OAE_0000406	胸痛	chest pain	钙通道阻滞药	苯磺酸左旋氨氯地平片	Levamlodipine Besylate Tablets
hypotension AE	cardiovascular AE	http://purl.obolibrary.org/obo/OAE_0000493	http://purl.obolibrary.org/obo/OAE_0000551	低血压	hypotension	钙通道阻滞药	苯磺酸左旋氨氯地平片	Levamlodipine Besylate Tablets
peripheral ischemia AE	cardiovascular AE	http://purl.obolibrary.org/obo/OAE_0000493	http://purl.obolibrary.org/obo/OAE_0001285	外周缺血	peripheral ischaemia	钙通道阻滞药	苯磺酸左旋氨氯地平片	Levamlodipine Besylate Tablets
syncope AE	behavior and neurological AE	http://purl.obolibrary.org/obo/OAE_0000580	http://purl.obolibrary.org/obo/OAE_0000400	昏厥	asphyxia	钙通道阻滞药	苯磺酸左旋氨氯地平片	Levamlodipine Besylate Tablets
orthostatic hypotension AE	cardiovascular AE	http://purl.obolibrary.org/obo/OAE_0000493	http://purl.obolibrary.org/obo/OAE_0002106	体位性低血压	posturalor hypotension	钙通道阻滞药	苯磺酸左旋氨氯地平片	Levamlodipine Besylate Tablets
vasculitis AE	immune system AE	http://purl.obolibrary.org/obo/OAE_0000476	http://purl.obolibrary.org/obo/OAE_0000565	脉管炎	angiitis	钙通道阻滞药	苯磺酸左旋氨氯地平片	Levamlodipine Besylate Tablets
hypoesthesia AE	behavior and neurological AE	http://purl.obolibrary.org/obo/OAE_0000580	http://purl.obolibrary.org/obo/OAE_0000317	感觉减退	Hypesthesia	钙通道阻滞药	苯磺酸左旋氨氯地平片	Levamlodipine Besylate Tablets
peripheral neuropathy AE	nervous system AE	http://purl.obolibrary.org/obo/OAE_0000570	http://purl.obolibrary.org/obo/OAE_0000337	外周神经病	peripheric neuropathy	钙通道阻滞药	苯磺酸左旋氨氯地平片	Levamlodipine Besylate Tablets
paresthesia AE	behavior and neurological AE	http://purl.obolibrary.org/obo/OAE_0000580	http://purl.obolibrary.org/obo/OAE_0000392	感觉异常	Paresthesia	钙通道阻滞药	苯磺酸左旋氨氯地平片	Levamlodipine Besylate Tablets
tremor AE	behavior and neurological AE	http://purl.obolibrary.org/obo/OAE_0000580	http://purl.obolibrary.org/obo/OAE_0000166	震颤	tremor	钙通道阻滞药	苯磺酸左旋氨氯地平片	Levamlodipine Besylate Tablets
vertigo AE	behavior and neurological AE	http://purl.obolibrary.org/obo/OAE_0000580	http://purl.obolibrary.org/obo/OAE_0000460	眩晕	dizziness	钙通道阻滞药	苯磺酸左旋氨氯地平片	Levamlodipine Besylate Tablets
anorexia AE	gustatory system AE	http://purl.obolibrary.org/obo/OAE_0000574	http://purl.obolibrary.org/obo/OAE_0000396	厌食症	anorexia	钙通道阻滞药	苯磺酸左旋氨氯地平片	Levamlodipine Besylate Tablets
constipation AE	digestive system AE	http://purl.obolibrary.org/obo/OAE_0000439	http://purl.obolibrary.org/obo/OAE_0000602	便秘	constipation	钙通道阻滞药	苯磺酸左旋氨氯地平片	Levamlodipine Besylate Tablets
dyspepsia AE	digestive system AE	http://purl.obolibrary.org/obo/OAE_0000439	http://purl.obolibrary.org/obo/OAE_0000453	消化不良	dyspepsia	钙通道阻滞药	苯磺酸左旋氨氯地平片	Levamlodipine Besylate Tablets
dysphagia AE	behavior and neurological AE	http://purl.obolibrary.org/obo/OAE_0000580	http://purl.obolibrary.org/obo/OAE_0000597	吞咽困难	dysphagia	钙通道阻滞药	苯磺酸左旋氨氯地平片	Levamlodipine Besylate Tablets
diarrhea AE	digestive system AE	http://purl.obolibrary.org/obo/OAE_0000439	http://purl.obolibrary.org/obo/OAE_0000616	腹泻	diarrhea	钙通道阻滞药	苯磺酸左旋氨氯地平片	Levamlodipine Besylate Tablets
flatulence AE	behavior and neurological AE	http://purl.obolibrary.org/obo/OAE_0000580	http://purl.obolibrary.org/obo/OAE_0000536	胃胀气	gaseous distention	钙通道阻滞药	苯磺酸左旋氨氯地平片	Levamlodipine Besylate Tablets
pancreatitis AE	liver, biliary, and pancreatic AE	http://purl.obolibrary.org/obo/OAE_0000436	http://purl.obolibrary.org/obo/OAE_0000195	胰腺炎	pancreatitis	钙通道阻滞药	苯磺酸左旋氨氯地平片	Levamlodipine Besylate Tablets
vomiting AE	digestive system AE	http://purl.obolibrary.org/obo/OAE_0000439	http://purl.obolibrary.org/obo/OAE_0000601	呕吐	Vomitting	钙通道阻滞药	苯磺酸左旋氨氯地平片	Levamlodipine Besylate Tablets
arthralgia AE	musculoskeletal and connective tissue AE	http://purl.obolibrary.org/obo/OAE_0000027	http://purl.obolibrary.org/obo/OAE_0000385	关节痛	arthralgia	钙通道阻滞药	苯磺酸左旋氨氯地平片	Levamlodipine Besylate Tablets
arthritis AE	musculoskeletal and connective tissue AE	http://purl.obolibrary.org/obo/OAE_0000027	http://purl.obolibrary.org/obo/OAE_0000596	关节炎	arthritis	钙通道阻滞药	苯磺酸左旋氨氯地平片	Levamlodipine Besylate Tablets
muscle cramp AE	behavior and neurological AE	http://purl.obolibrary.org/obo/OAE_0000580	http://purl.obolibrary.org/obo/OAE_0001192	肌肉痛性痉挛	painful muscle cramp	钙通道阻滞药	苯磺酸左旋氨氯地平片	Levamlodipine Besylate Tablets
myalgia AE	behavior and neurological AE	http://purl.obolibrary.org/obo/OAE_0000580	http://purl.obolibrary.org/obo/OAE_0000375	肌痛	myalgia	钙通道阻滞药	苯磺酸左旋氨氯地平片	Levamlodipine Besylate Tablets
insomnia AE	behavior and neurological AE	http://purl.obolibrary.org/obo/OAE_0000580	http://purl.obolibrary.org/obo/OAE_0002206	失眠	insomnia	钙通道阻滞药	苯磺酸左旋氨氯地平片	Levamlodipine Besylate Tablets
stress AE	behavior and neurological AE	http://purl.obolibrary.org/obo/OAE_0000580	http://purl.obolibrary.org/obo/OAE_0000240	紧张	Stress	钙通道阻滞药	苯磺酸左旋氨氯地平片	Levamlodipine Besylate Tablets
depression AE	behavior and neurological AE	http://purl.obolibrary.org/obo/OAE_0000580	http://purl.obolibrary.org/obo/OAE_0000500	抑郁	depression	钙通道阻滞药	苯磺酸左旋氨氯地平片	Levamlodipine Besylate Tablets
anxiety AE	behavior and neurological AE	http://purl.obolibrary.org/obo/OAE_0000580	http://purl.obolibrary.org/obo/OAE_0000300	焦虑	anxiety	钙通道阻滞药	苯磺酸左旋氨氯地平片	Levamlodipine Besylate Tablets
angioedema AE	homeostasis AE	http://purl.obolibrary.org/obo/OAE_0000555	http://purl.obolibrary.org/obo/OAE_0000474	血管性水肿	angioedema	钙通道阻滞药	苯磺酸左旋氨氯地平片	Levamlodipine Besylate Tablets
erythema AE	skin AE	http://purl.obolibrary.org/obo/OAE_0000543	http://purl.obolibrary.org/obo/OAE_0000645	红斑	erythema	钙通道阻滞药	苯磺酸左旋氨氯地平片	Levamlodipine Besylate Tablets
pruritus AE	skin AE	http://purl.obolibrary.org/obo/OAE_0000543	http://purl.obolibrary.org/obo/OAE_0000373	搔痒	titillation	钙通道阻滞药	苯磺酸左旋氨氯地平片	Levamlodipine Besylate Tablets
rash AE	skin AE	http://purl.obolibrary.org/obo/OAE_0000543	http://purl.obolibrary.org/obo/OAE_0000362	皮疹	Rash	钙通道阻滞药	苯磺酸左旋氨氯地平片	Levamlodipine Besylate Tablets
maculopapular rash AE	skin AE	http://purl.obolibrary.org/obo/OAE_0000543	http://purl.obolibrary.org/obo/OAE_0000384	斑丘疹	maculopapular eruption	钙通道阻滞药	苯磺酸左旋氨氯地平片	Levamlodipine Besylate Tablets
abnormal vision AE	eye AE	http://purl.obolibrary.org/obo/OAE_0000443	http://purl.obolibrary.org/obo/OAE_0000578	视觉异常	optical abnormality	钙通道阻滞药	苯磺酸左旋氨氯地平片	Levamlodipine Besylate Tablets
conjunctivitis AE	eye AE	http://purl.obolibrary.org/obo/OAE_0000443	http://purl.obolibrary.org/obo/OAE_0000561	结膜炎	Conjunctivitis	钙通道阻滞药	苯磺酸左旋氨氯地平片	Levamlodipine Besylate Tablets
double vision AE	eye AE	http://purl.obolibrary.org/obo/OAE_0000443	http://purl.obolibrary.org/obo/OAE_0000626	复视	Diplopia	钙通道阻滞药	苯磺酸左旋氨氯地平片	Levamlodipine Besylate Tablets
eye pain AE	behavior and neurological AE	http://purl.obolibrary.org/obo/OAE_0000580	http://purl.obolibrary.org/obo/OAE_0000470	眼痛	ophthalmalgia	钙通道阻滞药	苯磺酸左旋氨氯地平片	Levamlodipine Besylate Tablets
tinnitus AE	ear AE	http://purl.obolibrary.org/obo/OAE_0000465	http://purl.obolibrary.org/obo/OAE_0000607	耳鸣	tinnitus	钙通道阻滞药	苯磺酸左旋氨氯地平片	Levamlodipine Besylate Tablets
pollakiuria AE	urinary system AE	http://purl.obolibrary.org/obo/OAE_0000622	http://purl.obolibrary.org/obo/OAE_0001309	尿频	Frequent micturition	钙通道阻滞药	苯磺酸左旋氨氯地平片	Levamlodipine Besylate Tablets
dysuria AE	urinary system AE	http://purl.obolibrary.org/obo/OAE_0000622	http://purl.obolibrary.org/obo/OAE_0000902	排尿障碍	Urination disorders	钙通道阻滞药	苯磺酸左旋氨氯地平片	Levamlodipine Besylate Tablets
dry mouth AE	digestive system AE	http://purl.obolibrary.org/obo/OAE_0000439	http://purl.obolibrary.org/obo/OAE_0000505	口干	Xerostomia	钙通道阻滞药	苯磺酸左旋氨氯地平片	Levamlodipine Besylate Tablets
blood glucose level increased AE	investigation result abnormal AE	http://purl.obolibrary.org/obo/OAE_0000628	http://purl.obolibrary.org/obo/OAE_0000734	高血糖	hyperglycemia	钙通道阻滞药	苯磺酸左旋氨氯地平片	Levamlodipine Besylate Tablets
thirst AE	homeostasis AE	http://purl.obolibrary.org/obo/OAE_0000555	http://purl.obolibrary.org/obo/OAE_0000517	口渴	thirsty	钙通道阻滞药	苯磺酸左旋氨氯地平片	Levamlodipine Besylate Tablets
leukopenia	hematopoietic system AE	http://purl.obolibrary.org/obo/OAE_0000588	http://purl.obolibrary.org/obo/OAE_0001129	白细胞减少症	Leucopenia	钙通道阻滞药	苯磺酸左旋氨氯地平片	Levamlodipine Besylate Tablets
purpura AE	skin AE	http://purl.obolibrary.org/obo/OAE_0000543	http://purl.obolibrary.org/obo/OAE_0000487	紫癜	purpura	钙通道阻滞药	苯磺酸左旋氨氯地平片	Levamlodipine Besylate Tablets
thrombocytopenia AE	hematopoietic system AE	http://purl.obolibrary.org/obo/OAE_0000588	http://purl.obolibrary.org/obo/OAE_0001448	血小板减少症	thrombocytopenia	钙通道阻滞药	苯磺酸左旋氨氯地平片	Levamlodipine Besylate Tablets
cardiac failure AE	cardiac disorder AE	http://purl.obolibrary.org/obo/OAE_0000084	http://purl.obolibrary.org/obo/OAE_0000779	心衰	Heart failure	钙通道阻滞药	苯磺酸左旋氨氯地平片	Levamlodipine Besylate Tablets
skin discoloration AE	skin AE	http://purl.obolibrary.org/obo/OAE_0000543	http://purl.obolibrary.org/obo/OAE_0000423	皮肤变色	dermatodyschroia	钙通道阻滞药	苯磺酸左旋氨氯地平片	Levamlodipine Besylate Tablets
urticaria AE	skin AE	http://purl.obolibrary.org/obo/OAE_0000543	http://purl.obolibrary.org/obo/OAE_0000376	风疹	urticaria	钙通道阻滞药	苯磺酸左旋氨氯地平片	Levamlodipine Besylate Tablets
dry skin AE	skin AE	http://purl.obolibrary.org/obo/OAE_0000543	http://purl.obolibrary.org/obo/OAE_0000894	皮肤干燥	xerosis cutis	钙通道阻滞药	苯磺酸左旋氨氯地平片	Levamlodipine Besylate Tablets
dermatitis AE	skin AE	http://purl.obolibrary.org/obo/OAE_0000543	http://purl.obolibrary.org/obo/OAE_0000086	皮肤炎	dermatitis	钙通道阻滞药	苯磺酸左旋氨氯地平片	Levamlodipine Besylate Tablets
alopecia AE	hair,skin,and nail AE	http://purl.obolibrary.org/obo/OAE_0000199	http://purl.obolibrary.org/obo/OAE_0000415	脱发	Alopecia	钙通道阻滞药	苯磺酸左旋氨氯地平片	Levamlodipine Besylate Tablets
paresis AE	musculoskeletal and connective tissue AE	http://purl.obolibrary.org/obo/OAE_0000027	http://purl.obolibrary.org/obo/OAE_0000205	肌肉无力	muscle weakness	钙通道阻滞药	苯磺酸左旋氨氯地平片	Levamlodipine Besylate Tablets
twitching AE	behavior and neurological AE	http://purl.obolibrary.org/obo/OAE_0000580	http://purl.obolibrary.org/obo/OAE_0000409	颤搐	ballism	钙通道阻滞药	苯磺酸左旋氨氯地平片	Levamlodipine Besylate Tablets
ataxia AE	behavior and neurological AE	http://purl.obolibrary.org/obo/OAE_0000580	http://purl.obolibrary.org/obo/OAE_0000542	共济失调	ataxia	钙通道阻滞药	苯磺酸左旋氨氯地平片	Levamlodipine Besylate Tablets
hypertonia AE	musculoskeletal and connective tissue AE	http://purl.obolibrary.org/obo/OAE_0000027	http://purl.obolibrary.org/obo/OAE_0000611	张力过高	hypertonia	钙通道阻滞药	苯磺酸左旋氨氯地平片	Levamlodipine Besylate Tablets
migraine AE	behavior and neurological AE	http://purl.obolibrary.org/obo/OAE_0000580	http://purl.obolibrary.org/obo/OAE_0000479	偏头痛	migraine	钙通道阻滞药	苯磺酸左旋氨氯地平片	Levamlodipine Besylate Tablets
agitation AE	behavior and neurological AE	http://purl.obolibrary.org/obo/OAE_0000580	http://purl.obolibrary.org/obo/OAE_0000365	激动	actuation	钙通道阻滞药	苯磺酸左旋氨氯地平片	Levamlodipine Besylate Tablets
amnesia AE	behavior and neurological AE	http://purl.obolibrary.org/obo/OAE_0000580	http://purl.obolibrary.org/obo/OAE_0000482	健忘	loss of memory	钙通道阻滞药	苯磺酸左旋氨氯地平片	Levamlodipine Besylate Tablets
gastritis AE	digestive system AE	http://purl.obolibrary.org/obo/OAE_0000439	http://purl.obolibrary.org/obo/OAE_0000968	胃炎	Gastritis	钙通道阻滞药	苯磺酸左旋氨氯地平片	Levamlodipine Besylate Tablets
cough increased AE	respiratory system AE	http://purl.obolibrary.org/obo/OAE_0000378	http://purl.obolibrary.org/obo/OAE_0000398	咳嗽	cough	钙通道阻滞药	苯磺酸左旋氨氯地平片	Levamlodipine Besylate Tablets
rhinitis AE	immune system AE	http://purl.obolibrary.org/obo/OAE_0000476	http://purl.obolibrary.org/obo/OAE_0000350	鼻炎	rhinitis	钙通道阻滞药	苯磺酸左旋氨氯地平片	Levamlodipine Besylate Tablets
dysuria AE	urinary system AE	http://purl.obolibrary.org/obo/OAE_0000622	http://purl.obolibrary.org/obo/OAE_0000902	排尿困难	dysuria	钙通道阻滞药	苯磺酸左旋氨氯地平片	Levamlodipine Besylate Tablets
flushing AE	skin AE	http://purl.obolibrary.org/obo/OAE_0000543	http://purl.obolibrary.org/obo/OAE_0000021	面部潮红	flushed face	钙通道阻滞药	非洛地平缓释胶囊	Felodipine Sustained-Release Capsules	http://evs.nci.nih.gov/ftp1/NDF-RT/NDF-RT.owl#N0000148116	FELODIPINE
palpitation AE	behavior and neurological AE	http://purl.obolibrary.org/obo/OAE_0000580	http://purl.obolibrary.org/obo/OAE_0000471	心悸	palpitations	钙通道阻滞药	非洛地平缓释胶囊	Felodipine Sustained-Release Capsules	http://evs.nci.nih.gov/ftp1/NDF-RT/NDF-RT.owl#N0000148116	FELODIPINE
dizziness AE	behavior and neurological AE	http://purl.obolibrary.org/obo/OAE_0000580	http://purl.obolibrary.org/obo/OAE_0000388	头昏	dizziness	钙通道阻滞药	非洛地平缓释胶囊	Felodipine Sustained-Release Capsules	http://evs.nci.nih.gov/ftp1/NDF-RT/NDF-RT.owl#N0000148116	FELODIPINE
fatigue AE	behavior and neurological AE	http://purl.obolibrary.org/obo/OAE_0000580	http://purl.obolibrary.org/obo/OAE_0000034	疲乏	fatigue	钙通道阻滞药	非洛地平缓释胶囊	Felodipine Sustained-Release Capsules	http://evs.nci.nih.gov/ftp1/NDF-RT/NDF-RT.owl#N0000148116	FELODIPINE
blood glucose level increased AE	investigation result abnormal AE	http://purl.obolibrary.org/obo/OAE_0000628	http://purl.obolibrary.org/obo/OAE_0000734	高血糖	hyperglycemia	钙通道阻滞药	非洛地平缓释胶囊	Felodipine Sustained-Release Capsules	http://evs.nci.nih.gov/ftp1/NDF-RT/NDF-RT.owl#N0000148116	FELODIPINE
fatigue AE	behavior and neurological AE	http://purl.obolibrary.org/obo/OAE_0000580	http://purl.obolibrary.org/obo/OAE_0000034	疲乏	fatigue	钙通道阻滞药	非洛地平缓释胶囊	Felodipine Sustained-Release Capsules	http://evs.nci.nih.gov/ftp1/NDF-RT/NDF-RT.owl#N0000148116	FELODIPINE
fever AE	homeostasis AE	http://purl.obolibrary.org/obo/OAE_0000555	http://purl.obolibrary.org/obo/OAE_0000361	发热	Fever	钙通道阻滞药	非洛地平缓释胶囊	Felodipine Sustained-Release Capsules	http://evs.nci.nih.gov/ftp1/NDF-RT/NDF-RT.owl#N0000148116	FELODIPINE
flushing AE	skin AE	http://purl.obolibrary.org/obo/OAE_0000543	http://purl.obolibrary.org/obo/OAE_0000021	面部潮红	flushed face	钙通道阻滞药	非洛地平缓释胶囊	Felodipine Sustained-Release Capsules	http://evs.nci.nih.gov/ftp1/NDF-RT/NDF-RT.owl#N0000148116	FELODIPINE
palpitation AE	behavior and neurological AE	http://purl.obolibrary.org/obo/OAE_0000580	http://purl.obolibrary.org/obo/OAE_0000471	心悸	palpitations	钙通道阻滞药	非洛地平缓释胶囊	Felodipine Sustained-Release Capsules	http://evs.nci.nih.gov/ftp1/NDF-RT/NDF-RT.owl#N0000148116	FELODIPINE
tachycardia AE	cardiac disorder AE	http://purl.obolibrary.org/obo/OAE_0000084	http://purl.obolibrary.org/obo/OAE_0000355	心动过速	tachycardia	钙通道阻滞药	非洛地平缓释胶囊	Felodipine Sustained-Release Capsules	http://evs.nci.nih.gov/ftp1/NDF-RT/NDF-RT.owl#N0000148116	FELODIPINE
leukocytoclastic vasculitis AE	hematopoietic system AE	http://purl.obolibrary.org/obo/OAE_0000588	http://purl.obolibrary.org/obo/OAE_0001126	白细胞碎裂性血管炎	leukocytoclastic vasculitis	钙通道阻滞药	非洛地平缓释胶囊	Felodipine Sustained-Release Capsules	http://evs.nci.nih.gov/ftp1/NDF-RT/NDF-RT.owl#N0000148116	FELODIPINE
blood glucose level increased AE	investigation result abnormal AE	http://purl.obolibrary.org/obo/OAE_0000628	http://purl.obolibrary.org/obo/OAE_0000734	高血糖	hyperglycemia	钙通道阻滞药	非洛地平缓释胶囊	Felodipine Sustained-Release Capsules	http://evs.nci.nih.gov/ftp1/NDF-RT/NDF-RT.owl#N0000148116	FELODIPINE
nausea AE	digestive system AE	http://purl.obolibrary.org/obo/OAE_0000439	http://purl.obolibrary.org/obo/OAE_0000600	恶心	Nausea	钙通道阻滞药	非洛地平缓释胶囊	Felodipine Sustained-Release Capsules	http://evs.nci.nih.gov/ftp1/NDF-RT/NDF-RT.owl#N0000148116	FELODIPINE
abdominal pain AE	behavior and neurological AE	http://purl.obolibrary.org/obo/OAE_0000580	http://purl.obolibrary.org/obo/OAE_0000402	腹部疼痛	abdominal pain	钙通道阻滞药	非洛地平缓释胶囊	Felodipine Sustained-Release Capsules	http://evs.nci.nih.gov/ftp1/NDF-RT/NDF-RT.owl#N0000148116	FELODIPINE
vomiting AE	digestive system AE	http://purl.obolibrary.org/obo/OAE_0000439	http://purl.obolibrary.org/obo/OAE_0000601	呕吐	Vomitting	钙通道阻滞药	非洛地平缓释胶囊	Felodipine Sustained-Release Capsules	http://evs.nci.nih.gov/ftp1/NDF-RT/NDF-RT.owl#N0000148116	FELODIPINE
periodontal disease AE	digestive system AE	http://purl.obolibrary.org/obo/OAE_0000439	http://purl.obolibrary.org/obo/OAE_0001283	牙龈炎	periodontal disease	钙通道阻滞药	非洛地平缓释胶囊	Felodipine Sustained-Release Capsules	http://evs.nci.nih.gov/ftp1/NDF-RT/NDF-RT.owl#N0000148116	FELODIPINE
rash AE	skin AE	http://purl.obolibrary.org/obo/OAE_0000543	http://purl.obolibrary.org/obo/OAE_0000362	疹	Rash	钙通道阻滞药	非洛地平缓释胶囊	Felodipine Sustained-Release Capsules	http://evs.nci.nih.gov/ftp1/NDF-RT/NDF-RT.owl#N0000148116	FELODIPINE
pruritus AE	skin AE	http://purl.obolibrary.org/obo/OAE_0000543	http://purl.obolibrary.org/obo/OAE_0000373	瘙痒	pruritus	钙通道阻滞药	非洛地平缓释胶囊	Felodipine Sustained-Release Capsules	http://evs.nci.nih.gov/ftp1/NDF-RT/NDF-RT.owl#N0000148116	FELODIPINE
urticaria AE	skin AE	http://purl.obolibrary.org/obo/OAE_0000543	http://purl.obolibrary.org/obo/OAE_0000376	荨麻疹	urticaria	钙通道阻滞药	非洛地平缓释胶囊	Felodipine Sustained-Release Capsules	http://evs.nci.nih.gov/ftp1/NDF-RT/NDF-RT.owl#N0000148116	FELODIPINE
polyuria AE	urinary system AE	http://purl.obolibrary.org/obo/OAE_0000622	http://purl.obolibrary.org/obo/OAE_0000576	光敏感性	photosensitivity	钙通道阻滞药	非洛地平缓释胶囊	Felodipine Sustained-Release Capsules	http://evs.nci.nih.gov/ftp1/NDF-RT/NDF-RT.owl#N0000148116	FELODIPINE
allergy AE	immune system AE	http://purl.obolibrary.org/obo/OAE_0000476	http://purl.obolibrary.org/obo/OAE_0000568	过敏性反应	allergic reaction	钙通道阻滞药	非洛地平缓释胶囊	Felodipine Sustained-Release Capsules	http://evs.nci.nih.gov/ftp1/NDF-RT/NDF-RT.owl#N0000148116	FELODIPINE
arthralgia AE	musculoskeletal and connective tissue AE	http://purl.obolibrary.org/obo/OAE_0000027	http://purl.obolibrary.org/obo/OAE_0000385	关节痛	arthralgia	钙通道阻滞药	非洛地平缓释胶囊	Felodipine Sustained-Release Capsules	http://evs.nci.nih.gov/ftp1/NDF-RT/NDF-RT.owl#N0000148116	FELODIPINE
myalgia AE	behavior and neurological AE	http://purl.obolibrary.org/obo/OAE_0000580	http://purl.obolibrary.org/obo/OAE_0000375	肌痛	myalgia	钙通道阻滞药	非洛地平缓释胶囊	Felodipine Sustained-Release Capsules	http://evs.nci.nih.gov/ftp1/NDF-RT/NDF-RT.owl#N0000148116	FELODIPINE
headache AE	behavior and neurological AE	http://purl.obolibrary.org/obo/OAE_0000580	http://purl.obolibrary.org/obo/OAE_0000377	头痛	headache	钙通道阻滞药	非洛地平缓释胶囊	Felodipine Sustained-Release Capsules	http://evs.nci.nih.gov/ftp1/NDF-RT/NDF-RT.owl#N0000148116	FELODIPINE
dizziness AE	behavior and neurological AE	http://purl.obolibrary.org/obo/OAE_0000580	http://purl.obolibrary.org/obo/OAE_0000388	头昏	dizziness	钙通道阻滞药	非洛地平缓释胶囊	Felodipine Sustained-Release Capsules	http://evs.nci.nih.gov/ftp1/NDF-RT/NDF-RT.owl#N0000148116	FELODIPINE
syncope AE	behavior and neurological AE	http://purl.obolibrary.org/obo/OAE_0000580	http://purl.obolibrary.org/obo/OAE_0000400	晕厥	syncope	钙通道阻滞药	非洛地平缓释胶囊	Felodipine Sustained-Release Capsules	http://evs.nci.nih.gov/ftp1/NDF-RT/NDF-RT.owl#N0000148116	FELODIPINE
erectile dysfunction AE	reproductive system AE	http://purl.obolibrary.org/obo/OAE_0000651	http://purl.obolibrary.org/obo/OAE_0000921	阳痿	impotence	钙通道阻滞药	非洛地平缓释胶囊	Felodipine Sustained-Release Capsules	http://evs.nci.nih.gov/ftp1/NDF-RT/NDF-RT.owl#N0000148116	FELODIPINE
pollakiuria AE	urinary system AE	http://purl.obolibrary.org/obo/OAE_0000622	http://purl.obolibrary.org/obo/OAE_0001309	尿频	Frequent micturition	钙通道阻滞药	非洛地平缓释胶囊	Felodipine Sustained-Release Capsules	http://evs.nci.nih.gov/ftp1/NDF-RT/NDF-RT.owl#N0000148116	FELODIPINE
sleep disorder AE	behavior and neurological AE	http://purl.obolibrary.org/obo/OAE_0000580	http://purl.obolibrary.org/obo/OAE_0001403	睡眠紊乱	Sleep disorder	钙通道阻滞药	非洛地平缓释胶囊	Felodipine Sustained-Release Capsules	http://evs.nci.nih.gov/ftp1/NDF-RT/NDF-RT.owl#N0000148116	FELODIPINE
peripheral edema AE	homeostasis AE	http://purl.obolibrary.org/obo/OAE_0000555	http://purl.obolibrary.org/obo/OAE_0000389	外周水肿	Peripheral edema	钙通道阻滞药	非洛地平缓释片	Felodipine Sustaind-release Tablets	http://evs.nci.nih.gov/ftp1/NDF-RT/NDF-RT.owl#N0000165780	FELODIPINE 2.5MG TAB,SA [VA Product]
headache AE	behavior and neurological AE	http://purl.obolibrary.org/obo/OAE_0000580	http://purl.obolibrary.org/obo/OAE_0000377	头痛	headache	钙通道阻滞药	非洛地平缓释片	Felodipine Sustaind-release Tablets	http://evs.nci.nih.gov/ftp1/NDF-RT/NDF-RT.owl#N0000165780	FELODIPINE 2.5MG TAB,SA [VA Product]
flushing AE	skin AE	http://purl.obolibrary.org/obo/OAE_0000543	http://purl.obolibrary.org/obo/OAE_0000021	面部潮红	flushed face	钙通道阻滞药	非洛地平缓释片	Felodipine Sustaind-release Tablets	http://evs.nci.nih.gov/ftp1/NDF-RT/NDF-RT.owl#N0000165780	FELODIPINE 2.5MG TAB,SA [VA Product]
fatigue AE	behavior and neurological AE	http://purl.obolibrary.org/obo/OAE_0000580	http://purl.obolibrary.org/obo/OAE_0000034	乏力	Fatigue	钙通道阻滞药	非洛地平缓释片	Felodipine Sustaind-release Tablets	http://evs.nci.nih.gov/ftp1/NDF-RT/NDF-RT.owl#N0000165780	FELODIPINE 2.5MG TAB,SA [VA Product]
feeling hot AE	behavior and neurological AE	http://purl.obolibrary.org/obo/OAE_0000580	http://purl.obolibrary.org/obo/OAE_0000946	热感	hotness	钙通道阻滞药	非洛地平缓释片	Felodipine Sustaind-release Tablets	http://evs.nci.nih.gov/ftp1/NDF-RT/NDF-RT.owl#N0000165780	FELODIPINE 2.5MG TAB,SA [VA Product]
palpitation AE	behavior and neurological AE	http://purl.obolibrary.org/obo/OAE_0000580	http://purl.obolibrary.org/obo/OAE_0000471	心悸	palpitations	钙通道阻滞药	非洛地平缓释片	Felodipine Sustaind-release Tablets	http://evs.nci.nih.gov/ftp1/NDF-RT/NDF-RT.owl#N0000165780	FELODIPINE 2.5MG TAB,SA [VA Product]
nausea AE	digestive system AE	http://purl.obolibrary.org/obo/OAE_0000439	http://purl.obolibrary.org/obo/OAE_0000600	恶心	Nausea	钙通道阻滞药	非洛地平缓释片	Felodipine Sustaind-release Tablets	http://evs.nci.nih.gov/ftp1/NDF-RT/NDF-RT.owl#N0000165780	FELODIPINE 2.5MG TAB,SA [VA Product]
dyspepsia AE	digestive system AE	http://purl.obolibrary.org/obo/OAE_0000439	http://purl.obolibrary.org/obo/OAE_0000453	消化不良	dyspepsia	钙通道阻滞药	非洛地平缓释片	Felodipine Sustaind-release Tablets	http://evs.nci.nih.gov/ftp1/NDF-RT/NDF-RT.owl#N0000165780	FELODIPINE 2.5MG TAB,SA [VA Product]
constipation AE	digestive system AE	http://purl.obolibrary.org/obo/OAE_0000439	http://purl.obolibrary.org/obo/OAE_0000602	便秘	constipation	钙通道阻滞药	非洛地平缓释片	Felodipine Sustaind-release Tablets	http://evs.nci.nih.gov/ftp1/NDF-RT/NDF-RT.owl#N0000165780	FELODIPINE 2.5MG TAB,SA [VA Product]
vertigo AE	behavior and neurological AE	http://purl.obolibrary.org/obo/OAE_0000580	http://purl.obolibrary.org/obo/OAE_0000460	眩晕	dizziness	钙通道阻滞药	非洛地平缓释片	Felodipine Sustaind-release Tablets	http://evs.nci.nih.gov/ftp1/NDF-RT/NDF-RT.owl#N0000165780	FELODIPINE 2.5MG TAB,SA [VA Product]
paresthesia AE	behavior and neurological AE	http://purl.obolibrary.org/obo/OAE_0000580	http://purl.obolibrary.org/obo/OAE_0000392	感觉异常	Paresthesia	钙通道阻滞药	非洛地平缓释片	Felodipine Sustaind-release Tablets	http://evs.nci.nih.gov/ftp1/NDF-RT/NDF-RT.owl#N0000165780	FELODIPINE 2.5MG TAB,SA [VA Product]
upper respiratory tract infection AE	infection AE	http://purl.obolibrary.org/obo/OAE_0000363	http://purl.obolibrary.org/obo/OAE_0000358	上呼吸道感染	upper respiratory infection	钙通道阻滞药	非洛地平缓释片	Felodipine Sustaind-release Tablets	http://evs.nci.nih.gov/ftp1/NDF-RT/NDF-RT.owl#N0000165780	FELODIPINE 2.5MG TAB,SA [VA Product]
cough increased AE	respiratory system AE	http://purl.obolibrary.org/obo/OAE_0000378	http://purl.obolibrary.org/obo/OAE_0000398	咳嗽	cough	钙通道阻滞药	非洛地平缓释片	Felodipine Sustaind-release Tablets	http://evs.nci.nih.gov/ftp1/NDF-RT/NDF-RT.owl#N0000165780	FELODIPINE 2.5MG TAB,SA [VA Product]
rhinorrhea AE	respiratory system AE	http://purl.obolibrary.org/obo/OAE_0000378	http://purl.obolibrary.org/obo/OAE_0000351	流鼻涕	nose running	钙通道阻滞药	非洛地平缓释片	Felodipine Sustaind-release Tablets	http://evs.nci.nih.gov/ftp1/NDF-RT/NDF-RT.owl#N0000165780	FELODIPINE 2.5MG TAB,SA [VA Product]
sneezing AE	respiratory system AE	http://purl.obolibrary.org/obo/OAE_0000378	http://purl.obolibrary.org/obo/OAE_0000354	喷嚏	sneeze	钙通道阻滞药	非洛地平缓释片	Felodipine Sustaind-release Tablets	http://evs.nci.nih.gov/ftp1/NDF-RT/NDF-RT.owl#N0000165780	FELODIPINE 2.5MG TAB,SA [VA Product]
rash AE	skin AE	http://purl.obolibrary.org/obo/OAE_0000543	http://purl.obolibrary.org/obo/OAE_0000362	皮疹	Rash	钙通道阻滞药	非洛地平缓释片	Felodipine Sustaind-release Tablets	http://evs.nci.nih.gov/ftp1/NDF-RT/NDF-RT.owl#N0000165780	FELODIPINE 2.5MG TAB,SA [VA Product]
chest pain AE	behavior and neurological AE	http://purl.obolibrary.org/obo/OAE_0000580	http://purl.obolibrary.org/obo/OAE_0000406	胸痛	chest pain	钙通道阻滞药	非洛地平缓释片	Felodipine Sustaind-release Tablets	http://evs.nci.nih.gov/ftp1/NDF-RT/NDF-RT.owl#N0000165780	FELODIPINE 2.5MG TAB,SA [VA Product]
face edema AE	homeostasis AE	http://purl.obolibrary.org/obo/OAE_0000555	http://purl.obolibrary.org/obo/OAE_0000397	面部水肿	facial edema	钙通道阻滞药	非洛地平缓释片	Felodipine Sustaind-release Tablets	http://evs.nci.nih.gov/ftp1/NDF-RT/NDF-RT.owl#N0000165780	FELODIPINE 2.5MG TAB,SA [VA Product]
influenza like illness AE	influenza like illness AE	http://purl.obolibrary.org/obo/OAE_0000100	http://purl.obolibrary.org/obo/OAE_0000100	流感样症状	Influenza-like illness	钙通道阻滞药	非洛地平缓释片	Felodipine Sustaind-release Tablets	http://evs.nci.nih.gov/ftp1/NDF-RT/NDF-RT.owl#N0000165780	FELODIPINE 2.5MG TAB,SA [VA Product]
myocardial infarction AE	cardiac disorder AE	http://purl.obolibrary.org/obo/OAE_0000084	http://purl.obolibrary.org/obo/OAE_0000038	心肌梗塞	myocardial infarction	钙通道阻滞药	非洛地平缓释片	Felodipine Sustaind-release Tablets	http://evs.nci.nih.gov/ftp1/NDF-RT/NDF-RT.owl#N0000165780	FELODIPINE 2.5MG TAB,SA [VA Product]
hypotension AE	cardiovascular AE	http://purl.obolibrary.org/obo/OAE_0000493	http://purl.obolibrary.org/obo/OAE_0000551	低血压	hypotension	钙通道阻滞药	非洛地平缓释片	Felodipine Sustaind-release Tablets	http://evs.nci.nih.gov/ftp1/NDF-RT/NDF-RT.owl#N0000165780	FELODIPINE 2.5MG TAB,SA [VA Product]
syncope AE	behavior and neurological AE	http://purl.obolibrary.org/obo/OAE_0000580	http://purl.obolibrary.org/obo/OAE_0000400	晕厥	syncope	钙通道阻滞药	非洛地平缓释片	Felodipine Sustaind-release Tablets	http://evs.nci.nih.gov/ftp1/NDF-RT/NDF-RT.owl#N0000165780	FELODIPINE 2.5MG TAB,SA [VA Product]
angina pectoris AE	cardiac disorder AE	http://purl.obolibrary.org/obo/OAE_0000084	http://purl.obolibrary.org/obo/OAE_0000280	心绞痛	angina	钙通道阻滞药	非洛地平缓释片	Felodipine Sustaind-release Tablets	http://evs.nci.nih.gov/ftp1/NDF-RT/NDF-RT.owl#N0000165780	FELODIPINE 2.5MG TAB,SA [VA Product]
arrhythmia AE	cardiac disorder AE	http://purl.obolibrary.org/obo/OAE_0000084	http://purl.obolibrary.org/obo/OAE_0000660	心律失常	Arrhythmia	钙通道阻滞药	非洛地平缓释片	Felodipine Sustaind-release Tablets	http://evs.nci.nih.gov/ftp1/NDF-RT/NDF-RT.owl#N0000165780	FELODIPINE 2.5MG TAB,SA [VA Product]
tachycardia AE	cardiac disorder AE	http://purl.obolibrary.org/obo/OAE_0000084	http://purl.obolibrary.org/obo/OAE_0000355	心动过速	tachycardia	钙通道阻滞药	非洛地平缓释片	Felodipine Sustaind-release Tablets	http://evs.nci.nih.gov/ftp1/NDF-RT/NDF-RT.owl#N0000165780	FELODIPINE 2.5MG TAB,SA [VA Product]
abdominal pain AE	behavior and neurological AE	http://purl.obolibrary.org/obo/OAE_0000580	http://purl.obolibrary.org/obo/OAE_0000402	腹痛	Abdominal Pain	钙通道阻滞药	非洛地平缓释片	Felodipine Sustaind-release Tablets	http://evs.nci.nih.gov/ftp1/NDF-RT/NDF-RT.owl#N0000165780	FELODIPINE 2.5MG TAB,SA [VA Product]
diarrhea AE	digestive system AE	http://purl.obolibrary.org/obo/OAE_0000439	http://purl.obolibrary.org/obo/OAE_0000616	腹泻	diarrhea	钙通道阻滞药	非洛地平缓释片	Felodipine Sustaind-release Tablets	http://evs.nci.nih.gov/ftp1/NDF-RT/NDF-RT.owl#N0000165780	FELODIPINE 2.5MG TAB,SA [VA Product]
vomiting AE	digestive system AE	http://purl.obolibrary.org/obo/OAE_0000439	http://purl.obolibrary.org/obo/OAE_0000601	呕吐	Vomitting	钙通道阻滞药	非洛地平缓释片	Felodipine Sustaind-release Tablets	http://evs.nci.nih.gov/ftp1/NDF-RT/NDF-RT.owl#N0000165780	FELODIPINE 2.5MG TAB,SA [VA Product]
dry mouth AE	digestive system AE	http://purl.obolibrary.org/obo/OAE_0000439	http://purl.obolibrary.org/obo/OAE_0000505	口干	Xerostomia	钙通道阻滞药	非洛地平缓释片	Felodipine Sustaind-release Tablets	http://evs.nci.nih.gov/ftp1/NDF-RT/NDF-RT.owl#N0000165780	FELODIPINE 2.5MG TAB,SA [VA Product]
flatulence AE	behavior and neurological AE	http://purl.obolibrary.org/obo/OAE_0000580	http://purl.obolibrary.org/obo/OAE_0000536	胀气	Flatulence	钙通道阻滞药	非洛地平缓释片	Felodipine Sustaind-release Tablets	http://evs.nci.nih.gov/ftp1/NDF-RT/NDF-RT.owl#N0000165780	FELODIPINE 2.5MG TAB,SA [VA Product]
gynaecomastia AE	reproductive system AE	http://purl.obolibrary.org/obo/OAE_0000651	http://purl.obolibrary.org/obo/OAE_0001001	男性乳腺发育	gynaecomastia	钙通道阻滞药	非洛地平缓释片	Felodipine Sustaind-release Tablets	http://evs.nci.nih.gov/ftp1/NDF-RT/NDF-RT.owl#N0000165780	FELODIPINE 2.5MG TAB,SA [VA Product]
anemia AE	hematopoietic system AE	http://purl.obolibrary.org/obo/OAE_0000588	http://purl.obolibrary.org/obo/OAE_0000550	贫血	anemia	钙通道阻滞药	非洛地平缓释片	Felodipine Sustaind-release Tablets	http://evs.nci.nih.gov/ftp1/NDF-RT/NDF-RT.owl#N0000165780	FELODIPINE 2.5MG TAB,SA [VA Product]
alanine aminotransferase level increased AE	investigation result abnormal AE	http://purl.obolibrary.org/obo/OAE_0000628	http://purl.obolibrary.org/obo/OAE_0000272	ALT (SGPT)升高	increased ALT	钙通道阻滞药	非洛地平缓释片	Felodipine Sustaind-release Tablets	http://evs.nci.nih.gov/ftp1/NDF-RT/NDF-RT.owl#N0000165780	FELODIPINE 2.5MG TAB,SA [VA Product]
arthralgia AE	musculoskeletal and connective tissue AE	http://purl.obolibrary.org/obo/OAE_0000027	http://purl.obolibrary.org/obo/OAE_0000385	关节痛	arthralgia	钙通道阻滞药	非洛地平缓释片	Felodipine Sustaind-release Tablets	http://evs.nci.nih.gov/ftp1/NDF-RT/NDF-RT.owl#N0000165780	FELODIPINE 2.5MG TAB,SA [VA Product]
back pain AE	behavior and neurological AE	http://purl.obolibrary.org/obo/OAE_0000580	http://purl.obolibrary.org/obo/OAE_0000414	背痛	Back pain	钙通道阻滞药	非洛地平缓释片	Felodipine Sustaind-release Tablets	http://evs.nci.nih.gov/ftp1/NDF-RT/NDF-RT.owl#N0000165780	FELODIPINE 2.5MG TAB,SA [VA Product]
muscle cramp AE	behavior and neurological AE	http://purl.obolibrary.org/obo/OAE_0000580	http://purl.obolibrary.org/obo/OAE_0001192	肌肉痛性痉挛	painful muscle cramp	钙通道阻滞药	非洛地平缓释片	Felodipine Sustaind-release Tablets	http://evs.nci.nih.gov/ftp1/NDF-RT/NDF-RT.owl#N0000165780	FELODIPINE 2.5MG TAB,SA [VA Product]
myalgia AE	behavior and neurological AE	http://purl.obolibrary.org/obo/OAE_0000580	http://purl.obolibrary.org/obo/OAE_0000375	肌痛	myalgia	钙通道阻滞药	非洛地平缓释片	Felodipine Sustaind-release Tablets	http://evs.nci.nih.gov/ftp1/NDF-RT/NDF-RT.owl#N0000165780	FELODIPINE 2.5MG TAB,SA [VA Product]
insomnia AE	behavior and neurological AE	http://purl.obolibrary.org/obo/OAE_0000580	http://purl.obolibrary.org/obo/OAE_0002206	失眠	insomnia	钙通道阻滞药	非洛地平缓释片	Felodipine Sustaind-release Tablets	http://evs.nci.nih.gov/ftp1/NDF-RT/NDF-RT.owl#N0000165780	FELODIPINE 2.5MG TAB,SA [VA Product]
depression AE	behavior and neurological AE	http://purl.obolibrary.org/obo/OAE_0000580	http://purl.obolibrary.org/obo/OAE_0000500	抑郁	depression	钙通道阻滞药	非洛地平缓释片	Felodipine Sustaind-release Tablets	http://evs.nci.nih.gov/ftp1/NDF-RT/NDF-RT.owl#N0000165780	FELODIPINE 2.5MG TAB,SA [VA Product]
anxiety AE	behavior and neurological AE	http://purl.obolibrary.org/obo/OAE_0000580	http://purl.obolibrary.org/obo/OAE_0000300	焦虑障碍	Anxiety	钙通道阻滞药	非洛地平缓释片	Felodipine Sustaind-release Tablets	http://evs.nci.nih.gov/ftp1/NDF-RT/NDF-RT.owl#N0000165780	FELODIPINE 2.5MG TAB,SA [VA Product]
irritability AE	behavior and neurological AE	http://purl.obolibrary.org/obo/OAE_0000580	http://purl.obolibrary.org/obo/OAE_0001105	烦躁	irritability	钙通道阻滞药	非洛地平缓释片	Felodipine Sustaind-release Tablets	http://evs.nci.nih.gov/ftp1/NDF-RT/NDF-RT.owl#N0000165780	FELODIPINE 2.5MG TAB,SA [VA Product]
fatigue AE	behavior and neurological AE	http://purl.obolibrary.org/obo/OAE_0000580	http://purl.obolibrary.org/obo/OAE_0000034	嗜睡	Lethargy	钙通道阻滞药	非洛地平缓释片	Felodipine Sustaind-release Tablets	http://evs.nci.nih.gov/ftp1/NDF-RT/NDF-RT.owl#N0000165780	FELODIPINE 2.5MG TAB,SA [VA Product]
dyspnea AE	respiratory system AE	http://purl.obolibrary.org/obo/OAE_0000378	http://purl.obolibrary.org/obo/OAE_0000310	呼吸困难	dyspnea	钙通道阻滞药	非洛地平缓释片	Felodipine Sustaind-release Tablets	http://evs.nci.nih.gov/ftp1/NDF-RT/NDF-RT.owl#N0000165780	FELODIPINE 2.5MG TAB,SA [VA Product]
pharyngitis AE	digestive system AE	http://purl.obolibrary.org/obo/OAE_0000439	http://purl.obolibrary.org/obo/OAE_0000343	咽炎	pharyngitis	钙通道阻滞药	非洛地平缓释片	Felodipine Sustaind-release Tablets	http://evs.nci.nih.gov/ftp1/NDF-RT/NDF-RT.owl#N0000165780	FELODIPINE 2.5MG TAB,SA [VA Product]
bronchitis AE	immune system AE	http://purl.obolibrary.org/obo/OAE_0000476	http://purl.obolibrary.org/obo/OAE_0000462	支气管炎	bronchitis	钙通道阻滞药	非洛地平缓释片	Felodipine Sustaind-release Tablets	http://evs.nci.nih.gov/ftp1/NDF-RT/NDF-RT.owl#N0000165780	FELODIPINE 2.5MG TAB,SA [VA Product]
sinusitis AE	immune system AE	http://purl.obolibrary.org/obo/OAE_0000476	http://purl.obolibrary.org/obo/OAE_0000567	鼻窦炎	nasosinusitis	钙通道阻滞药	非洛地平缓释片	Felodipine Sustaind-release Tablets	http://evs.nci.nih.gov/ftp1/NDF-RT/NDF-RT.owl#N0000165780	FELODIPINE 2.5MG TAB,SA [VA Product]
epistaxis AE	cardiovascular AE	http://purl.obolibrary.org/obo/OAE_0000493	http://purl.obolibrary.org/obo/OAE_0000508	鼻出血	Epistaxis	钙通道阻滞药	非洛地平缓释片	Felodipine Sustaind-release Tablets	http://evs.nci.nih.gov/ftp1/NDF-RT/NDF-RT.owl#N0000165780	FELODIPINE 2.5MG TAB,SA [VA Product]
respiratory tract infection AE	infection AE	http://purl.obolibrary.org/obo/OAE_0000363	http://purl.obolibrary.org/obo/OAE_0001373	呼吸道感染	respiratory tract infections	钙通道阻滞药	非洛地平缓释片	Felodipine Sustaind-release Tablets	http://evs.nci.nih.gov/ftp1/NDF-RT/NDF-RT.owl#N0000165780	FELODIPINE 2.5MG TAB,SA [VA Product]
contusion AE	cardiovascular AE	http://purl.obolibrary.org/obo/OAE_0000493	http://purl.obolibrary.org/obo/OAE_0000019	挫伤	contusion	钙通道阻滞药	非洛地平缓释片	Felodipine Sustaind-release Tablets	http://evs.nci.nih.gov/ftp1/NDF-RT/NDF-RT.owl#N0000165780	FELODIPINE 2.5MG TAB,SA [VA Product]
erythema AE	skin AE	http://purl.obolibrary.org/obo/OAE_0000543	http://purl.obolibrary.org/obo/OAE_0000645	红斑	erythema	钙通道阻滞药	非洛地平缓释片	Felodipine Sustaind-release Tablets	http://evs.nci.nih.gov/ftp1/NDF-RT/NDF-RT.owl#N0000165780	FELODIPINE 2.5MG TAB,SA [VA Product]
urticaria AE	skin AE	http://purl.obolibrary.org/obo/OAE_0000543	http://purl.obolibrary.org/obo/OAE_0000376	风疹	urticaria	钙通道阻滞药	非洛地平缓释片	Felodipine Sustaind-release Tablets	http://evs.nci.nih.gov/ftp1/NDF-RT/NDF-RT.owl#N0000165780	FELODIPINE 2.5MG TAB,SA [VA Product]
abnormal vision AE	eye AE	http://purl.obolibrary.org/obo/OAE_0000443	http://purl.obolibrary.org/obo/OAE_0000578	视力障碍	Visual impairment	钙通道阻滞药	非洛地平缓释片	Felodipine Sustaind-release Tablets	http://evs.nci.nih.gov/ftp1/NDF-RT/NDF-RT.owl#N0000165780	FELODIPINE 2.5MG TAB,SA [VA Product]
erectile dysfunction AE	reproductive system AE	http://purl.obolibrary.org/obo/OAE_0000651	http://purl.obolibrary.org/obo/OAE_0000921	阳痿	impotence	钙通道阻滞药	非洛地平缓释片	Felodipine Sustaind-release Tablets	http://evs.nci.nih.gov/ftp1/NDF-RT/NDF-RT.owl#N0000165780	FELODIPINE 2.5MG TAB,SA [VA Product]
pollakiuria AE	urinary system AE	http://purl.obolibrary.org/obo/OAE_0000622	http://purl.obolibrary.org/obo/OAE_0001309	尿频	Frequent micturition	钙通道阻滞药	非洛地平缓释片	Felodipine Sustaind-release Tablets	http://evs.nci.nih.gov/ftp1/NDF-RT/NDF-RT.owl#N0000165780	FELODIPINE 2.5MG TAB,SA [VA Product]
dysuria AE	urinary system AE	http://purl.obolibrary.org/obo/OAE_0000622	http://purl.obolibrary.org/obo/OAE_0000902	排尿困难	dysuria	钙通道阻滞药	非洛地平缓释片	Felodipine Sustaind-release Tablets	http://evs.nci.nih.gov/ftp1/NDF-RT/NDF-RT.owl#N0000165780	FELODIPINE 2.5MG TAB,SA [VA Product]
flushing AE	skin AE	http://purl.obolibrary.org/obo/OAE_0000543	http://purl.obolibrary.org/obo/OAE_0000021	面色潮红	flushed face	钙通道阻滞药	非洛地平片	Felodipine Tablets	http://evs.nci.nih.gov/ftp1/NDF-RT/NDF-RT.owl#N0000165780	FELODIPINE 2.5MG TAB,SA [VA Product]
headache AE	behavior and neurological AE	http://purl.obolibrary.org/obo/OAE_0000580	http://purl.obolibrary.org/obo/OAE_0000377	头痛	headache	钙通道阻滞药	非洛地平片	Felodipine Tablets	http://evs.nci.nih.gov/ftp1/NDF-RT/NDF-RT.owl#N0000165780	FELODIPINE 2.5MG TAB,SA [VA Product]
dizziness AE	behavior and neurological AE	http://purl.obolibrary.org/obo/OAE_0000580	http://purl.obolibrary.org/obo/OAE_0000388	头晕	Dizziness	钙通道阻滞药	非洛地平片	Felodipine Tablets	http://evs.nci.nih.gov/ftp1/NDF-RT/NDF-RT.owl#N0000165780	FELODIPINE 2.5MG TAB,SA [VA Product]
palpitation AE	behavior and neurological AE	http://purl.obolibrary.org/obo/OAE_0000580	http://purl.obolibrary.org/obo/OAE_0000471	心悸	palpitations	钙通道阻滞药	非洛地平片	Felodipine Tablets	http://evs.nci.nih.gov/ftp1/NDF-RT/NDF-RT.owl#N0000165780	FELODIPINE 2.5MG TAB,SA [VA Product]
fatigue AE	behavior and neurological AE	http://purl.obolibrary.org/obo/OAE_0000580	http://purl.obolibrary.org/obo/OAE_0000034	疲劳	fatigue	钙通道阻滞药	非洛地平片	Felodipine Tablets	http://evs.nci.nih.gov/ftp1/NDF-RT/NDF-RT.owl#N0000165780	FELODIPINE 2.5MG TAB,SA [VA Product]
gingival swelling AE	digestive system AE	http://purl.obolibrary.org/obo/OAE_0000439	http://purl.obolibrary.org/obo/OAE_0000987	牙龈肿大	Swollen gums	钙通道阻滞药	非洛地平片	Felodipine Tablets	http://evs.nci.nih.gov/ftp1/NDF-RT/NDF-RT.owl#N0000165780	FELODIPINE 2.5MG TAB,SA [VA Product]
rash AE	skin AE	http://purl.obolibrary.org/obo/OAE_0000543	http://purl.obolibrary.org/obo/OAE_0000362	皮疹	Rash	钙通道阻滞药	非洛地平片	Felodipine Tablets	http://evs.nci.nih.gov/ftp1/NDF-RT/NDF-RT.owl#N0000165780	FELODIPINE 2.5MG TAB,SA [VA Product]
pruritus AE	skin AE	http://purl.obolibrary.org/obo/OAE_0000543	http://purl.obolibrary.org/obo/OAE_0000373	瘙痒	pruritus	钙通道阻滞药	非洛地平片	Felodipine Tablets	http://evs.nci.nih.gov/ftp1/NDF-RT/NDF-RT.owl#N0000165780	FELODIPINE 2.5MG TAB,SA [VA Product]
hypotension AE	cardiovascular AE	http://purl.obolibrary.org/obo/OAE_0000493	http://purl.obolibrary.org/obo/OAE_0000551	低血压	hypotension AE	钙通道阻滞药	非洛地平片	Felodipine Tablets	http://evs.nci.nih.gov/ftp1/NDF-RT/NDF-RT.owl#N0000165780	FELODIPINE 2.5MG TAB,SA [VA Product]
tachycardia AE	cardiac disorder AE	http://purl.obolibrary.org/obo/OAE_0000084	http://purl.obolibrary.org/obo/OAE_0000355	心动过速	tachycardia AE	钙通道阻滞药	非洛地平片	Felodipine Tablets	http://evs.nci.nih.gov/ftp1/NDF-RT/NDF-RT.owl#N0000165780	FELODIPINE 2.5MG TAB,SA [VA Product]
fatigue AE	behavior and neurological AE	http://purl.obolibrary.org/obo/OAE_0000580	http://purl.obolibrary.org/obo/OAE_0000034	嗜睡	Lethargy	钙通道阻滞药	桂利嗪胶囊	Cinnarizine Capsules	http://evs.nci.nih.gov/ftp1/NDF-RT/NDF-RT.owl#N0000167127	Cinnarizine
fatigue AE	behavior and neurological AE	http://purl.obolibrary.org/obo/OAE_0000580	http://purl.obolibrary.org/obo/OAE_0000034	疲惫	Fatigue	钙通道阻滞药	桂利嗪胶囊	Cinnarizine Capsules	http://evs.nci.nih.gov/ftp1/NDF-RT/NDF-RT.owl#N0000167127	Cinnarizine
weight increased AE	investigation result abnormal AE	http://purl.obolibrary.org/obo/OAE_0000628	http://purl.obolibrary.org/obo/OAE_0001515	体重增加（一般为一过性）	body weight gain(generally transitory)	钙通道阻滞药	桂利嗪胶囊	Cinnarizine Capsules	http://evs.nci.nih.gov/ftp1/NDF-RT/NDF-RT.owl#N0000167127	Cinnarizine
depression AE	behavior and neurological AE	http://purl.obolibrary.org/obo/OAE_0000580	http://purl.obolibrary.org/obo/OAE_0000500	抑郁	depression	钙通道阻滞药	桂利嗪胶囊	Cinnarizine Capsules	http://evs.nci.nih.gov/ftp1/NDF-RT/NDF-RT.owl#N0000167127	Cinnarizine
dry mouth AE	digestive system AE	http://purl.obolibrary.org/obo/OAE_0000439	http://purl.obolibrary.org/obo/OAE_0000505	口干	Xerostomia	钙通道阻滞药	桂利嗪胶囊	Cinnarizine Capsules	http://evs.nci.nih.gov/ftp1/NDF-RT/NDF-RT.owl#N0000167127	Cinnarizine
myalgia AE	behavior and neurological AE	http://purl.obolibrary.org/obo/OAE_0000580	http://purl.obolibrary.org/obo/OAE_0000375	肌肉疼痛	myalgia	钙通道阻滞药	桂利嗪胶囊	Cinnarizine Capsules	http://evs.nci.nih.gov/ftp1/NDF-RT/NDF-RT.owl#N0000167127	Cinnarizine
rash AE	skin AE	http://purl.obolibrary.org/obo/OAE_0000543	http://purl.obolibrary.org/obo/OAE_0000362	皮疹	Rash	钙通道阻滞药	桂利嗪胶囊	Cinnarizine Capsules	http://evs.nci.nih.gov/ftp1/NDF-RT/NDF-RT.owl#N0000167127	Cinnarizine
fatigue AE	behavior and neurological AE	http://purl.obolibrary.org/obo/OAE_0000580	http://purl.obolibrary.org/obo/OAE_0000034	嗜睡	Lethargy	钙通道阻滞药	桂利嗪片	Cinnarizine Tablets	http://evs.nci.nih.gov/ftp1/NDF-RT/NDF-RT.owl#N0000167127	Cinnarizine
fatigue AE	behavior and neurological AE	http://purl.obolibrary.org/obo/OAE_0000580	http://purl.obolibrary.org/obo/OAE_0000034	疲惫	Fatigue	钙通道阻滞药	桂利嗪片	Cinnarizine Tablets	http://evs.nci.nih.gov/ftp1/NDF-RT/NDF-RT.owl#N0000167127	Cinnarizine
weight increased AE	investigation result abnormal AE	http://purl.obolibrary.org/obo/OAE_0000628	http://purl.obolibrary.org/obo/OAE_0001515	体重增加（一般为一过性）	body weight gain(generally transitory)	钙通道阻滞药	桂利嗪片	Cinnarizine Tablets	http://evs.nci.nih.gov/ftp1/NDF-RT/NDF-RT.owl#N0000167127	Cinnarizine
depression AE	behavior and neurological AE	http://purl.obolibrary.org/obo/OAE_0000580	http://purl.obolibrary.org/obo/OAE_0000500	抑郁	depression	钙通道阻滞药	桂利嗪片	Cinnarizine Tablets	http://evs.nci.nih.gov/ftp1/NDF-RT/NDF-RT.owl#N0000167127	Cinnarizine
flushing AE	skin AE	http://purl.obolibrary.org/obo/OAE_0000543	http://purl.obolibrary.org/obo/OAE_0000021	面红	flushing	钙通道阻滞药	甲磺酸氨氯地平片	Amlodipine Mesylate Tablets	http://evs.nci.nih.gov/ftp1/NDF-RT/NDF-RT.owl#N0000148333	AMLODIPINE
headache AE	behavior and neurological AE	http://purl.obolibrary.org/obo/OAE_0000580	http://purl.obolibrary.org/obo/OAE_0000377	头痛	headache	钙通道阻滞药	甲磺酸氨氯地平片	Amlodipine Mesylate Tablets	http://evs.nci.nih.gov/ftp1/NDF-RT/NDF-RT.owl#N0000148333	AMLODIPINE
edema AE	homeostasis AE	http://purl.obolibrary.org/obo/OAE_0000555	http://purl.obolibrary.org/obo/OAE_0000556	水肿	swelling	钙通道阻滞药	甲磺酸氨氯地平片	Amlodipine Mesylate Tablets	http://evs.nci.nih.gov/ftp1/NDF-RT/NDF-RT.owl#N0000148333	AMLODIPINE
palpitation AE	behavior and neurological AE	http://purl.obolibrary.org/obo/OAE_0000580	http://purl.obolibrary.org/obo/OAE_0000471	心悸	palpitations	钙通道阻滞药	甲磺酸氨氯地平片	Amlodipine Mesylate Tablets	http://evs.nci.nih.gov/ftp1/NDF-RT/NDF-RT.owl#N0000148333	AMLODIPINE
fatigue AE	behavior and neurological AE	http://purl.obolibrary.org/obo/OAE_0000580	http://purl.obolibrary.org/obo/OAE_0000034	乏力	Fatigue	钙通道阻滞药	甲磺酸氨氯地平片	Amlodipine Mesylate Tablets	http://evs.nci.nih.gov/ftp1/NDF-RT/NDF-RT.owl#N0000148333	AMLODIPINE
dizziness AE	behavior and neurological AE	http://purl.obolibrary.org/obo/OAE_0000580	http://purl.obolibrary.org/obo/OAE_0000388	头晕	Dizziness	钙通道阻滞药	甲磺酸氨氯地平片	Amlodipine Mesylate Tablets	http://evs.nci.nih.gov/ftp1/NDF-RT/NDF-RT.owl#N0000148333	AMLODIPINE
pruritus AE	skin AE	http://purl.obolibrary.org/obo/OAE_0000543	http://purl.obolibrary.org/obo/OAE_0000373	瘙痒	pruritus	钙通道阻滞药	甲磺酸氨氯地平片	Amlodipine Mesylate Tablets	http://evs.nci.nih.gov/ftp1/NDF-RT/NDF-RT.owl#N0000148333	AMLODIPINE
rash AE	skin AE	http://purl.obolibrary.org/obo/OAE_0000543	http://purl.obolibrary.org/obo/OAE_0000362	皮疹	Rash	钙通道阻滞药	甲磺酸氨氯地平片	Amlodipine Mesylate Tablets	http://evs.nci.nih.gov/ftp1/NDF-RT/NDF-RT.owl#N0000148333	AMLODIPINE
insomnia AE	behavior and neurological AE	http://purl.obolibrary.org/obo/OAE_0000580	http://purl.obolibrary.org/obo/OAE_0002206	失眠	insomnia	钙通道阻滞药	甲磺酸氨氯地平片	Amlodipine Mesylate Tablets	http://evs.nci.nih.gov/ftp1/NDF-RT/NDF-RT.owl#N0000148333	AMLODIPINE
headache AE	behavior and neurological AE	http://purl.obolibrary.org/obo/OAE_0000580	http://purl.obolibrary.org/obo/OAE_0000377	头痛	headache	钙通道阻滞药	拉西地平片	Lacidipine Tablets	http://evs.nci.nih.gov/ftp1/NDF-RT/NDF-RT.owl#N0000171781	LACIDIPINE
hot flush	skin AE	http://purl.obolibrary.org/obo/OAE_0000543	http://purl.obolibrary.org/obo/OAE_0000050	皮肤潮红	erubescence	钙通道阻滞药	拉西地平片	Lacidipine Tablets	http://evs.nci.nih.gov/ftp1/NDF-RT/NDF-RT.owl#N0000171781	LACIDIPINE
edema AE	homeostasis AE	http://purl.obolibrary.org/obo/OAE_0000555	http://purl.obolibrary.org/obo/OAE_0000556	水肿	swelling	钙通道阻滞药	拉西地平片	Lacidipine Tablets	http://evs.nci.nih.gov/ftp1/NDF-RT/NDF-RT.owl#N0000171781	LACIDIPINE
vertigo AE	behavior and neurological AE	http://purl.obolibrary.org/obo/OAE_0000580	http://purl.obolibrary.org/obo/OAE_0000460	眩晕	dizziness	钙通道阻滞药	拉西地平片	Lacidipine Tablets	http://evs.nci.nih.gov/ftp1/NDF-RT/NDF-RT.owl#N0000171781	LACIDIPINE
palpitation AE	behavior and neurological AE	http://purl.obolibrary.org/obo/OAE_0000580	http://purl.obolibrary.org/obo/OAE_0000471	心悸	palpitations	钙通道阻滞药	拉西地平片	Lacidipine Tablets	http://evs.nci.nih.gov/ftp1/NDF-RT/NDF-RT.owl#N0000171781	LACIDIPINE
asthenia AE	musculoskeletal and connective tissue AE	http://purl.obolibrary.org/obo/OAE_0000027	http://purl.obolibrary.org/obo/OAE_0000382	无力	asthenia	钙通道阻滞药	拉西地平片	Lacidipine Tablets	http://evs.nci.nih.gov/ftp1/NDF-RT/NDF-RT.owl#N0000171781	LACIDIPINE
rash AE	skin AE	http://purl.obolibrary.org/obo/OAE_0000543	http://purl.obolibrary.org/obo/OAE_0000362	皮疹	Rash	钙通道阻滞药	拉西地平片	Lacidipine Tablets	http://evs.nci.nih.gov/ftp1/NDF-RT/NDF-RT.owl#N0000171781	LACIDIPINE
rash AE	skin AE	http://purl.obolibrary.org/obo/OAE_0000543	http://purl.obolibrary.org/obo/OAE_0000362	皮疹	Rash	钙通道阻滞药	拉西地平片	Lacidipine Tablets	http://evs.nci.nih.gov/ftp1/NDF-RT/NDF-RT.owl#N0000171781	LACIDIPINE
anorexia AE	gustatory system AE	http://purl.obolibrary.org/obo/OAE_0000574	http://purl.obolibrary.org/obo/OAE_0000396	胃纳不佳	poor stomach intake	钙通道阻滞药	拉西地平片	Lacidipine Tablets	http://evs.nci.nih.gov/ftp1/NDF-RT/NDF-RT.owl#N0000171781	LACIDIPINE
nausea AE	digestive system AE	http://purl.obolibrary.org/obo/OAE_0000439	http://purl.obolibrary.org/obo/OAE_0000600	恶心	Nausea	钙通道阻滞药	拉西地平片	Lacidipine Tablets	http://evs.nci.nih.gov/ftp1/NDF-RT/NDF-RT.owl#N0000171781	LACIDIPINE
chest pain AE	behavior and neurological AE	http://purl.obolibrary.org/obo/OAE_0000580	http://purl.obolibrary.org/obo/OAE_0000406	胸痛	chest pain	钙通道阻滞药	拉西地平片	Lacidipine Tablets	http://evs.nci.nih.gov/ftp1/NDF-RT/NDF-RT.owl#N0000171781	LACIDIPINE
headache AE	behavior and neurological AE	http://purl.obolibrary.org/obo/OAE_0000580	http://purl.obolibrary.org/obo/OAE_0000377	头痛	headache	钙通道阻滞药	马来酸氨氯地平片	Amlodipine Maleate Tablets	http://evs.nci.nih.gov/ftp1/NDF-RT/NDF-RT.owl#N0000148333	AMLODIPINE
edema AE	homeostasis AE	http://purl.obolibrary.org/obo/OAE_0000555	http://purl.obolibrary.org/obo/OAE_0000556	水肿	swelling	钙通道阻滞药	马来酸氨氯地平片	Amlodipine Maleate Tablets	http://evs.nci.nih.gov/ftp1/NDF-RT/NDF-RT.owl#N0000148333	AMLODIPINE
edema AE	homeostasis AE	http://purl.obolibrary.org/obo/OAE_0000555	http://purl.obolibrary.org/obo/OAE_0000556	水肿	swelling	钙通道阻滞药	马来酸氨氯地平片	Amlodipine Maleate Tablets	http://evs.nci.nih.gov/ftp1/NDF-RT/NDF-RT.owl#N0000148333	AMLODIPINE
dizziness AE	behavior and neurological AE	http://purl.obolibrary.org/obo/OAE_0000580	http://purl.obolibrary.org/obo/OAE_0000388	头晕	Dizziness	钙通道阻滞药	马来酸氨氯地平片	Amlodipine Maleate Tablets	http://evs.nci.nih.gov/ftp1/NDF-RT/NDF-RT.owl#N0000148333	AMLODIPINE
hot flush	skin AE	http://purl.obolibrary.org/obo/OAE_0000543	http://purl.obolibrary.org/obo/OAE_0000050	潮红	flushing	钙通道阻滞药	马来酸氨氯地平片	Amlodipine Maleate Tablets	http://evs.nci.nih.gov/ftp1/NDF-RT/NDF-RT.owl#N0000148333	AMLODIPINE
palpitation AE	behavior and neurological AE	http://purl.obolibrary.org/obo/OAE_0000580	http://purl.obolibrary.org/obo/OAE_0000471	心悸	palpitations	钙通道阻滞药	马来酸氨氯地平片	Amlodipine Maleate Tablets	http://evs.nci.nih.gov/ftp1/NDF-RT/NDF-RT.owl#N0000148333	AMLODIPINE
headache AE	behavior and neurological AE	http://purl.obolibrary.org/obo/OAE_0000580	http://purl.obolibrary.org/obo/OAE_0000377	头痛	headache	钙通道阻滞药	马来酸氨氯地平片	Amlodipine Maleate Tablets	http://evs.nci.nih.gov/ftp1/NDF-RT/NDF-RT.owl#N0000148333	AMLODIPINE
fatigue AE	behavior and neurological AE	http://purl.obolibrary.org/obo/OAE_0000580	http://purl.obolibrary.org/obo/OAE_0000034	疲倦	fatigue	钙通道阻滞药	马来酸氨氯地平片	Amlodipine Maleate Tablets	http://evs.nci.nih.gov/ftp1/NDF-RT/NDF-RT.owl#N0000148333	AMLODIPINE
nausea AE	digestive system AE	http://purl.obolibrary.org/obo/OAE_0000439	http://purl.obolibrary.org/obo/OAE_0000600	恶心	Nausea	钙通道阻滞药	马来酸氨氯地平片	Amlodipine Maleate Tablets	http://evs.nci.nih.gov/ftp1/NDF-RT/NDF-RT.owl#N0000148333	AMLODIPINE
abdominal pain AE	behavior and neurological AE	http://purl.obolibrary.org/obo/OAE_0000580	http://purl.obolibrary.org/obo/OAE_0000402	腹痛	Abdominal Pain	钙通道阻滞药	马来酸氨氯地平片	Amlodipine Maleate Tablets	http://evs.nci.nih.gov/ftp1/NDF-RT/NDF-RT.owl#N0000148333	AMLODIPINE
fatigue AE	behavior and neurological AE	http://purl.obolibrary.org/obo/OAE_0000580	http://purl.obolibrary.org/obo/OAE_0000034	嗜睡	Lethargy	钙通道阻滞药	马来酸氨氯地平片	Amlodipine Maleate Tablets	http://evs.nci.nih.gov/ftp1/NDF-RT/NDF-RT.owl#N0000148333	AMLODIPINE
allergy AE	immune system AE	http://purl.obolibrary.org/obo/OAE_0000476	http://purl.obolibrary.org/obo/OAE_0000568	过敏反应	Allergic reactions	钙通道阻滞药	马来酸氨氯地平片	Amlodipine Maleate Tablets	http://evs.nci.nih.gov/ftp1/NDF-RT/NDF-RT.owl#N0000148333	AMLODIPINE
asthenia AE	musculoskeletal and connective tissue AE	http://purl.obolibrary.org/obo/OAE_0000027	http://purl.obolibrary.org/obo/OAE_0000382	虚弱	frailty	钙通道阻滞药	马来酸氨氯地平片	Amlodipine Maleate Tablets	http://evs.nci.nih.gov/ftp1/NDF-RT/NDF-RT.owl#N0000148333	AMLODIPINE
back pain AE	behavior and neurological AE	http://purl.obolibrary.org/obo/OAE_0000580	http://purl.obolibrary.org/obo/OAE_0000414	背痛	Back pain	钙通道阻滞药	马来酸氨氯地平片	Amlodipine Maleate Tablets	http://evs.nci.nih.gov/ftp1/NDF-RT/NDF-RT.owl#N0000148333	AMLODIPINE
hot flush	skin AE	http://purl.obolibrary.org/obo/OAE_0000543	http://purl.obolibrary.org/obo/OAE_0000050	潮热	hot flashes	钙通道阻滞药	马来酸氨氯地平片	Amlodipine Maleate Tablets	http://evs.nci.nih.gov/ftp1/NDF-RT/NDF-RT.owl#N0000148333	AMLODIPINE
discomfort AE	behavior and neurological AE	http://purl.obolibrary.org/obo/OAE_0000580	http://purl.obolibrary.org/obo/OAE_0000081	不适	Discomfort	钙通道阻滞药	马来酸氨氯地平片	Amlodipine Maleate Tablets	http://evs.nci.nih.gov/ftp1/NDF-RT/NDF-RT.owl#N0000148333	AMLODIPINE
pain AE	behavior and neurological AE	http://purl.obolibrary.org/obo/OAE_0000580	http://purl.obolibrary.org/obo/OAE_0000374	疼痛	pain	钙通道阻滞药	马来酸氨氯地平片	Amlodipine Maleate Tablets	http://evs.nci.nih.gov/ftp1/NDF-RT/NDF-RT.owl#N0000148333	AMLODIPINE
musculoskeletal stiffness AE	behavior and neurological AE	http://purl.obolibrary.org/obo/OAE_0000580	http://purl.obolibrary.org/obo/OAE_0000334	僵硬	stiffness	钙通道阻滞药	马来酸氨氯地平片	Amlodipine Maleate Tablets	http://evs.nci.nih.gov/ftp1/NDF-RT/NDF-RT.owl#N0000148333	AMLODIPINE
weight increased AE	investigation result abnormal AE	http://purl.obolibrary.org/obo/OAE_0000628	http://purl.obolibrary.org/obo/OAE_0001515	体重增加	body weight gain	钙通道阻滞药	马来酸氨氯地平片	Amlodipine Maleate Tablets	http://evs.nci.nih.gov/ftp1/NDF-RT/NDF-RT.owl#N0000148333	AMLODIPINE
arrhythmia AE	cardiac disorder AE	http://purl.obolibrary.org/obo/OAE_0000084	http://purl.obolibrary.org/obo/OAE_0000660	心律失常	Arrhythmia	钙通道阻滞药	马来酸氨氯地平片	Amlodipine Maleate Tablets	http://evs.nci.nih.gov/ftp1/NDF-RT/NDF-RT.owl#N0000148333	AMLODIPINE
arrhythmia AE	cardiac disorder AE	http://purl.obolibrary.org/obo/OAE_0000084	http://purl.obolibrary.org/obo/OAE_0000660	心律失常	Arrhythmia	钙通道阻滞药	马来酸氨氯地平片	Amlodipine Maleate Tablets	http://evs.nci.nih.gov/ftp1/NDF-RT/NDF-RT.owl#N0000148333	AMLODIPINE
arrhythmia AE	cardiac disorder AE	http://purl.obolibrary.org/obo/OAE_0000084	http://purl.obolibrary.org/obo/OAE_0000660	心律失常	Arrhythmia	钙通道阻滞药	马来酸氨氯地平片	Amlodipine Maleate Tablets	http://evs.nci.nih.gov/ftp1/NDF-RT/NDF-RT.owl#N0000148333	AMLODIPINE
chest pain AE	behavior and neurological AE	http://purl.obolibrary.org/obo/OAE_0000580	http://purl.obolibrary.org/obo/OAE_0000406	胸痛	chest pain	钙通道阻滞药	马来酸氨氯地平片	Amlodipine Maleate Tablets	http://evs.nci.nih.gov/ftp1/NDF-RT/NDF-RT.owl#N0000148333	AMLODIPINE
hypotension AE	cardiovascular AE	http://purl.obolibrary.org/obo/OAE_0000493	http://purl.obolibrary.org/obo/OAE_0000551	低血压	hypotension	钙通道阻滞药	马来酸氨氯地平片	Amlodipine Maleate Tablets	http://evs.nci.nih.gov/ftp1/NDF-RT/NDF-RT.owl#N0000148333	AMLODIPINE
peripheral ischemia AE	cardiovascular AE	http://purl.obolibrary.org/obo/OAE_0000493	http://purl.obolibrary.org/obo/OAE_0001285	外周缺血	peripheral ischaemia	钙通道阻滞药	马来酸氨氯地平片	Amlodipine Maleate Tablets	http://evs.nci.nih.gov/ftp1/NDF-RT/NDF-RT.owl#N0000148333	AMLODIPINE
syncope AE	behavior and neurological AE	http://purl.obolibrary.org/obo/OAE_0000580	http://purl.obolibrary.org/obo/OAE_0000400	昏厥	asphyxia	钙通道阻滞药	马来酸氨氯地平片	Amlodipine Maleate Tablets	http://evs.nci.nih.gov/ftp1/NDF-RT/NDF-RT.owl#N0000148333	AMLODIPINE
orthostatic hypotension AE	cardiovascular AE	http://purl.obolibrary.org/obo/OAE_0000493	http://purl.obolibrary.org/obo/OAE_0002106	体位性低血压	posturalor hypotension	钙通道阻滞药	马来酸氨氯地平片	Amlodipine Maleate Tablets	http://evs.nci.nih.gov/ftp1/NDF-RT/NDF-RT.owl#N0000148333	AMLODIPINE
vasculitis AE	immune system AE	http://purl.obolibrary.org/obo/OAE_0000476	http://purl.obolibrary.org/obo/OAE_0000565	脉管炎	angiitis	钙通道阻滞药	马来酸氨氯地平片	Amlodipine Maleate Tablets	http://evs.nci.nih.gov/ftp1/NDF-RT/NDF-RT.owl#N0000148333	AMLODIPINE
hypoesthesia AE	behavior and neurological AE	http://purl.obolibrary.org/obo/OAE_0000580	http://purl.obolibrary.org/obo/OAE_0000317	感觉减退	Hypesthesia	钙通道阻滞药	马来酸氨氯地平片	Amlodipine Maleate Tablets	http://evs.nci.nih.gov/ftp1/NDF-RT/NDF-RT.owl#N0000148333	AMLODIPINE
peripheral neuropathy AE	nervous system AE	http://purl.obolibrary.org/obo/OAE_0000570	http://purl.obolibrary.org/obo/OAE_0000337	外周神经病	peripheric neuropathy	钙通道阻滞药	马来酸氨氯地平片	Amlodipine Maleate Tablets	http://evs.nci.nih.gov/ftp1/NDF-RT/NDF-RT.owl#N0000148333	AMLODIPINE
paresthesia AE	behavior and neurological AE	http://purl.obolibrary.org/obo/OAE_0000580	http://purl.obolibrary.org/obo/OAE_0000392	感觉异常	Paresthesia	钙通道阻滞药	马来酸氨氯地平片	Amlodipine Maleate Tablets	http://evs.nci.nih.gov/ftp1/NDF-RT/NDF-RT.owl#N0000148333	AMLODIPINE
tremor AE	behavior and neurological AE	http://purl.obolibrary.org/obo/OAE_0000580	http://purl.obolibrary.org/obo/OAE_0000166	震颤	tremor	钙通道阻滞药	马来酸氨氯地平片	Amlodipine Maleate Tablets	http://evs.nci.nih.gov/ftp1/NDF-RT/NDF-RT.owl#N0000148333	AMLODIPINE
vertigo AE	behavior and neurological AE	http://purl.obolibrary.org/obo/OAE_0000580	http://purl.obolibrary.org/obo/OAE_0000460	眩晕	dizziness	钙通道阻滞药	马来酸氨氯地平片	Amlodipine Maleate Tablets	http://evs.nci.nih.gov/ftp1/NDF-RT/NDF-RT.owl#N0000148333	AMLODIPINE
anorexia AE	gustatory system AE	http://purl.obolibrary.org/obo/OAE_0000574	http://purl.obolibrary.org/obo/OAE_0000396	厌食症	anorexia	钙通道阻滞药	马来酸氨氯地平片	Amlodipine Maleate Tablets	http://evs.nci.nih.gov/ftp1/NDF-RT/NDF-RT.owl#N0000148333	AMLODIPINE
constipation AE	digestive system AE	http://purl.obolibrary.org/obo/OAE_0000439	http://purl.obolibrary.org/obo/OAE_0000602	便秘	constipation	钙通道阻滞药	马来酸氨氯地平片	Amlodipine Maleate Tablets	http://evs.nci.nih.gov/ftp1/NDF-RT/NDF-RT.owl#N0000148333	AMLODIPINE
dyspepsia AE	digestive system AE	http://purl.obolibrary.org/obo/OAE_0000439	http://purl.obolibrary.org/obo/OAE_0000453	消化不良	dyspepsia	钙通道阻滞药	马来酸氨氯地平片	Amlodipine Maleate Tablets	http://evs.nci.nih.gov/ftp1/NDF-RT/NDF-RT.owl#N0000148333	AMLODIPINE
dysphagia AE	behavior and neurological AE	http://purl.obolibrary.org/obo/OAE_0000580	http://purl.obolibrary.org/obo/OAE_0000597	吞咽困难	dysphagia	钙通道阻滞药	马来酸氨氯地平片	Amlodipine Maleate Tablets	http://evs.nci.nih.gov/ftp1/NDF-RT/NDF-RT.owl#N0000148333	AMLODIPINE
diarrhea AE	digestive system AE	http://purl.obolibrary.org/obo/OAE_0000439	http://purl.obolibrary.org/obo/OAE_0000616	腹泻	diarrhea	钙通道阻滞药	马来酸氨氯地平片	Amlodipine Maleate Tablets	http://evs.nci.nih.gov/ftp1/NDF-RT/NDF-RT.owl#N0000148333	AMLODIPINE
flatulence AE	behavior and neurological AE	http://purl.obolibrary.org/obo/OAE_0000580	http://purl.obolibrary.org/obo/OAE_0000536	胃胀气	gaseous distention	钙通道阻滞药	马来酸氨氯地平片	Amlodipine Maleate Tablets	http://evs.nci.nih.gov/ftp1/NDF-RT/NDF-RT.owl#N0000148333	AMLODIPINE
pancreatitis AE	liver, biliary, and pancreatic AE	http://purl.obolibrary.org/obo/OAE_0000436	http://purl.obolibrary.org/obo/OAE_0000195	胰腺炎	pancreatitis	钙通道阻滞药	马来酸氨氯地平片	Amlodipine Maleate Tablets	http://evs.nci.nih.gov/ftp1/NDF-RT/NDF-RT.owl#N0000148333	AMLODIPINE
vomiting AE	digestive system AE	http://purl.obolibrary.org/obo/OAE_0000439	http://purl.obolibrary.org/obo/OAE_0000601	呕吐	Vomitting	钙通道阻滞药	马来酸氨氯地平片	Amlodipine Maleate Tablets	http://evs.nci.nih.gov/ftp1/NDF-RT/NDF-RT.owl#N0000148333	AMLODIPINE
arthralgia AE	musculoskeletal and connective tissue AE	http://purl.obolibrary.org/obo/OAE_0000027	http://purl.obolibrary.org/obo/OAE_0000385	关节痛	arthralgia	钙通道阻滞药	马来酸氨氯地平片	Amlodipine Maleate Tablets	http://evs.nci.nih.gov/ftp1/NDF-RT/NDF-RT.owl#N0000148333	AMLODIPINE
arthritis AE	musculoskeletal and connective tissue AE	http://purl.obolibrary.org/obo/OAE_0000027	http://purl.obolibrary.org/obo/OAE_0000596	关节炎	arthritis	钙通道阻滞药	马来酸氨氯地平片	Amlodipine Maleate Tablets	http://evs.nci.nih.gov/ftp1/NDF-RT/NDF-RT.owl#N0000148333	AMLODIPINE
muscle cramp AE	behavior and neurological AE	http://purl.obolibrary.org/obo/OAE_0000580	http://purl.obolibrary.org/obo/OAE_0001192	肌肉痛性痉挛	painful muscle cramp	钙通道阻滞药	马来酸氨氯地平片	Amlodipine Maleate Tablets	http://evs.nci.nih.gov/ftp1/NDF-RT/NDF-RT.owl#N0000148333	AMLODIPINE
myalgia AE	behavior and neurological AE	http://purl.obolibrary.org/obo/OAE_0000580	http://purl.obolibrary.org/obo/OAE_0000375	肌痛	myalgia	钙通道阻滞药	马来酸氨氯地平片	Amlodipine Maleate Tablets	http://evs.nci.nih.gov/ftp1/NDF-RT/NDF-RT.owl#N0000148333	AMLODIPINE
insomnia AE	behavior and neurological AE	http://purl.obolibrary.org/obo/OAE_0000580	http://purl.obolibrary.org/obo/OAE_0002206	失眠	insomnia	钙通道阻滞药	马来酸氨氯地平片	Amlodipine Maleate Tablets	http://evs.nci.nih.gov/ftp1/NDF-RT/NDF-RT.owl#N0000148333	AMLODIPINE
stress AE	behavior and neurological AE	http://purl.obolibrary.org/obo/OAE_0000580	http://purl.obolibrary.org/obo/OAE_0000240	紧张	Stress	钙通道阻滞药	马来酸氨氯地平片	Amlodipine Maleate Tablets	http://evs.nci.nih.gov/ftp1/NDF-RT/NDF-RT.owl#N0000148333	AMLODIPINE
depression AE	behavior and neurological AE	http://purl.obolibrary.org/obo/OAE_0000580	http://purl.obolibrary.org/obo/OAE_0000500	抑郁	depression	钙通道阻滞药	马来酸氨氯地平片	Amlodipine Maleate Tablets	http://evs.nci.nih.gov/ftp1/NDF-RT/NDF-RT.owl#N0000148333	AMLODIPINE
anxiety AE	behavior and neurological AE	http://purl.obolibrary.org/obo/OAE_0000580	http://purl.obolibrary.org/obo/OAE_0000300	焦虑	anxiety	钙通道阻滞药	马来酸氨氯地平片	Amlodipine Maleate Tablets	http://evs.nci.nih.gov/ftp1/NDF-RT/NDF-RT.owl#N0000148333	AMLODIPINE
angioedema AE	homeostasis AE	http://purl.obolibrary.org/obo/OAE_0000555	http://purl.obolibrary.org/obo/OAE_0000474	血管性水肿	angioedema	钙通道阻滞药	马来酸氨氯地平片	Amlodipine Maleate Tablets	http://evs.nci.nih.gov/ftp1/NDF-RT/NDF-RT.owl#N0000148333	AMLODIPINE
erythema AE	skin AE	http://purl.obolibrary.org/obo/OAE_0000543	http://purl.obolibrary.org/obo/OAE_0000645	红斑	erythema	钙通道阻滞药	马来酸氨氯地平片	Amlodipine Maleate Tablets	http://evs.nci.nih.gov/ftp1/NDF-RT/NDF-RT.owl#N0000148333	AMLODIPINE
pruritus AE	skin AE	http://purl.obolibrary.org/obo/OAE_0000543	http://purl.obolibrary.org/obo/OAE_0000373	搔痒	titillation	钙通道阻滞药	马来酸氨氯地平片	Amlodipine Maleate Tablets	http://evs.nci.nih.gov/ftp1/NDF-RT/NDF-RT.owl#N0000148333	AMLODIPINE
rash AE	skin AE	http://purl.obolibrary.org/obo/OAE_0000543	http://purl.obolibrary.org/obo/OAE_0000362	皮疹	Rash	钙通道阻滞药	马来酸氨氯地平片	Amlodipine Maleate Tablets	http://evs.nci.nih.gov/ftp1/NDF-RT/NDF-RT.owl#N0000148333	AMLODIPINE
maculopapular rash AE	skin AE	http://purl.obolibrary.org/obo/OAE_0000543	http://purl.obolibrary.org/obo/OAE_0000384	斑丘疹	maculopapular eruption	钙通道阻滞药	马来酸氨氯地平片	Amlodipine Maleate Tablets	http://evs.nci.nih.gov/ftp1/NDF-RT/NDF-RT.owl#N0000148333	AMLODIPINE
abnormal vision AE	eye AE	http://purl.obolibrary.org/obo/OAE_0000443	http://purl.obolibrary.org/obo/OAE_0000578	视觉异常	optical abnormality	钙通道阻滞药	马来酸氨氯地平片	Amlodipine Maleate Tablets	http://evs.nci.nih.gov/ftp1/NDF-RT/NDF-RT.owl#N0000148333	AMLODIPINE
conjunctivitis AE	eye AE	http://purl.obolibrary.org/obo/OAE_0000443	http://purl.obolibrary.org/obo/OAE_0000561	结膜炎	Conjunctivitis	钙通道阻滞药	马来酸氨氯地平片	Amlodipine Maleate Tablets	http://evs.nci.nih.gov/ftp1/NDF-RT/NDF-RT.owl#N0000148333	AMLODIPINE
double vision AE	eye AE	http://purl.obolibrary.org/obo/OAE_0000443	http://purl.obolibrary.org/obo/OAE_0000626	复视	Diplopia	钙通道阻滞药	马来酸氨氯地平片	Amlodipine Maleate Tablets	http://evs.nci.nih.gov/ftp1/NDF-RT/NDF-RT.owl#N0000148333	AMLODIPINE
eye pain AE	behavior and neurological AE	http://purl.obolibrary.org/obo/OAE_0000580	http://purl.obolibrary.org/obo/OAE_0000470	眼痛	ophthalmalgia	钙通道阻滞药	马来酸氨氯地平片	Amlodipine Maleate Tablets	http://evs.nci.nih.gov/ftp1/NDF-RT/NDF-RT.owl#N0000148333	AMLODIPINE
tinnitus AE	ear AE	http://purl.obolibrary.org/obo/OAE_0000465	http://purl.obolibrary.org/obo/OAE_0000607	耳鸣	tinnitus	钙通道阻滞药	马来酸氨氯地平片	Amlodipine Maleate Tablets	http://evs.nci.nih.gov/ftp1/NDF-RT/NDF-RT.owl#N0000148333	AMLODIPINE
pollakiuria AE	urinary system AE	http://purl.obolibrary.org/obo/OAE_0000622	http://purl.obolibrary.org/obo/OAE_0001309	尿频	Frequent micturition	钙通道阻滞药	马来酸氨氯地平片	Amlodipine Maleate Tablets	http://evs.nci.nih.gov/ftp1/NDF-RT/NDF-RT.owl#N0000148333	AMLODIPINE
dysuria AE	urinary system AE	http://purl.obolibrary.org/obo/OAE_0000622	http://purl.obolibrary.org/obo/OAE_0000902	排尿障碍	Urination disorders	钙通道阻滞药	马来酸氨氯地平片	Amlodipine Maleate Tablets	http://evs.nci.nih.gov/ftp1/NDF-RT/NDF-RT.owl#N0000148333	AMLODIPINE
dry mouth AE	digestive system AE	http://purl.obolibrary.org/obo/OAE_0000439	http://purl.obolibrary.org/obo/OAE_0000505	口干	Xerostomia	钙通道阻滞药	马来酸氨氯地平片	Amlodipine Maleate Tablets	http://evs.nci.nih.gov/ftp1/NDF-RT/NDF-RT.owl#N0000148333	AMLODIPINE
blood glucose level increased AE	investigation result abnormal AE	http://purl.obolibrary.org/obo/OAE_0000628	http://purl.obolibrary.org/obo/OAE_0000734	高血糖	hyperglycemia	钙通道阻滞药	马来酸氨氯地平片	Amlodipine Maleate Tablets	http://evs.nci.nih.gov/ftp1/NDF-RT/NDF-RT.owl#N0000148333	AMLODIPINE
thirst AE	homeostasis AE	http://purl.obolibrary.org/obo/OAE_0000555	http://purl.obolibrary.org/obo/OAE_0000517	口渴	thirsty	钙通道阻滞药	马来酸氨氯地平片	Amlodipine Maleate Tablets	http://evs.nci.nih.gov/ftp1/NDF-RT/NDF-RT.owl#N0000148333	AMLODIPINE
leukopenia	hematopoietic system AE	http://purl.obolibrary.org/obo/OAE_0000588	http://purl.obolibrary.org/obo/OAE_0001129	白细胞减少症	Leucopenia	钙通道阻滞药	马来酸氨氯地平片	Amlodipine Maleate Tablets	http://evs.nci.nih.gov/ftp1/NDF-RT/NDF-RT.owl#N0000148333	AMLODIPINE
purpura AE	skin AE	http://purl.obolibrary.org/obo/OAE_0000543	http://purl.obolibrary.org/obo/OAE_0000487	紫癜	purpura	钙通道阻滞药	马来酸氨氯地平片	Amlodipine Maleate Tablets	http://evs.nci.nih.gov/ftp1/NDF-RT/NDF-RT.owl#N0000148333	AMLODIPINE
thrombocytopenia AE	hematopoietic system AE	http://purl.obolibrary.org/obo/OAE_0000588	http://purl.obolibrary.org/obo/OAE_0001448	血小板减少症	thrombocytopenia	钙通道阻滞药	马来酸氨氯地平片	Amlodipine Maleate Tablets	http://evs.nci.nih.gov/ftp1/NDF-RT/NDF-RT.owl#N0000148333	AMLODIPINE
cardiac failure AE	cardiac disorder AE	http://purl.obolibrary.org/obo/OAE_0000084	http://purl.obolibrary.org/obo/OAE_0000779	心衰	Heart failure	钙通道阻滞药	马来酸氨氯地平片	Amlodipine Maleate Tablets	http://evs.nci.nih.gov/ftp1/NDF-RT/NDF-RT.owl#N0000148333	AMLODIPINE
skin discoloration AE	skin AE	http://purl.obolibrary.org/obo/OAE_0000543	http://purl.obolibrary.org/obo/OAE_0000423	皮肤变色	dermatodyschroia	钙通道阻滞药	马来酸氨氯地平片	Amlodipine Maleate Tablets	http://evs.nci.nih.gov/ftp1/NDF-RT/NDF-RT.owl#N0000148333	AMLODIPINE
urticaria AE	skin AE	http://purl.obolibrary.org/obo/OAE_0000543	http://purl.obolibrary.org/obo/OAE_0000376	风疹	urticaria	钙通道阻滞药	马来酸氨氯地平片	Amlodipine Maleate Tablets	http://evs.nci.nih.gov/ftp1/NDF-RT/NDF-RT.owl#N0000148333	AMLODIPINE
dry skin AE	skin AE	http://purl.obolibrary.org/obo/OAE_0000543	http://purl.obolibrary.org/obo/OAE_0000894	皮肤干燥	xerosis cutis	钙通道阻滞药	马来酸氨氯地平片	Amlodipine Maleate Tablets	http://evs.nci.nih.gov/ftp1/NDF-RT/NDF-RT.owl#N0000148333	AMLODIPINE
dermatitis AE	skin AE	http://purl.obolibrary.org/obo/OAE_0000543	http://purl.obolibrary.org/obo/OAE_0000086	皮肤炎	dermatitis	钙通道阻滞药	马来酸氨氯地平片	Amlodipine Maleate Tablets	http://evs.nci.nih.gov/ftp1/NDF-RT/NDF-RT.owl#N0000148333	AMLODIPINE
alopecia AE	hair,skin,and nail AE	http://purl.obolibrary.org/obo/OAE_0000199	http://purl.obolibrary.org/obo/OAE_0000415	脱发	Alopecia	钙通道阻滞药	马来酸氨氯地平片	Amlodipine Maleate Tablets	http://evs.nci.nih.gov/ftp1/NDF-RT/NDF-RT.owl#N0000148333	AMLODIPINE
paresis AE	musculoskeletal and connective tissue AE	http://purl.obolibrary.org/obo/OAE_0000027	http://purl.obolibrary.org/obo/OAE_0000205	肌肉无力	muscle weakness	钙通道阻滞药	马来酸氨氯地平片	Amlodipine Maleate Tablets	http://evs.nci.nih.gov/ftp1/NDF-RT/NDF-RT.owl#N0000148333	AMLODIPINE
twitching AE	behavior and neurological AE	http://purl.obolibrary.org/obo/OAE_0000580	http://purl.obolibrary.org/obo/OAE_0000409	颤搐	ballism	钙通道阻滞药	马来酸氨氯地平片	Amlodipine Maleate Tablets	http://evs.nci.nih.gov/ftp1/NDF-RT/NDF-RT.owl#N0000148333	AMLODIPINE
ataxia AE	behavior and neurological AE	http://purl.obolibrary.org/obo/OAE_0000580	http://purl.obolibrary.org/obo/OAE_0000542	共济失调	ataxia	钙通道阻滞药	马来酸氨氯地平片	Amlodipine Maleate Tablets	http://evs.nci.nih.gov/ftp1/NDF-RT/NDF-RT.owl#N0000148333	AMLODIPINE
hypertonia AE	musculoskeletal and connective tissue AE	http://purl.obolibrary.org/obo/OAE_0000027	http://purl.obolibrary.org/obo/OAE_0000611	张力过高	hypertonia	钙通道阻滞药	马来酸氨氯地平片	Amlodipine Maleate Tablets	http://evs.nci.nih.gov/ftp1/NDF-RT/NDF-RT.owl#N0000148333	AMLODIPINE
migraine AE	behavior and neurological AE	http://purl.obolibrary.org/obo/OAE_0000580	http://purl.obolibrary.org/obo/OAE_0000479	偏头痛	migraine	钙通道阻滞药	马来酸氨氯地平片	Amlodipine Maleate Tablets	http://evs.nci.nih.gov/ftp1/NDF-RT/NDF-RT.owl#N0000148333	AMLODIPINE
agitation AE	behavior and neurological AE	http://purl.obolibrary.org/obo/OAE_0000580	http://purl.obolibrary.org/obo/OAE_0000365	激动	actuation	钙通道阻滞药	马来酸氨氯地平片	Amlodipine Maleate Tablets	http://evs.nci.nih.gov/ftp1/NDF-RT/NDF-RT.owl#N0000148333	AMLODIPINE
amnesia AE	behavior and neurological AE	http://purl.obolibrary.org/obo/OAE_0000580	http://purl.obolibrary.org/obo/OAE_0000482	健忘	loss of memory	钙通道阻滞药	马来酸氨氯地平片	Amlodipine Maleate Tablets	http://evs.nci.nih.gov/ftp1/NDF-RT/NDF-RT.owl#N0000148333	AMLODIPINE
gastritis AE	digestive system AE	http://purl.obolibrary.org/obo/OAE_0000439	http://purl.obolibrary.org/obo/OAE_0000968	胃炎	Gastritis	钙通道阻滞药	马来酸氨氯地平片	Amlodipine Maleate Tablets	http://evs.nci.nih.gov/ftp1/NDF-RT/NDF-RT.owl#N0000148333	AMLODIPINE
cough increased AE	respiratory system AE	http://purl.obolibrary.org/obo/OAE_0000378	http://purl.obolibrary.org/obo/OAE_0000398	咳嗽	cough	钙通道阻滞药	马来酸氨氯地平片	Amlodipine Maleate Tablets	http://evs.nci.nih.gov/ftp1/NDF-RT/NDF-RT.owl#N0000148333	AMLODIPINE
rhinitis AE	immune system AE	http://purl.obolibrary.org/obo/OAE_0000476	http://purl.obolibrary.org/obo/OAE_0000350	鼻炎	rhinitis	钙通道阻滞药	马来酸氨氯地平片	Amlodipine Maleate Tablets	http://evs.nci.nih.gov/ftp1/NDF-RT/NDF-RT.owl#N0000148333	AMLODIPINE
dysuria AE	urinary system AE	http://purl.obolibrary.org/obo/OAE_0000622	http://purl.obolibrary.org/obo/OAE_0000902	排尿困难	dysuria	钙通道阻滞药	马来酸氨氯地平片	Amlodipine Maleate Tablets	http://evs.nci.nih.gov/ftp1/NDF-RT/NDF-RT.owl#N0000148333	AMLODIPINE
myocardial infarction AE	cardiac disorder AE	http://purl.obolibrary.org/obo/OAE_0000084	http://purl.obolibrary.org/obo/OAE_0000038	心肌梗死	Myocardial infarction	钙通道阻滞药	马来酸氨氯地平片	Amlodipine Maleate Tablets	http://evs.nci.nih.gov/ftp1/NDF-RT/NDF-RT.owl#N0000148333	AMLODIPINE
angina pectoris AE	cardiac disorder AE	http://purl.obolibrary.org/obo/OAE_0000084	http://purl.obolibrary.org/obo/OAE_0000280	心绞痛	angina	钙通道阻滞药	马来酸氨氯地平片	Amlodipine Maleate Tablets	http://evs.nci.nih.gov/ftp1/NDF-RT/NDF-RT.owl#N0000148333	AMLODIPINE
hot flush	skin AE	http://purl.obolibrary.org/obo/OAE_0000543	http://purl.obolibrary.org/obo/OAE_0000050	潮红	flushing	钙通道阻滞药	马来酸左旋氨氯地平片	Levoamlodipine Maleate Tablets	http://evs.nci.nih.gov/ftp1/NDF-RT/NDF-RT.owl#N0000167238	Nitrendipine [Chemical/Ingredient]
fatigue AE	behavior and neurological AE	http://purl.obolibrary.org/obo/OAE_0000580	http://purl.obolibrary.org/obo/OAE_0000034	疲劳	fatigue	钙通道阻滞药	马来酸左旋氨氯地平片	Levoamlodipine Maleate Tablets	http://evs.nci.nih.gov/ftp1/NDF-RT/NDF-RT.owl#N0000167238	Nitrendipine [Chemical/Ingredient]
edema AE	homeostasis AE	http://purl.obolibrary.org/obo/OAE_0000555	http://purl.obolibrary.org/obo/OAE_0000556	水肿	swelling	钙通道阻滞药	马来酸左旋氨氯地平片	Levoamlodipine Maleate Tablets	http://evs.nci.nih.gov/ftp1/NDF-RT/NDF-RT.owl#N0000167238	Nitrendipine [Chemical/Ingredient]
vertigo AE	behavior and neurological AE	http://purl.obolibrary.org/obo/OAE_0000580	http://purl.obolibrary.org/obo/OAE_0000460	眩晕	dizziness	钙通道阻滞药	马来酸左旋氨氯地平片	Levoamlodipine Maleate Tablets	http://evs.nci.nih.gov/ftp1/NDF-RT/NDF-RT.owl#N0000167238	Nitrendipine [Chemical/Ingredient]
headache AE	behavior and neurological AE	http://purl.obolibrary.org/obo/OAE_0000580	http://purl.obolibrary.org/obo/OAE_0000377	头痛	headache	钙通道阻滞药	马来酸左旋氨氯地平片	Levoamlodipine Maleate Tablets	http://evs.nci.nih.gov/ftp1/NDF-RT/NDF-RT.owl#N0000167238	Nitrendipine [Chemical/Ingredient]
abdominal pain AE	behavior and neurological AE	http://purl.obolibrary.org/obo/OAE_0000580	http://purl.obolibrary.org/obo/OAE_0000402	腹痛	Abdominal Pain	钙通道阻滞药	马来酸左旋氨氯地平片	Levoamlodipine Maleate Tablets	http://evs.nci.nih.gov/ftp1/NDF-RT/NDF-RT.owl#N0000167238	Nitrendipine [Chemical/Ingredient]
nausea AE	digestive system AE	http://purl.obolibrary.org/obo/OAE_0000439	http://purl.obolibrary.org/obo/OAE_0000600	恶心	Nausea	钙通道阻滞药	马来酸左旋氨氯地平片	Levoamlodipine Maleate Tablets	http://evs.nci.nih.gov/ftp1/NDF-RT/NDF-RT.owl#N0000167238	Nitrendipine [Chemical/Ingredient]
palpitation AE	behavior and neurological AE	http://purl.obolibrary.org/obo/OAE_0000580	http://purl.obolibrary.org/obo/OAE_0000471	心悸	palpitations	钙通道阻滞药	马来酸左旋氨氯地平片	Levoamlodipine Maleate Tablets	http://evs.nci.nih.gov/ftp1/NDF-RT/NDF-RT.owl#N0000167238	Nitrendipine [Chemical/Ingredient]
fatigue AE	behavior and neurological AE	http://purl.obolibrary.org/obo/OAE_0000580	http://purl.obolibrary.org/obo/OAE_0000034	嗜睡	Lethargy	钙通道阻滞药	马来酸左旋氨氯地平片	Levoamlodipine Maleate Tablets	http://evs.nci.nih.gov/ftp1/NDF-RT/NDF-RT.owl#N0000167238	Nitrendipine [Chemical/Ingredient]
hepatitis AE	liver, biliary, and pancreatic AE	http://purl.obolibrary.org/obo/OAE_0000436	http://purl.obolibrary.org/obo/OAE_0000210	肝炎	hepatitis	钙通道阻滞药	马来酸左旋氨氯地平片	Levoamlodipine Maleate Tablets	http://evs.nci.nih.gov/ftp1/NDF-RT/NDF-RT.owl#N0000167238	Nitrendipine [Chemical/Ingredient]
jaundice AE	liver, biliary, and pancreatic AE	http://purl.obolibrary.org/obo/OAE_0000436	http://purl.obolibrary.org/obo/OAE_0000468	黄疸	jaundice	钙通道阻滞药	马来酸左旋氨氯地平片	Levoamlodipine Maleate Tablets	http://evs.nci.nih.gov/ftp1/NDF-RT/NDF-RT.owl#N0000167238	Nitrendipine [Chemical/Ingredient]
transaminase level increased AE	investigation result abnormal AE	http://purl.obolibrary.org/obo/OAE_0000628	http://purl.obolibrary.org/obo/OAE_0001467	转氨酶升高	Aminotransferase elevation	钙通道阻滞药	马来酸左旋氨氯地平片	Levoamlodipine Maleate Tablets	http://evs.nci.nih.gov/ftp1/NDF-RT/NDF-RT.owl#N0000167238	Nitrendipine [Chemical/Ingredient]
myocardial infarction AE	cardiac disorder AE	http://purl.obolibrary.org/obo/OAE_0000084	http://purl.obolibrary.org/obo/OAE_0000038	心肌梗死	Myocardial infarction	钙通道阻滞药	马来酸左旋氨氯地平片	Levoamlodipine Maleate Tablets	http://evs.nci.nih.gov/ftp1/NDF-RT/NDF-RT.owl#N0000167238	Nitrendipine [Chemical/Ingredient]
arrhythmia AE	cardiac disorder AE	http://purl.obolibrary.org/obo/OAE_0000084	http://purl.obolibrary.org/obo/OAE_0000660	心律失常(包括心动过缓，室性心动过速和房颤)	Arrhythmia (include bradycardia, ventricular tachycardia and atrial fibrillation	钙通道阻滞药	马来酸左旋氨氯地平片	Levoamlodipine Maleate Tablets	http://evs.nci.nih.gov/ftp1/NDF-RT/NDF-RT.owl#N0000167238	Nitrendipine [Chemical/Ingredient]
chest pain AE	behavior and neurological AE	http://purl.obolibrary.org/obo/OAE_0000580	http://purl.obolibrary.org/obo/OAE_0000406	胸痛	chest pain	钙通道阻滞药	马来酸左旋氨氯地平片	Levoamlodipine Maleate Tablets	http://evs.nci.nih.gov/ftp1/NDF-RT/NDF-RT.owl#N0000167238	Nitrendipine [Chemical/Ingredient]
headache AE	behavior and neurological AE	http://purl.obolibrary.org/obo/OAE_0000580	http://purl.obolibrary.org/obo/OAE_0000377	头痛	headache	钙通道阻滞药	吗多明气雾剂	Molisidomine Aerosol
flushing AE	skin AE	http://purl.obolibrary.org/obo/OAE_0000543	http://purl.obolibrary.org/obo/OAE_0000021	面部潮红	flushed face	钙通道阻滞药	吗多明气雾剂	Molisidomine Aerosol
vertigo AE	behavior and neurological AE	http://purl.obolibrary.org/obo/OAE_0000580	http://purl.obolibrary.org/obo/OAE_0000460	眩晕	dizziness	钙通道阻滞药	吗多明气雾剂	Molisidomine Aerosol
hypotension AE	cardiovascular AE	http://purl.obolibrary.org/obo/OAE_0000493	http://purl.obolibrary.org/obo/OAE_0000551	血压下降	fall of blood pressure	钙通道阻滞药	尼莫地平分散片	Nimodipine Dispersible Tablets	http://evs.nci.nih.gov/ftp1/NDF-RT/NDF-RT.owl#N0000147543	NIMODIPINE
hepatitis AE	liver, biliary, and pancreatic AE	http://purl.obolibrary.org/obo/OAE_0000436	http://purl.obolibrary.org/obo/OAE_0000210	肝炎	hepatitis	钙通道阻滞药	尼莫地平分散片	Nimodipine Dispersible Tablets	http://evs.nci.nih.gov/ftp1/NDF-RT/NDF-RT.owl#N0000147543	NIMODIPINE
pain of skin AE	behavior and neurological AE	http://purl.obolibrary.org/obo/OAE_0000580	http://purl.obolibrary.org/obo/OAE_0001269	皮肤刺痛	stabbing pain of skin	钙通道阻滞药	尼莫地平分散片	Nimodipine Dispersible Tablets	http://evs.nci.nih.gov/ftp1/NDF-RT/NDF-RT.owl#N0000147543	NIMODIPINE
gastrointestinal hemorrhage AE	cardiovascular AE	http://purl.obolibrary.org/obo/OAE_0000493	http://purl.obolibrary.org/obo/OAE_0000416	胃肠道出血	gastrointestinal bleeding	钙通道阻滞药	尼莫地平分散片	Nimodipine Dispersible Tablets	http://evs.nci.nih.gov/ftp1/NDF-RT/NDF-RT.owl#N0000147543	NIMODIPINE
thrombocytopenia AE	hematopoietic system AE	http://purl.obolibrary.org/obo/OAE_0000588	http://purl.obolibrary.org/obo/OAE_0001448	血小板减少	thrombopenia	钙通道阻滞药	尼莫地平分散片	Nimodipine Dispersible Tablets	http://evs.nci.nih.gov/ftp1/NDF-RT/NDF-RT.owl#N0000147543	NIMODIPINE
headache AE	behavior and neurological AE	http://purl.obolibrary.org/obo/OAE_0000580	http://purl.obolibrary.org/obo/OAE_0000377	头痛	headache	钙通道阻滞药	尼莫地平分散片	Nimodipine Dispersible Tablets	http://evs.nci.nih.gov/ftp1/NDF-RT/NDF-RT.owl#N0000147543	NIMODIPINE
flushing AE	skin AE	http://purl.obolibrary.org/obo/OAE_0000543	http://purl.obolibrary.org/obo/OAE_0000021	面潮红	flushed face	钙通道阻滞药	尼莫地平分散片	Nimodipine Dispersible Tablets	http://evs.nci.nih.gov/ftp1/NDF-RT/NDF-RT.owl#N0000147543	NIMODIPINE
vomiting AE	digestive system AE	http://purl.obolibrary.org/obo/OAE_0000439	http://purl.obolibrary.org/obo/OAE_0000601	呕吐	Vomitting	钙通道阻滞药	尼莫地平分散片	Nimodipine Dispersible Tablets	http://evs.nci.nih.gov/ftp1/NDF-RT/NDF-RT.owl#N0000147543	NIMODIPINE
stomach discomfort AE	digestive system AE	http://purl.obolibrary.org/obo/OAE_0000439	http://purl.obolibrary.org/obo/OAE_0000688	胃肠不适	Stomach discomfort	钙通道阻滞药	尼莫地平分散片	Nimodipine Dispersible Tablets	http://evs.nci.nih.gov/ftp1/NDF-RT/NDF-RT.owl#N0000147543	NIMODIPINE
blood alkaline phosphatase increased AE	investigation result abnormal AE	http://purl.obolibrary.org/obo/OAE_0000628	http://purl.obolibrary.org/obo/OAE_0000720	碱性磷酸酶(ALP)升高	increased alkaline phosphatase(ALP)	钙通道阻滞药	尼莫地平分散片	Nimodipine Dispersible Tablets	http://evs.nci.nih.gov/ftp1/NDF-RT/NDF-RT.owl#N0000147543	NIMODIPINE
increased lactate dehydrogenase level AE	homeostasis AE	http://purl.obolibrary.org/obo/OAE_0000555	http://purl.obolibrary.org/obo/OAE_0000594	乳酸脱氢酶(LDH)升高	Elevated lactate dehydrogenase (LDH)	钙通道阻滞药	尼莫地平分散片	Nimodipine Dispersible Tablets	http://evs.nci.nih.gov/ftp1/NDF-RT/NDF-RT.owl#N0000147543	NIMODIPINE
blood glucose level increased AE	investigation result abnormal AE	http://purl.obolibrary.org/obo/OAE_0000628	http://purl.obolibrary.org/obo/OAE_0000734	血糖升高	Elevated blood glucose	钙通道阻滞药	尼莫地平分散片	Nimodipine Dispersible Tablets	http://evs.nci.nih.gov/ftp1/NDF-RT/NDF-RT.owl#N0000147543	NIMODIPINE
platelet count increased AE	investigation result abnormal AE	http://purl.obolibrary.org/obo/OAE_0000628	http://purl.obolibrary.org/obo/OAE_0001732	血小板数的升高	increased platelet count	钙通道阻滞药	尼莫地平分散片	Nimodipine Dispersible Tablets	http://evs.nci.nih.gov/ftp1/NDF-RT/NDF-RT.owl#N0000147543	NIMODIPINE
feeling hot AE	behavior and neurological AE	http://purl.obolibrary.org/obo/OAE_0000580	http://purl.obolibrary.org/obo/OAE_0000946	热感	hotness	钙通道阻滞药	尼莫地平缓释胶囊	Nimodipine Sustained Release Capsules	http://evs.nci.nih.gov/ftp1/NDF-RT/NDF-RT.owl#N0000156616	NIMODIPINE 30MG CAP [VA Product]
hot flush	skin AE	http://purl.obolibrary.org/obo/OAE_0000543	http://purl.obolibrary.org/obo/OAE_0000050	皮肤潮红	erubescence	钙通道阻滞药	尼莫地平缓释胶囊	Nimodipine Sustained Release Capsules	http://evs.nci.nih.gov/ftp1/NDF-RT/NDF-RT.owl#N0000156616	NIMODIPINE 30MG CAP [VA Product]
hypotension AE	cardiovascular AE	http://purl.obolibrary.org/obo/OAE_0000493	http://purl.obolibrary.org/obo/OAE_0000551	血压下降（尤其原有血压生高者）	fall of blood pressure (Especially in the patents with increased original blood pressure)	钙通道阻滞药	尼莫地平缓释胶囊	Nimodipine Sustained Release Capsules	http://evs.nci.nih.gov/ftp1/NDF-RT/NDF-RT.owl#N0000156616	NIMODIPINE 30MG CAP [VA Product]
increased heart rate AE	cardiac disorder AE	http://purl.obolibrary.org/obo/OAE_0000084	http://purl.obolibrary.org/obo/OAE_0000590	心率加快	elevated heart rate	钙通道阻滞药	尼莫地平缓释胶囊	Nimodipine Sustained Release Capsules	http://evs.nci.nih.gov/ftp1/NDF-RT/NDF-RT.owl#N0000156616	NIMODIPINE 30MG CAP [VA Product]
dizziness AE	behavior and neurological AE	http://purl.obolibrary.org/obo/OAE_0000580	http://purl.obolibrary.org/obo/OAE_0000388	头晕	Dizziness	钙通道阻滞药	尼莫地平缓释胶囊	Nimodipine Sustained Release Capsules	http://evs.nci.nih.gov/ftp1/NDF-RT/NDF-RT.owl#N0000156616	NIMODIPINE 30MG CAP [VA Product]
headache AE	behavior and neurological AE	http://purl.obolibrary.org/obo/OAE_0000580	http://purl.obolibrary.org/obo/OAE_0000377	头痛	headache	钙通道阻滞药	尼莫地平缓释胶囊	Nimodipine Sustained Release Capsules	http://evs.nci.nih.gov/ftp1/NDF-RT/NDF-RT.owl#N0000156616	NIMODIPINE 30MG CAP [VA Product]
stomach discomfort AE	digestive system AE	http://purl.obolibrary.org/obo/OAE_0000439	http://purl.obolibrary.org/obo/OAE_0000688	胃肠不适	Stomach discomfort	钙通道阻滞药	尼莫地平缓释胶囊	Nimodipine Sustained Release Capsules	http://evs.nci.nih.gov/ftp1/NDF-RT/NDF-RT.owl#N0000156616	NIMODIPINE 30MG CAP [VA Product]
asthenia AE	musculoskeletal and connective tissue AE	http://purl.obolibrary.org/obo/OAE_0000027	http://purl.obolibrary.org/obo/OAE_0000382	无力	asthenia	钙通道阻滞药	尼莫地平缓释胶囊	Nimodipine Sustained Release Capsules	http://evs.nci.nih.gov/ftp1/NDF-RT/NDF-RT.owl#N0000156616	NIMODIPINE 30MG CAP [VA Product]
peripheral edema AE	homeostasis AE	http://purl.obolibrary.org/obo/OAE_0000555	http://purl.obolibrary.org/obo/OAE_0000389	末梢水肿	terminal edema	钙通道阻滞药	尼莫地平缓释胶囊	Nimodipine Sustained Release Capsules	http://evs.nci.nih.gov/ftp1/NDF-RT/NDF-RT.owl#N0000156616	NIMODIPINE 30MG CAP [VA Product]
hyperkinesia AE	musculoskeletal and connective tissue AE	http://purl.obolibrary.org/obo/OAE_0000027	http://purl.obolibrary.org/obo/OAE_0000492	运动过度	Hyperkinesis	钙通道阻滞药	尼莫地平缓释胶囊	Nimodipine Sustained Release Capsules	http://evs.nci.nih.gov/ftp1/NDF-RT/NDF-RT.owl#N0000156616	NIMODIPINE 30MG CAP [VA Product]
depression AE	behavior and neurological AE	http://purl.obolibrary.org/obo/OAE_0000580	http://purl.obolibrary.org/obo/OAE_0000500	情绪抑郁	emotional depression	钙通道阻滞药	尼莫地平缓释胶囊	Nimodipine Sustained Release Capsules	http://evs.nci.nih.gov/ftp1/NDF-RT/NDF-RT.owl#N0000156616	NIMODIPINE 30MG CAP [VA Product]
thrombocytopenia AE	hematopoietic system AE	http://purl.obolibrary.org/obo/OAE_0000588	http://purl.obolibrary.org/obo/OAE_0001448	血小板减少	thrombopenia	钙通道阻滞药	尼莫地平缓释胶囊	Nimodipine Sustained Release Capsules	http://evs.nci.nih.gov/ftp1/NDF-RT/NDF-RT.owl#N0000156616	NIMODIPINE 30MG CAP [VA Product]
feeling hot AE	behavior and neurological AE	http://purl.obolibrary.org/obo/OAE_0000580	http://purl.obolibrary.org/obo/OAE_0000946	热感	hotness	钙通道阻滞药	尼莫地平缓释片	Nimodipine Sustained Release Tablet	http://evs.nci.nih.gov/ftp1/NDF-RT/NDF-RT.owl#N0000147543	NIMODIPINE
hot flush	skin AE	http://purl.obolibrary.org/obo/OAE_0000543	http://purl.obolibrary.org/obo/OAE_0000050	皮肤潮红	erubescence	钙通道阻滞药	尼莫地平缓释片	Nimodipine Sustained Release Tablet	http://evs.nci.nih.gov/ftp1/NDF-RT/NDF-RT.owl#N0000147543	NIMODIPINE
hypotension AE	cardiovascular AE	http://purl.obolibrary.org/obo/OAE_0000493	http://purl.obolibrary.org/obo/OAE_0000551	血压下降（尤其原有血压生高者）	fall of blood pressure (Especially in the patents with increased original blood pressure)	钙通道阻滞药	尼莫地平缓释片	Nimodipine Sustained Release Tablet	http://evs.nci.nih.gov/ftp1/NDF-RT/NDF-RT.owl#N0000147543	NIMODIPINE
increased heart rate AE	cardiac disorder AE	http://purl.obolibrary.org/obo/OAE_0000084	http://purl.obolibrary.org/obo/OAE_0000590	心率加快	elevated heart rate	钙通道阻滞药	尼莫地平缓释片	Nimodipine Sustained Release Tablet	http://evs.nci.nih.gov/ftp1/NDF-RT/NDF-RT.owl#N0000147543	NIMODIPINE
dizziness AE	behavior and neurological AE	http://purl.obolibrary.org/obo/OAE_0000580	http://purl.obolibrary.org/obo/OAE_0000388	头晕	Dizziness	钙通道阻滞药	尼莫地平缓释片	Nimodipine Sustained Release Tablet	http://evs.nci.nih.gov/ftp1/NDF-RT/NDF-RT.owl#N0000147543	NIMODIPINE
headache AE	behavior and neurological AE	http://purl.obolibrary.org/obo/OAE_0000580	http://purl.obolibrary.org/obo/OAE_0000377	头痛	headache	钙通道阻滞药	尼莫地平缓释片	Nimodipine Sustained Release Tablet	http://evs.nci.nih.gov/ftp1/NDF-RT/NDF-RT.owl#N0000147543	NIMODIPINE
stomach discomfort AE	digestive system AE	http://purl.obolibrary.org/obo/OAE_0000439	http://purl.obolibrary.org/obo/OAE_0000688	胃肠不适	Stomach discomfort	钙通道阻滞药	尼莫地平缓释片	Nimodipine Sustained Release Tablet	http://evs.nci.nih.gov/ftp1/NDF-RT/NDF-RT.owl#N0000147543	NIMODIPINE
asthenia AE	musculoskeletal and connective tissue AE	http://purl.obolibrary.org/obo/OAE_0000027	http://purl.obolibrary.org/obo/OAE_0000382	无力	asthenia	钙通道阻滞药	尼莫地平缓释片	Nimodipine Sustained Release Tablet	http://evs.nci.nih.gov/ftp1/NDF-RT/NDF-RT.owl#N0000147543	NIMODIPINE
peripheral edema AE	homeostasis AE	http://purl.obolibrary.org/obo/OAE_0000555	http://purl.obolibrary.org/obo/OAE_0000389	末梢水肿	terminal edema	钙通道阻滞药	尼莫地平缓释片	Nimodipine Sustained Release Tablet	http://evs.nci.nih.gov/ftp1/NDF-RT/NDF-RT.owl#N0000147543	NIMODIPINE
hyperkinesia AE	musculoskeletal and connective tissue AE	http://purl.obolibrary.org/obo/OAE_0000027	http://purl.obolibrary.org/obo/OAE_0000492	运动过度	Hyperkinesis	钙通道阻滞药	尼莫地平缓释片	Nimodipine Sustained Release Tablet	http://evs.nci.nih.gov/ftp1/NDF-RT/NDF-RT.owl#N0000147543	NIMODIPINE
depression AE	behavior and neurological AE	http://purl.obolibrary.org/obo/OAE_0000580	http://purl.obolibrary.org/obo/OAE_0000500	情绪抑郁	emotional depression	钙通道阻滞药	尼莫地平缓释片	Nimodipine Sustained Release Tablet	http://evs.nci.nih.gov/ftp1/NDF-RT/NDF-RT.owl#N0000147543	NIMODIPINE
thrombocytopenia AE	hematopoietic system AE	http://purl.obolibrary.org/obo/OAE_0000588	http://purl.obolibrary.org/obo/OAE_0001448	血小板减少	thrombopenia	钙通道阻滞药	尼莫地平缓释片	Nimodipine Sustained Release Tablet	http://evs.nci.nih.gov/ftp1/NDF-RT/NDF-RT.owl#N0000147543	NIMODIPINE
hypotension AE	cardiovascular AE	http://purl.obolibrary.org/obo/OAE_0000493	http://purl.obolibrary.org/obo/OAE_0000551	血压下降	fall of blood pressure	钙通道阻滞药	尼莫地平胶囊	Nimodipine Capsules	http://evs.nci.nih.gov/ftp1/NDF-RT/NDF-RT.owl#N0000156616	NIMODIPINE 30MG CAP [VA Product]
hepatitis AE	liver, biliary, and pancreatic AE	http://purl.obolibrary.org/obo/OAE_0000436	http://purl.obolibrary.org/obo/OAE_0000210	肝炎	hepatitis	钙通道阻滞药	尼莫地平胶囊	Nimodipine Capsules	http://evs.nci.nih.gov/ftp1/NDF-RT/NDF-RT.owl#N0000156616	NIMODIPINE 30MG CAP [VA Product]
pain of skin AE	behavior and neurological AE	http://purl.obolibrary.org/obo/OAE_0000580	http://purl.obolibrary.org/obo/OAE_0001269	皮肤刺痛	stabbing pain of skin	钙通道阻滞药	尼莫地平胶囊	Nimodipine Capsules	http://evs.nci.nih.gov/ftp1/NDF-RT/NDF-RT.owl#N0000156616	NIMODIPINE 30MG CAP [VA Product]
gastrointestinal hemorrhage AE	cardiovascular AE	http://purl.obolibrary.org/obo/OAE_0000493	http://purl.obolibrary.org/obo/OAE_0000416	胃肠道出血	gastrointestinal bleeding	钙通道阻滞药	尼莫地平胶囊	Nimodipine Capsules	http://evs.nci.nih.gov/ftp1/NDF-RT/NDF-RT.owl#N0000156616	NIMODIPINE 30MG CAP [VA Product]
thrombocytopenia AE	hematopoietic system AE	http://purl.obolibrary.org/obo/OAE_0000588	http://purl.obolibrary.org/obo/OAE_0001448	血小板减少	thrombopenia	钙通道阻滞药	尼莫地平胶囊	Nimodipine Capsules	http://evs.nci.nih.gov/ftp1/NDF-RT/NDF-RT.owl#N0000156616	NIMODIPINE 30MG CAP [VA Product]
headache AE	behavior and neurological AE	http://purl.obolibrary.org/obo/OAE_0000580	http://purl.obolibrary.org/obo/OAE_0000377	头痛	headache	钙通道阻滞药	尼莫地平胶囊	Nimodipine Capsules	http://evs.nci.nih.gov/ftp1/NDF-RT/NDF-RT.owl#N0000156616	NIMODIPINE 30MG CAP [VA Product]
flushing AE	skin AE	http://purl.obolibrary.org/obo/OAE_0000543	http://purl.obolibrary.org/obo/OAE_0000021	面潮红	flushed face	钙通道阻滞药	尼莫地平胶囊	Nimodipine Capsules	http://evs.nci.nih.gov/ftp1/NDF-RT/NDF-RT.owl#N0000156616	NIMODIPINE 30MG CAP [VA Product]
vomiting AE	digestive system AE	http://purl.obolibrary.org/obo/OAE_0000439	http://purl.obolibrary.org/obo/OAE_0000601	呕吐	Vomitting	钙通道阻滞药	尼莫地平胶囊	Nimodipine Capsules	http://evs.nci.nih.gov/ftp1/NDF-RT/NDF-RT.owl#N0000156616	NIMODIPINE 30MG CAP [VA Product]
stomach discomfort AE	digestive system AE	http://purl.obolibrary.org/obo/OAE_0000439	http://purl.obolibrary.org/obo/OAE_0000688	胃肠不适	Stomach discomfort	钙通道阻滞药	尼莫地平胶囊	Nimodipine Capsules	http://evs.nci.nih.gov/ftp1/NDF-RT/NDF-RT.owl#N0000156616	NIMODIPINE 30MG CAP [VA Product]
blood alkaline phosphatase increased AE	investigation result abnormal AE	http://purl.obolibrary.org/obo/OAE_0000628	http://purl.obolibrary.org/obo/OAE_0000720	碱性磷酸酶(ALP)升高	increased alkaline phosphatase(ALP)	钙通道阻滞药	尼莫地平胶囊	Nimodipine Capsules	http://evs.nci.nih.gov/ftp1/NDF-RT/NDF-RT.owl#N0000156616	NIMODIPINE 30MG CAP [VA Product]
increased lactate dehydrogenase level AE	homeostasis AE	http://purl.obolibrary.org/obo/OAE_0000555	http://purl.obolibrary.org/obo/OAE_0000594	乳酸脱氢酶(LDH)的升高	increased lactic dehydrogenase（LDH）	钙通道阻滞药	尼莫地平胶囊	Nimodipine Capsules	http://evs.nci.nih.gov/ftp1/NDF-RT/NDF-RT.owl#N0000156616	NIMODIPINE 30MG CAP [VA Product]
blood glucose level increased AE	investigation result abnormal AE	http://purl.obolibrary.org/obo/OAE_0000628	http://purl.obolibrary.org/obo/OAE_0000734	血糖升高	Elevated blood glucose	钙通道阻滞药	尼莫地平胶囊	Nimodipine Capsules	http://evs.nci.nih.gov/ftp1/NDF-RT/NDF-RT.owl#N0000156616	NIMODIPINE 30MG CAP [VA Product]
platelet count increased AE	investigation result abnormal AE	http://purl.obolibrary.org/obo/OAE_0000628	http://purl.obolibrary.org/obo/OAE_0001732	血小板数的升高	increased platelet count	钙通道阻滞药	尼莫地平胶囊	Nimodipine Capsules	http://evs.nci.nih.gov/ftp1/NDF-RT/NDF-RT.owl#N0000156616	NIMODIPINE 30MG CAP [VA Product]
hypotension AE	cardiovascular AE	http://purl.obolibrary.org/obo/OAE_0000493	http://purl.obolibrary.org/obo/OAE_0000551	血压下降	fall of blood pressure	钙通道阻滞药	尼莫地平胶丸	Nimodipine Soft Capsules	http://evs.nci.nih.gov/ftp1/NDF-RT/NDF-RT.owl#N0000156616	NIMODIPINE 30MG CAP [VA Product]
hepatitis AE	liver, biliary, and pancreatic AE	http://purl.obolibrary.org/obo/OAE_0000436	http://purl.obolibrary.org/obo/OAE_0000210	肝炎	hepatitis	钙通道阻滞药	尼莫地平胶丸	Nimodipine Soft Capsules	http://evs.nci.nih.gov/ftp1/NDF-RT/NDF-RT.owl#N0000156616	NIMODIPINE 30MG CAP [VA Product]
pain of skin AE	behavior and neurological AE	http://purl.obolibrary.org/obo/OAE_0000580	http://purl.obolibrary.org/obo/OAE_0001269	皮肤刺痛	stabbing pain of skin	钙通道阻滞药	尼莫地平胶丸	Nimodipine Soft Capsules	http://evs.nci.nih.gov/ftp1/NDF-RT/NDF-RT.owl#N0000156616	NIMODIPINE 30MG CAP [VA Product]
gastrointestinal hemorrhage AE	cardiovascular AE	http://purl.obolibrary.org/obo/OAE_0000493	http://purl.obolibrary.org/obo/OAE_0000416	胃肠道出血	gastrointestinal bleeding	钙通道阻滞药	尼莫地平胶丸	Nimodipine Soft Capsules	http://evs.nci.nih.gov/ftp1/NDF-RT/NDF-RT.owl#N0000156616	NIMODIPINE 30MG CAP [VA Product]
thrombocytopenia AE	hematopoietic system AE	http://purl.obolibrary.org/obo/OAE_0000588	http://purl.obolibrary.org/obo/OAE_0001448	血小板减少	thrombopenia	钙通道阻滞药	尼莫地平胶丸	Nimodipine Soft Capsules	http://evs.nci.nih.gov/ftp1/NDF-RT/NDF-RT.owl#N0000156616	NIMODIPINE 30MG CAP [VA Product]
headache AE	behavior and neurological AE	http://purl.obolibrary.org/obo/OAE_0000580	http://purl.obolibrary.org/obo/OAE_0000377	头痛	headache	钙通道阻滞药	尼莫地平胶丸	Nimodipine Soft Capsules	http://evs.nci.nih.gov/ftp1/NDF-RT/NDF-RT.owl#N0000156616	NIMODIPINE 30MG CAP [VA Product]
flushing AE	skin AE	http://purl.obolibrary.org/obo/OAE_0000543	http://purl.obolibrary.org/obo/OAE_0000021	面潮红	flushed face	钙通道阻滞药	尼莫地平胶丸	Nimodipine Soft Capsules	http://evs.nci.nih.gov/ftp1/NDF-RT/NDF-RT.owl#N0000156616	NIMODIPINE 30MG CAP [VA Product]
vomiting AE	digestive system AE	http://purl.obolibrary.org/obo/OAE_0000439	http://purl.obolibrary.org/obo/OAE_0000601	呕吐	Vomitting	钙通道阻滞药	尼莫地平胶丸	Nimodipine Soft Capsules	http://evs.nci.nih.gov/ftp1/NDF-RT/NDF-RT.owl#N0000156616	NIMODIPINE 30MG CAP [VA Product]
stomach discomfort AE	digestive system AE	http://purl.obolibrary.org/obo/OAE_0000439	http://purl.obolibrary.org/obo/OAE_0000688	胃肠不适	Stomach discomfort	钙通道阻滞药	尼莫地平胶丸	Nimodipine Soft Capsules	http://evs.nci.nih.gov/ftp1/NDF-RT/NDF-RT.owl#N0000156616	NIMODIPINE 30MG CAP [VA Product]
hypotension AE	cardiovascular AE	http://purl.obolibrary.org/obo/OAE_0000493	http://purl.obolibrary.org/obo/OAE_0000551	血压下降	fall of blood pressure	钙通道阻滞药	尼莫地平片	Nimodipine Tablets	http://evs.nci.nih.gov/ftp1/NDF-RT/NDF-RT.owl#N0000147543	NIMODIPINE
hepatitis AE	liver, biliary, and pancreatic AE	http://purl.obolibrary.org/obo/OAE_0000436	http://purl.obolibrary.org/obo/OAE_0000210	肝炎	hepatitis	钙通道阻滞药	尼莫地平片	Nimodipine Tablets	http://evs.nci.nih.gov/ftp1/NDF-RT/NDF-RT.owl#N0000147543	NIMODIPINE
pain of skin AE	behavior and neurological AE	http://purl.obolibrary.org/obo/OAE_0000580	http://purl.obolibrary.org/obo/OAE_0001269	皮肤刺痛	stabbing pain of skin	钙通道阻滞药	尼莫地平片	Nimodipine Tablets	http://evs.nci.nih.gov/ftp1/NDF-RT/NDF-RT.owl#N0000147543	NIMODIPINE
gastrointestinal hemorrhage AE	cardiovascular AE	http://purl.obolibrary.org/obo/OAE_0000493	http://purl.obolibrary.org/obo/OAE_0000416	胃肠道出血	gastrointestinal bleeding	钙通道阻滞药	尼莫地平片	Nimodipine Tablets	http://evs.nci.nih.gov/ftp1/NDF-RT/NDF-RT.owl#N0000147543	NIMODIPINE
thrombocytopenia AE	hematopoietic system AE	http://purl.obolibrary.org/obo/OAE_0000588	http://purl.obolibrary.org/obo/OAE_0001448	血小板减少	thrombopenia	钙通道阻滞药	尼莫地平片	Nimodipine Tablets	http://evs.nci.nih.gov/ftp1/NDF-RT/NDF-RT.owl#N0000147543	NIMODIPINE
headache AE	behavior and neurological AE	http://purl.obolibrary.org/obo/OAE_0000580	http://purl.obolibrary.org/obo/OAE_0000377	头痛	headache	钙通道阻滞药	尼莫地平片	Nimodipine Tablets	http://evs.nci.nih.gov/ftp1/NDF-RT/NDF-RT.owl#N0000147543	NIMODIPINE
flushing AE	skin AE	http://purl.obolibrary.org/obo/OAE_0000543	http://purl.obolibrary.org/obo/OAE_0000021	面潮红	flushed face	钙通道阻滞药	尼莫地平片	Nimodipine Tablets	http://evs.nci.nih.gov/ftp1/NDF-RT/NDF-RT.owl#N0000147543	NIMODIPINE
vomiting AE	digestive system AE	http://purl.obolibrary.org/obo/OAE_0000439	http://purl.obolibrary.org/obo/OAE_0000601	呕吐	Vomitting	钙通道阻滞药	尼莫地平片	Nimodipine Tablets	http://evs.nci.nih.gov/ftp1/NDF-RT/NDF-RT.owl#N0000147543	NIMODIPINE
stomach discomfort AE	digestive system AE	http://purl.obolibrary.org/obo/OAE_0000439	http://purl.obolibrary.org/obo/OAE_0000688	胃肠不适	Stomach discomfort	钙通道阻滞药	尼莫地平片	Nimodipine Tablets	http://evs.nci.nih.gov/ftp1/NDF-RT/NDF-RT.owl#N0000147543	NIMODIPINE
blood alkaline phosphatase increased AE	investigation result abnormal AE	http://purl.obolibrary.org/obo/OAE_0000628	http://purl.obolibrary.org/obo/OAE_0000720	碱性磷酸酶(ALP)升高	increased alkaline phosphatase(ALP)	钙通道阻滞药	尼莫地平片	Nimodipine Tablets	http://evs.nci.nih.gov/ftp1/NDF-RT/NDF-RT.owl#N0000147543	NIMODIPINE
increased lactate dehydrogenase level AE	homeostasis AE	http://purl.obolibrary.org/obo/OAE_0000555	http://purl.obolibrary.org/obo/OAE_0000594	乳酸脱氢酶(LDH)的升高	increased lactic dehydrogenase（LDH）	钙通道阻滞药	尼莫地平片	Nimodipine Tablets	http://evs.nci.nih.gov/ftp1/NDF-RT/NDF-RT.owl#N0000147543	NIMODIPINE
blood alkaline phosphatase increased AE	investigation result abnormal AE	http://purl.obolibrary.org/obo/OAE_0000628	http://purl.obolibrary.org/obo/OAE_0000720	AKP的升高	increased AKP	钙通道阻滞药	尼莫地平片	Nimodipine Tablets	http://evs.nci.nih.gov/ftp1/NDF-RT/NDF-RT.owl#N0000147543	NIMODIPINE
blood glucose level increased AE	investigation result abnormal AE	http://purl.obolibrary.org/obo/OAE_0000628	http://purl.obolibrary.org/obo/OAE_0000734	血糖升高	Elevated blood glucose	钙通道阻滞药	尼莫地平片	Nimodipine Tablets	http://evs.nci.nih.gov/ftp1/NDF-RT/NDF-RT.owl#N0000147543	NIMODIPINE
platelet count increased AE	investigation result abnormal AE	http://purl.obolibrary.org/obo/OAE_0000628	http://purl.obolibrary.org/obo/OAE_0001732	血小板数的升高	increased platelet count	钙通道阻滞药	尼莫地平片	Nimodipine Tablets	http://evs.nci.nih.gov/ftp1/NDF-RT/NDF-RT.owl#N0000147543	NIMODIPINE
hypotension AE	cardiovascular AE	http://purl.obolibrary.org/obo/OAE_0000493	http://purl.obolibrary.org/obo/OAE_0000551	低血压	hypotension	钙通道阻滞药	尼莫地平片（进口）	Nimodipine Tablets	http://evs.nci.nih.gov/ftp1/NDF-RT/NDF-RT.owl#N0000147543	NIMODIPINE
vasodilatation AE	cardiovascular AE	http://purl.obolibrary.org/obo/OAE_0000493	http://purl.obolibrary.org/obo/OAE_0000698	血管扩张	hemangiectasis	钙通道阻滞药	尼莫地平片（进口）	Nimodipine Tablets	http://evs.nci.nih.gov/ftp1/NDF-RT/NDF-RT.owl#N0000147543	NIMODIPINE
hypotension AE	cardiovascular AE	http://purl.obolibrary.org/obo/OAE_0000493	http://purl.obolibrary.org/obo/OAE_0000551	血压下降	fall of blood pressure	钙通道阻滞药	尼莫地平注射液	Nimodipine Injection	http://evs.nci.nih.gov/ftp1/NDF-RT/NDF-RT.owl#N0000147543	NIMODIPINE
hepatitis AE	liver, biliary, and pancreatic AE	http://purl.obolibrary.org/obo/OAE_0000436	http://purl.obolibrary.org/obo/OAE_0000210	肝炎	hepatitis	钙通道阻滞药	尼莫地平注射液	Nimodipine Injection	http://evs.nci.nih.gov/ftp1/NDF-RT/NDF-RT.owl#N0000147543	NIMODIPINE
pain of skin AE	behavior and neurological AE	http://purl.obolibrary.org/obo/OAE_0000580	http://purl.obolibrary.org/obo/OAE_0001269	皮肤刺痛	stabbing pain of skin	钙通道阻滞药	尼莫地平注射液	Nimodipine Injection	http://evs.nci.nih.gov/ftp1/NDF-RT/NDF-RT.owl#N0000147543	NIMODIPINE
gastrointestinal hemorrhage AE	cardiovascular AE	http://purl.obolibrary.org/obo/OAE_0000493	http://purl.obolibrary.org/obo/OAE_0000416	胃肠道出血	gastrointestinal bleeding	钙通道阻滞药	尼莫地平注射液	Nimodipine Injection	http://evs.nci.nih.gov/ftp1/NDF-RT/NDF-RT.owl#N0000147543	NIMODIPINE
thrombocytopenia AE	hematopoietic system AE	http://purl.obolibrary.org/obo/OAE_0000588	http://purl.obolibrary.org/obo/OAE_0001448	血小板减少	thrombopenia	钙通道阻滞药	尼莫地平注射液	Nimodipine Injection	http://evs.nci.nih.gov/ftp1/NDF-RT/NDF-RT.owl#N0000147543	NIMODIPINE
headache AE	behavior and neurological AE	http://purl.obolibrary.org/obo/OAE_0000580	http://purl.obolibrary.org/obo/OAE_0000377	头痛	headache	钙通道阻滞药	尼莫地平注射液	Nimodipine Injection	http://evs.nci.nih.gov/ftp1/NDF-RT/NDF-RT.owl#N0000147543	NIMODIPINE
flushing AE	skin AE	http://purl.obolibrary.org/obo/OAE_0000543	http://purl.obolibrary.org/obo/OAE_0000021	面潮红	flushed face	钙通道阻滞药	尼莫地平注射液	Nimodipine Injection	http://evs.nci.nih.gov/ftp1/NDF-RT/NDF-RT.owl#N0000147543	NIMODIPINE
vomiting AE	digestive system AE	http://purl.obolibrary.org/obo/OAE_0000439	http://purl.obolibrary.org/obo/OAE_0000601	呕吐	Vomitting	钙通道阻滞药	尼莫地平注射液	Nimodipine Injection	http://evs.nci.nih.gov/ftp1/NDF-RT/NDF-RT.owl#N0000147543	NIMODIPINE
stomach discomfort AE	digestive system AE	http://purl.obolibrary.org/obo/OAE_0000439	http://purl.obolibrary.org/obo/OAE_0000688	胃肠不适	Stomach discomfort	钙通道阻滞药	尼莫地平注射液	Nimodipine Injection	http://evs.nci.nih.gov/ftp1/NDF-RT/NDF-RT.owl#N0000147543	NIMODIPINE
blood alkaline phosphatase increased AE	investigation result abnormal AE	http://purl.obolibrary.org/obo/OAE_0000628	http://purl.obolibrary.org/obo/OAE_0000720	碱性磷酸酶(ALP)升高	increased alkaline phosphatase(ALP)	钙通道阻滞药	尼莫地平注射液	Nimodipine Injection	http://evs.nci.nih.gov/ftp1/NDF-RT/NDF-RT.owl#N0000147543	NIMODIPINE
increased lactate dehydrogenase level AE	homeostasis AE	http://purl.obolibrary.org/obo/OAE_0000555	http://purl.obolibrary.org/obo/OAE_0000594	乳酸脱氢酶(LDH)的升高	increased lactic dehydrogenase（LDH）	钙通道阻滞药	尼莫地平注射液	Nimodipine Injection	http://evs.nci.nih.gov/ftp1/NDF-RT/NDF-RT.owl#N0000147543	NIMODIPINE
blood glucose level increased AE	investigation result abnormal AE	http://purl.obolibrary.org/obo/OAE_0000628	http://purl.obolibrary.org/obo/OAE_0000734	血糖升高	Elevated blood glucose	钙通道阻滞药	尼莫地平注射液	Nimodipine Injection	http://evs.nci.nih.gov/ftp1/NDF-RT/NDF-RT.owl#N0000147543	NIMODIPINE
platelet count increased AE	investigation result abnormal AE	http://purl.obolibrary.org/obo/OAE_0000628	http://purl.obolibrary.org/obo/OAE_0001732	血小板数的升高	increased platelet count	钙通道阻滞药	尼莫地平注射液	Nimodipine Injection	http://evs.nci.nih.gov/ftp1/NDF-RT/NDF-RT.owl#N0000147543	NIMODIPINE
nausea AE	digestive system AE	http://purl.obolibrary.org/obo/OAE_0000439	http://purl.obolibrary.org/obo/OAE_0000600	恶心	Nausea	钙通道阻滞药	尼莫地平注射液（进口）	Nimodipine Injection	http://evs.nci.nih.gov/ftp1/NDF-RT/NDF-RT.owl#N0000147543	NIMODIPINE
gastrointestinal disorder AE	digestive system AE	http://purl.obolibrary.org/obo/OAE_0000439	http://purl.obolibrary.org/obo/OAE_0000455	胃肠道不适	gastrointestinal discomfort	钙通道阻滞药	尼莫地平注射液（进口）	Nimodipine Injection	http://evs.nci.nih.gov/ftp1/NDF-RT/NDF-RT.owl#N0000147543	NIMODIPINE
ileus AE	digestive system AE	http://purl.obolibrary.org/obo/OAE_0000439	http://purl.obolibrary.org/obo/OAE_0001068	肠梗阻（肠麻痹导致的肠道运送障碍）	ileac pssion(enteroparalysis due to intestinal transport disorder )	钙通道阻滞药	尼莫地平注射液（进口）	Nimodipine Injection	http://evs.nci.nih.gov/ftp1/NDF-RT/NDF-RT.owl#N0000147543	NIMODIPINE
dizziness AE	behavior and neurological AE	http://purl.obolibrary.org/obo/OAE_0000580	http://purl.obolibrary.org/obo/OAE_0000388	头晕	Dizziness	钙通道阻滞药	尼莫地平注射液（进口）	Nimodipine Injection	http://evs.nci.nih.gov/ftp1/NDF-RT/NDF-RT.owl#N0000147543	NIMODIPINE
headache AE	behavior and neurological AE	http://purl.obolibrary.org/obo/OAE_0000580	http://purl.obolibrary.org/obo/OAE_0000377	头疼	headache	钙通道阻滞药	尼莫地平注射液（进口）	Nimodipine Injection	http://evs.nci.nih.gov/ftp1/NDF-RT/NDF-RT.owl#N0000147543	NIMODIPINE
headache AE	behavior and neurological AE	http://purl.obolibrary.org/obo/OAE_0000580	http://purl.obolibrary.org/obo/OAE_0000377	头痛	headache	钙通道阻滞药	尼莫地平注射液（进口）	Nimodipine Injection	http://evs.nci.nih.gov/ftp1/NDF-RT/NDF-RT.owl#N0000147543	NIMODIPINE
hot flush	skin AE	http://purl.obolibrary.org/obo/OAE_0000543	http://purl.obolibrary.org/obo/OAE_0000050	潮红	flushing	钙通道阻滞药	尼莫地平注射液（进口）	Nimodipine Injection	http://evs.nci.nih.gov/ftp1/NDF-RT/NDF-RT.owl#N0000147543	NIMODIPINE
sweating AE	skin AE	http://purl.obolibrary.org/obo/OAE_0000543	http://purl.obolibrary.org/obo/OAE_0000401	出汗	diaphoresis	钙通道阻滞药	尼莫地平注射液（进口）	Nimodipine Injection	http://evs.nci.nih.gov/ftp1/NDF-RT/NDF-RT.owl#N0000147543	NIMODIPINE
feeling hot AE	behavior and neurological AE	http://purl.obolibrary.org/obo/OAE_0000580	http://purl.obolibrary.org/obo/OAE_0000946	热感	hotness	钙通道阻滞药	尼莫地平注射液（进口）	Nimodipine Injection	http://evs.nci.nih.gov/ftp1/NDF-RT/NDF-RT.owl#N0000147543	NIMODIPINE
decreased heart rate AE	cardiac disorder AE	http://purl.obolibrary.org/obo/OAE_0000084	http://purl.obolibrary.org/obo/OAE_0000621	心率减慢（心动过缓）	decreased heart beat (bradycardia)	钙通道阻滞药	尼莫地平注射液（进口）	Nimodipine Injection	http://evs.nci.nih.gov/ftp1/NDF-RT/NDF-RT.owl#N0000147543	NIMODIPINE
increased heart rate AE	cardiac disorder AE	http://purl.obolibrary.org/obo/OAE_0000084	http://purl.obolibrary.org/obo/OAE_0000590	心率加快（心动过速）	elevated heart rate (tachycardia)	钙通道阻滞药	尼莫地平注射液（进口）	Nimodipine Injection	http://evs.nci.nih.gov/ftp1/NDF-RT/NDF-RT.owl#N0000147543	NIMODIPINE
thrombocytopenia AE	hematopoietic system AE	http://purl.obolibrary.org/obo/OAE_0000588	http://purl.obolibrary.org/obo/OAE_0001448	血小板减少症	thrombocytopenia	钙通道阻滞药	尼莫地平注射液（进口）	Nimodipine Injection	http://evs.nci.nih.gov/ftp1/NDF-RT/NDF-RT.owl#N0000147543	NIMODIPINE
transaminase level increased AE	investigation result abnormal AE	http://purl.obolibrary.org/obo/OAE_0000628	http://purl.obolibrary.org/obo/OAE_0001467	转氨酶升高	Aminotransferase elevation	钙通道阻滞药	尼莫地平注射液（进口）	Nimodipine Injection	http://evs.nci.nih.gov/ftp1/NDF-RT/NDF-RT.owl#N0000147543	NIMODIPINE
blood alkaline phosphatase increased AE	investigation result abnormal AE	http://purl.obolibrary.org/obo/OAE_0000628	http://purl.obolibrary.org/obo/OAE_0000720	碱性磷酸酶升高	increased alkaline phosphatase(ALP)	钙通道阻滞药	尼莫地平注射液（进口）	Nimodipine Injection	http://evs.nci.nih.gov/ftp1/NDF-RT/NDF-RT.owl#N0000147543	NIMODIPINE
gamma-glutamyltransferase level increased AE	investigation result abnormal AE	http://purl.obolibrary.org/obo/OAE_0000628	http://purl.obolibrary.org/obo/OAE_0000964	γ-GT升高	increased γ-GT	钙通道阻滞药	尼莫地平注射液（进口）	Nimodipine Injection	http://evs.nci.nih.gov/ftp1/NDF-RT/NDF-RT.owl#N0000147543	NIMODIPINE
blood urea level increased AE	investigation result abnormal AE	http://purl.obolibrary.org/obo/OAE_0000628	http://purl.obolibrary.org/obo/OAE_0000747	血清尿素升高	blood urea level increased AE	钙通道阻滞药	尼莫地平注射液（进口）	Nimodipine Injection	http://evs.nci.nih.gov/ftp1/NDF-RT/NDF-RT.owl#N0000147543	NIMODIPINE
blood creatinine level increased AE	investigation result abnormal AE	http://purl.obolibrary.org/obo/OAE_0000628	http://purl.obolibrary.org/obo/OAE_0000729	血清肌酐升高	blood creatinine level increased AE	钙通道阻滞药	尼莫地平注射液（进口）	Nimodipine Injection	http://evs.nci.nih.gov/ftp1/NDF-RT/NDF-RT.owl#N0000147543	NIMODIPINE
phlebitis AE	immune system AE	http://purl.obolibrary.org/obo/OAE_0000476	http://purl.obolibrary.org/obo/OAE_0000194	静脉炎	phlebitis	钙通道阻滞药	尼莫地平注射液（进口）	Nimodipine Injection	http://evs.nci.nih.gov/ftp1/NDF-RT/NDF-RT.owl#N0000147543	NIMODIPINE
headache AE	behavior and neurological AE	http://purl.obolibrary.org/obo/OAE_0000580	http://purl.obolibrary.org/obo/OAE_0000377	头痛	headache	钙通道阻滞药	尼群地平片	Nitrendipine Tablets	http://evs.nci.nih.gov/ftp1/NDF-RT/NDF-RT.owl#N0000167238	Nitrendipine [Chemical/Ingredient]
flushing AE	skin AE	http://purl.obolibrary.org/obo/OAE_0000543	http://purl.obolibrary.org/obo/OAE_0000021	面部潮红	flushed face	钙通道阻滞药	尼群地平片	Nitrendipine Tablets	http://evs.nci.nih.gov/ftp1/NDF-RT/NDF-RT.owl#N0000167238	Nitrendipine [Chemical/Ingredient]
dizziness AE	behavior and neurological AE	http://purl.obolibrary.org/obo/OAE_0000580	http://purl.obolibrary.org/obo/OAE_0000388	头晕	Dizziness	钙通道阻滞药	尼群地平片	Nitrendipine Tablets	http://evs.nci.nih.gov/ftp1/NDF-RT/NDF-RT.owl#N0000167238	Nitrendipine [Chemical/Ingredient]
nausea AE	digestive system AE	http://purl.obolibrary.org/obo/OAE_0000439	http://purl.obolibrary.org/obo/OAE_0000600	恶心	Nausea	钙通道阻滞药	尼群地平片	Nitrendipine Tablets	http://evs.nci.nih.gov/ftp1/NDF-RT/NDF-RT.owl#N0000167238	Nitrendipine [Chemical/Ingredient]
hypotension AE	cardiovascular AE	http://purl.obolibrary.org/obo/OAE_0000493	http://purl.obolibrary.org/obo/OAE_0000551	低血压	hypotension	钙通道阻滞药	尼群地平片	Nitrendipine Tablets	http://evs.nci.nih.gov/ftp1/NDF-RT/NDF-RT.owl#N0000167238	Nitrendipine [Chemical/Ingredient]
angina pectoris AE	cardiac disorder AE	http://purl.obolibrary.org/obo/OAE_0000084	http://purl.obolibrary.org/obo/OAE_0000280	心绞痛发作	Angina pectoris attack	钙通道阻滞药	尼群地平片	Nitrendipine Tablets	http://evs.nci.nih.gov/ftp1/NDF-RT/NDF-RT.owl#N0000167238	Nitrendipine [Chemical/Ingredient]
rash AE	skin AE	http://purl.obolibrary.org/obo/OAE_0000543	http://purl.obolibrary.org/obo/OAE_0000362	皮疹	Rash	钙通道阻滞药	尼群地平片	Nitrendipine Tablets	http://evs.nci.nih.gov/ftp1/NDF-RT/NDF-RT.owl#N0000167238	Nitrendipine [Chemical/Ingredient]
dermatitis exfoliative AE	skin AE	http://purl.obolibrary.org/obo/OAE_0000543	http://purl.obolibrary.org/obo/OAE_0000866	剥脱性皮炎	exfoliative dermatitis	钙通道阻滞药	尼群地平片	Nitrendipine Tablets	http://evs.nci.nih.gov/ftp1/NDF-RT/NDF-RT.owl#N0000167238	Nitrendipine [Chemical/Ingredient]
headache AE	behavior and neurological AE	http://purl.obolibrary.org/obo/OAE_0000580	http://purl.obolibrary.org/obo/OAE_0000377	头痛	headache	钙通道阻滞药	尼群地平软胶囊	Nitrendipine Soft Capsules	http://evs.nci.nih.gov/ftp1/NDF-RT/NDF-RT.owl#N0000167239	Nitrendipine [Chemical/Ingredient]
flushing AE	skin AE	http://purl.obolibrary.org/obo/OAE_0000543	http://purl.obolibrary.org/obo/OAE_0000021	面部潮红	flushed face	钙通道阻滞药	尼群地平软胶囊	Nitrendipine Soft Capsules	http://evs.nci.nih.gov/ftp1/NDF-RT/NDF-RT.owl#N0000167239	Nitrendipine [Chemical/Ingredient]
dizziness AE	behavior and neurological AE	http://purl.obolibrary.org/obo/OAE_0000580	http://purl.obolibrary.org/obo/OAE_0000388	头晕	Dizziness	钙通道阻滞药	尼群地平软胶囊	Nitrendipine Soft Capsules	http://evs.nci.nih.gov/ftp1/NDF-RT/NDF-RT.owl#N0000167239	Nitrendipine [Chemical/Ingredient]
nausea AE	digestive system AE	http://purl.obolibrary.org/obo/OAE_0000439	http://purl.obolibrary.org/obo/OAE_0000600	恶心	Nausea	钙通道阻滞药	尼群地平软胶囊	Nitrendipine Soft Capsules	http://evs.nci.nih.gov/ftp1/NDF-RT/NDF-RT.owl#N0000167239	Nitrendipine [Chemical/Ingredient]
hypotension AE	cardiovascular AE	http://purl.obolibrary.org/obo/OAE_0000493	http://purl.obolibrary.org/obo/OAE_0000551	低血压	hypotension	钙通道阻滞药	尼群地平软胶囊	Nitrendipine Soft Capsules	http://evs.nci.nih.gov/ftp1/NDF-RT/NDF-RT.owl#N0000167239	Nitrendipine [Chemical/Ingredient]
angina pectoris AE	cardiac disorder AE	http://purl.obolibrary.org/obo/OAE_0000084	http://purl.obolibrary.org/obo/OAE_0000280	心绞痛发作	Angina pectoris attack	钙通道阻滞药	尼群地平软胶囊	Nitrendipine Soft Capsules	http://evs.nci.nih.gov/ftp1/NDF-RT/NDF-RT.owl#N0000167239	Nitrendipine [Chemical/Ingredient]
rash AE	skin AE	http://purl.obolibrary.org/obo/OAE_0000543	http://purl.obolibrary.org/obo/OAE_0000362	皮疹	Rash	钙通道阻滞药	尼群地平软胶囊	Nitrendipine Soft Capsules	http://evs.nci.nih.gov/ftp1/NDF-RT/NDF-RT.owl#N0000167239	Nitrendipine [Chemical/Ingredient]
dermatitis exfoliative AE	skin AE	http://purl.obolibrary.org/obo/OAE_0000543	http://purl.obolibrary.org/obo/OAE_0000866	剥脱性皮炎	exfoliative dermatitis	钙通道阻滞药	尼群地平软胶囊	Nitrendipine Soft Capsules	http://evs.nci.nih.gov/ftp1/NDF-RT/NDF-RT.owl#N0000167239	Nitrendipine [Chemical/Ingredient]
headache AE	behavior and neurological AE	http://purl.obolibrary.org/obo/OAE_0000580	http://purl.obolibrary.org/obo/OAE_0000377	头痛	headache	钙通道阻滞药	尼群地平贴片	Nitrendipine Adhesive Patch	http://evs.nci.nih.gov/ftp1/NDF-RT/NDF-RT.owl#N0000167240	Nitrendipine [Chemical/Ingredient]
flushing AE	skin AE	http://purl.obolibrary.org/obo/OAE_0000543	http://purl.obolibrary.org/obo/OAE_0000021	面部潮红	flushed face	钙通道阻滞药	尼群地平贴片	Nitrendipine Adhesive Patch	http://evs.nci.nih.gov/ftp1/NDF-RT/NDF-RT.owl#N0000167240	Nitrendipine [Chemical/Ingredient]
dizziness AE	behavior and neurological AE	http://purl.obolibrary.org/obo/OAE_0000580	http://purl.obolibrary.org/obo/OAE_0000388	头晕	Dizziness	钙通道阻滞药	尼群地平贴片	Nitrendipine Adhesive Patch	http://evs.nci.nih.gov/ftp1/NDF-RT/NDF-RT.owl#N0000167240	Nitrendipine [Chemical/Ingredient]
nausea AE	digestive system AE	http://purl.obolibrary.org/obo/OAE_0000439	http://purl.obolibrary.org/obo/OAE_0000600	恶心	Nausea	钙通道阻滞药	尼群地平贴片	Nitrendipine Adhesive Patch	http://evs.nci.nih.gov/ftp1/NDF-RT/NDF-RT.owl#N0000167240	Nitrendipine [Chemical/Ingredient]
hypotension AE	cardiovascular AE	http://purl.obolibrary.org/obo/OAE_0000493	http://purl.obolibrary.org/obo/OAE_0000551	低血压	hypotension	钙通道阻滞药	尼群地平贴片	Nitrendipine Adhesive Patch	http://evs.nci.nih.gov/ftp1/NDF-RT/NDF-RT.owl#N0000167240	Nitrendipine [Chemical/Ingredient]
hepatic function abnormal AE	liver, biliary, and pancreatic AE	http://purl.obolibrary.org/obo/OAE_0000436	http://purl.obolibrary.org/obo/OAE_0001463	肝功损害	impaired hepatic function	钙通道阻滞药	尼群地平贴片	Nitrendipine Adhesive Patch	http://evs.nci.nih.gov/ftp1/NDF-RT/NDF-RT.owl#N0000167240	Nitrendipine [Chemical/Ingredient]
rash AE	skin AE	http://purl.obolibrary.org/obo/OAE_0000543	http://purl.obolibrary.org/obo/OAE_0000362	皮疹	Rash	钙通道阻滞药	尼群地平贴片	Nitrendipine Adhesive Patch	http://evs.nci.nih.gov/ftp1/NDF-RT/NDF-RT.owl#N0000167240	Nitrendipine [Chemical/Ingredient]
dermatitis exfoliative AE	skin AE	http://purl.obolibrary.org/obo/OAE_0000543	http://purl.obolibrary.org/obo/OAE_0000866	剥脱性皮炎	exfoliative dermatitis	钙通道阻滞药	尼群地平贴片	Nitrendipine Adhesive Patch	http://evs.nci.nih.gov/ftp1/NDF-RT/NDF-RT.owl#N0000167240	Nitrendipine [Chemical/Ingredient]
peripheral edema AE	homeostasis AE	http://purl.obolibrary.org/obo/OAE_0000555	http://purl.obolibrary.org/obo/OAE_0000389	外周水肿	Peripheral edema	钙通道阻滞药	尼索地平缓释胶囊	Nisoldipine Sustained Release Capsules	http://evs.nci.nih.gov/ftp1/NDF-RT/NDF-RT.owl#N0000148422	NISOLDIPINE
headache AE	behavior and neurological AE	http://purl.obolibrary.org/obo/OAE_0000580	http://purl.obolibrary.org/obo/OAE_0000377	头痛	headache	钙通道阻滞药	尼索地平缓释胶囊	Nisoldipine Sustained Release Capsules	http://evs.nci.nih.gov/ftp1/NDF-RT/NDF-RT.owl#N0000148422	NISOLDIPINE
vertigo AE	behavior and neurological AE	http://purl.obolibrary.org/obo/OAE_0000580	http://purl.obolibrary.org/obo/OAE_0000460	眩晕	dizziness	钙通道阻滞药	尼索地平缓释胶囊	Nisoldipine Sustained Release Capsules	http://evs.nci.nih.gov/ftp1/NDF-RT/NDF-RT.owl#N0000148422	NISOLDIPINE
pharyngitis AE	digestive system AE	http://purl.obolibrary.org/obo/OAE_0000439	http://purl.obolibrary.org/obo/OAE_0000343	咽炎	pharyngitis	钙通道阻滞药	尼索地平缓释胶囊	Nisoldipine Sustained Release Capsules	http://evs.nci.nih.gov/ftp1/NDF-RT/NDF-RT.owl#N0000148422	NISOLDIPINE
vasodilatation AE	cardiovascular AE	http://purl.obolibrary.org/obo/OAE_0000493	http://purl.obolibrary.org/obo/OAE_0000698	血管扩张	hemangiectasis	钙通道阻滞药	尼索地平缓释胶囊	Nisoldipine Sustained Release Capsules	http://evs.nci.nih.gov/ftp1/NDF-RT/NDF-RT.owl#N0000148422	NISOLDIPINE
sinusitis AE	immune system AE	http://purl.obolibrary.org/obo/OAE_0000476	http://purl.obolibrary.org/obo/OAE_0000567	窦炎	sinusitis	钙通道阻滞药	尼索地平缓释胶囊	Nisoldipine Sustained Release Capsules	http://evs.nci.nih.gov/ftp1/NDF-RT/NDF-RT.owl#N0000148422	NISOLDIPINE
palpitation AE	behavior and neurological AE	http://purl.obolibrary.org/obo/OAE_0000580	http://purl.obolibrary.org/obo/OAE_0000471	心悸	palpitations	钙通道阻滞药	尼索地平缓释胶囊	Nisoldipine Sustained Release Capsules	http://evs.nci.nih.gov/ftp1/NDF-RT/NDF-RT.owl#N0000148422	NISOLDIPINE
chest pain AE	behavior and neurological AE	http://purl.obolibrary.org/obo/OAE_0000580	http://purl.obolibrary.org/obo/OAE_0000406	胸痛	chest pain	钙通道阻滞药	尼索地平缓释胶囊	Nisoldipine Sustained Release Capsules	http://evs.nci.nih.gov/ftp1/NDF-RT/NDF-RT.owl#N0000148422	NISOLDIPINE
nausea AE	digestive system AE	http://purl.obolibrary.org/obo/OAE_0000439	http://purl.obolibrary.org/obo/OAE_0000600	恶心	Nausea	钙通道阻滞药	尼索地平缓释胶囊	Nisoldipine Sustained Release Capsules	http://evs.nci.nih.gov/ftp1/NDF-RT/NDF-RT.owl#N0000148422	NISOLDIPINE
rash AE	skin AE	http://purl.obolibrary.org/obo/OAE_0000543	http://purl.obolibrary.org/obo/OAE_0000362	皮疹	Rash	钙通道阻滞药	尼索地平缓释胶囊	Nisoldipine Sustained Release Capsules	http://evs.nci.nih.gov/ftp1/NDF-RT/NDF-RT.owl#N0000148422	NISOLDIPINE
cellulitis AE	immune system AE	http://purl.obolibrary.org/obo/OAE_0000476	http://purl.obolibrary.org/obo/OAE_0000304	蜂窝组织炎	Cellulitis	钙通道阻滞药	尼索地平缓释胶囊	Nisoldipine Sustained Release Capsules	http://evs.nci.nih.gov/ftp1/NDF-RT/NDF-RT.owl#N0000148422	NISOLDIPINE
chills AE	behavior and neurological AE	http://purl.obolibrary.org/obo/OAE_0000580	http://purl.obolibrary.org/obo/OAE_0000394	寒颤	shivering	钙通道阻滞药	尼索地平缓释胶囊	Nisoldipine Sustained Release Capsules	http://evs.nci.nih.gov/ftp1/NDF-RT/NDF-RT.owl#N0000148422	NISOLDIPINE
face edema AE	homeostasis AE	http://purl.obolibrary.org/obo/OAE_0000555	http://purl.obolibrary.org/obo/OAE_0000397	面部水肿	facial edema	钙通道阻滞药	尼索地平缓释胶囊	Nisoldipine Sustained Release Capsules	http://evs.nci.nih.gov/ftp1/NDF-RT/NDF-RT.owl#N0000148422	NISOLDIPINE
fever AE	homeostasis AE	http://purl.obolibrary.org/obo/OAE_0000555	http://purl.obolibrary.org/obo/OAE_0000361	发热	Fever	钙通道阻滞药	尼索地平缓释胶囊	Nisoldipine Sustained Release Capsules	http://evs.nci.nih.gov/ftp1/NDF-RT/NDF-RT.owl#N0000148422	NISOLDIPINE
influenza like illness AE	influenza like illness AE	http://purl.obolibrary.org/obo/OAE_0000100	http://purl.obolibrary.org/obo/OAE_0000100	流感样症状	Influenza-like illness	钙通道阻滞药	尼索地平缓释胶囊	Nisoldipine Sustained Release Capsules	http://evs.nci.nih.gov/ftp1/NDF-RT/NDF-RT.owl#N0000148422	NISOLDIPINE
discomfort AE	behavior and neurological AE	http://purl.obolibrary.org/obo/OAE_0000580	http://purl.obolibrary.org/obo/OAE_0000081	不适	Discomfort	钙通道阻滞药	尼索地平缓释胶囊	Nisoldipine Sustained Release Capsules	http://evs.nci.nih.gov/ftp1/NDF-RT/NDF-RT.owl#N0000148422	NISOLDIPINE
atrial fibrillation AE	cardiac disorder AE	http://purl.obolibrary.org/obo/OAE_0000084	http://purl.obolibrary.org/obo/OAE_0000659	房颤	atrial fibrillation	钙通道阻滞药	尼索地平缓释胶囊	Nisoldipine Sustained Release Capsules	http://evs.nci.nih.gov/ftp1/NDF-RT/NDF-RT.owl#N0000148422	NISOLDIPINE
cerebrovascular accident AE	cardiovascular AE	http://purl.obolibrary.org/obo/OAE_0000493	http://purl.obolibrary.org/obo/OAE_0000534	脑血管意外	Cerebrovascular incident	钙通道阻滞药	尼索地平缓释胶囊	Nisoldipine Sustained Release Capsules	http://evs.nci.nih.gov/ftp1/NDF-RT/NDF-RT.owl#N0000148422	NISOLDIPINE
cardiac failure congestive AE	cardiac disorder AE	http://purl.obolibrary.org/obo/OAE_0000084	http://purl.obolibrary.org/obo/OAE_0000780	充血性心衰	Congestive Heart failure	钙通道阻滞药	尼索地平缓释胶囊	Nisoldipine Sustained Release Capsules	http://evs.nci.nih.gov/ftp1/NDF-RT/NDF-RT.owl#N0000148422	NISOLDIPINE
first degree atrioventricular block AE	cardiac disorder AE	http://purl.obolibrary.org/obo/OAE_0000084	http://purl.obolibrary.org/obo/OAE_0001539	Ⅰ度房室阻滞	greade I atrioventricular block	钙通道阻滞药	尼索地平缓释胶囊	Nisoldipine Sustained Release Capsules	http://evs.nci.nih.gov/ftp1/NDF-RT/NDF-RT.owl#N0000148422	NISOLDIPINE
hypertension AE	cardiovascular AE	http://purl.obolibrary.org/obo/OAE_0000493	http://purl.obolibrary.org/obo/OAE_0000403	高血压	hypertension	钙通道阻滞药	尼索地平缓释胶囊	Nisoldipine Sustained Release Capsules	http://evs.nci.nih.gov/ftp1/NDF-RT/NDF-RT.owl#N0000148422	NISOLDIPINE
hypotension AE	cardiovascular AE	http://purl.obolibrary.org/obo/OAE_0000493	http://purl.obolibrary.org/obo/OAE_0000551	低血压	hypotension	钙通道阻滞药	尼索地平缓释胶囊	Nisoldipine Sustained Release Capsules	http://evs.nci.nih.gov/ftp1/NDF-RT/NDF-RT.owl#N0000148422	NISOLDIPINE
migraine AE	behavior and neurological AE	http://purl.obolibrary.org/obo/OAE_0000580	http://purl.obolibrary.org/obo/OAE_0000479	偏头痛	migraine	钙通道阻滞药	尼索地平缓释胶囊	Nisoldipine Sustained Release Capsules	http://evs.nci.nih.gov/ftp1/NDF-RT/NDF-RT.owl#N0000148422	NISOLDIPINE
myocardial infarction AE	cardiac disorder AE	http://purl.obolibrary.org/obo/OAE_0000084	http://purl.obolibrary.org/obo/OAE_0000038	心肌梗塞	myocardial infarction	钙通道阻滞药	尼索地平缓释胶囊	Nisoldipine Sustained Release Capsules	http://evs.nci.nih.gov/ftp1/NDF-RT/NDF-RT.owl#N0000148422	NISOLDIPINE
orthostatic hypotension AE	cardiovascular AE	http://purl.obolibrary.org/obo/OAE_0000493	http://purl.obolibrary.org/obo/OAE_0002106	直立性低血压	orthostatic hypotension	钙通道阻滞药	尼索地平缓释胶囊	Nisoldipine Sustained Release Capsules	http://evs.nci.nih.gov/ftp1/NDF-RT/NDF-RT.owl#N0000148422	NISOLDIPINE
supraventricular extrasystoles AE	cardiac disorder AE	http://purl.obolibrary.org/obo/OAE_0000084	http://purl.obolibrary.org/obo/OAE_0001436	室性期外收缩	Supraventricular extrasystoles	钙通道阻滞药	尼索地平缓释胶囊	Nisoldipine Sustained Release Capsules	http://evs.nci.nih.gov/ftp1/NDF-RT/NDF-RT.owl#N0000148422	NISOLDIPINE
supraventricular tachycardia AE	cardiac disorder AE	http://purl.obolibrary.org/obo/OAE_0000084	http://purl.obolibrary.org/obo/OAE_0001437	室上性心动过速	Supraventricular tachycardia	钙通道阻滞药	尼索地平缓释胶囊	Nisoldipine Sustained Release Capsules	http://evs.nci.nih.gov/ftp1/NDF-RT/NDF-RT.owl#N0000148422	NISOLDIPINE
syncope AE	behavior and neurological AE	http://purl.obolibrary.org/obo/OAE_0000580	http://purl.obolibrary.org/obo/OAE_0000400	昏厥	asphyxia	钙通道阻滞药	尼索地平缓释胶囊	Nisoldipine Sustained Release Capsules	http://evs.nci.nih.gov/ftp1/NDF-RT/NDF-RT.owl#N0000148422	NISOLDIPINE
liver function tests abnormal AE	liver, biliary, and pancreatic AE	http://purl.obolibrary.org/obo/OAE_0000436	http://purl.obolibrary.org/obo/OAE_0000464	肝功能检查异常	abnormal hepatic function test	钙通道阻滞药	尼索地平缓释胶囊	Nisoldipine Sustained Release Capsules	http://evs.nci.nih.gov/ftp1/NDF-RT/NDF-RT.owl#N0000148422	NISOLDIPINE
anorexia AE	gustatory system AE	http://purl.obolibrary.org/obo/OAE_0000574	http://purl.obolibrary.org/obo/OAE_0000396	食欲减退	anorexia	钙通道阻滞药	尼索地平缓释胶囊	Nisoldipine Sustained Release Capsules	http://evs.nci.nih.gov/ftp1/NDF-RT/NDF-RT.owl#N0000148422	NISOLDIPINE
colitis AE	digestive system AE	http://purl.obolibrary.org/obo/OAE_0000439	http://purl.obolibrary.org/obo/OAE_0000825	大肠炎	colitis	钙通道阻滞药	尼索地平缓释胶囊	Nisoldipine Sustained Release Capsules	http://evs.nci.nih.gov/ftp1/NDF-RT/NDF-RT.owl#N0000148422	NISOLDIPINE
diarrhea AE	digestive system AE	http://purl.obolibrary.org/obo/OAE_0000439	http://purl.obolibrary.org/obo/OAE_0000616	腹泻	diarrhea	钙通道阻滞药	尼索地平缓释胶囊	Nisoldipine Sustained Release Capsules	http://evs.nci.nih.gov/ftp1/NDF-RT/NDF-RT.owl#N0000148422	NISOLDIPINE
dry mouth AE	digestive system AE	http://purl.obolibrary.org/obo/OAE_0000439	http://purl.obolibrary.org/obo/OAE_0000505	口干	Xerostomia	钙通道阻滞药	尼索地平缓释胶囊	Nisoldipine Sustained Release Capsules	http://evs.nci.nih.gov/ftp1/NDF-RT/NDF-RT.owl#N0000148422	NISOLDIPINE
dyspepsia AE	digestive system AE	http://purl.obolibrary.org/obo/OAE_0000439	http://purl.obolibrary.org/obo/OAE_0000453	消化不良	dyspepsia	钙通道阻滞药	尼索地平缓释胶囊	Nisoldipine Sustained Release Capsules	http://evs.nci.nih.gov/ftp1/NDF-RT/NDF-RT.owl#N0000148422	NISOLDIPINE
dysphagia AE	behavior and neurological AE	http://purl.obolibrary.org/obo/OAE_0000580	http://purl.obolibrary.org/obo/OAE_0000597	吞咽困难	dysphagia	钙通道阻滞药	尼索地平缓释胶囊	Nisoldipine Sustained Release Capsules	http://evs.nci.nih.gov/ftp1/NDF-RT/NDF-RT.owl#N0000148422	NISOLDIPINE
flatulence AE	behavior and neurological AE	http://purl.obolibrary.org/obo/OAE_0000580	http://purl.obolibrary.org/obo/OAE_0000536	肠胃胀气	Ventosity	钙通道阻滞药	尼索地平缓释胶囊	Nisoldipine Sustained Release Capsules	http://evs.nci.nih.gov/ftp1/NDF-RT/NDF-RT.owl#N0000148422	NISOLDIPINE
gastritis AE	digestive system AE	http://purl.obolibrary.org/obo/OAE_0000439	http://purl.obolibrary.org/obo/OAE_0000968	胃炎	Gastritis	钙通道阻滞药	尼索地平缓释胶囊	Nisoldipine Sustained Release Capsules	http://evs.nci.nih.gov/ftp1/NDF-RT/NDF-RT.owl#N0000148422	NISOLDIPINE
gastrointestinal hemorrhage AE	cardiovascular AE	http://purl.obolibrary.org/obo/OAE_0000493	http://purl.obolibrary.org/obo/OAE_0000416	胃肠道出血	gastrointestinal bleeding	钙通道阻滞药	尼索地平缓释胶囊	Nisoldipine Sustained Release Capsules	http://evs.nci.nih.gov/ftp1/NDF-RT/NDF-RT.owl#N0000148422	NISOLDIPINE
hepatomegaly AE	liver, biliary, and pancreatic AE	http://purl.obolibrary.org/obo/OAE_0000436	http://purl.obolibrary.org/obo/OAE_0001035	肝肿大	hepatomegaly	钙通道阻滞药	尼索地平缓释胶囊	Nisoldipine Sustained Release Capsules	http://evs.nci.nih.gov/ftp1/NDF-RT/NDF-RT.owl#N0000148422	NISOLDIPINE
melena AE	digestive system AE	http://purl.obolibrary.org/obo/OAE_0000439	http://purl.obolibrary.org/obo/OAE_0001166	黑粪	morbus niger	钙通道阻滞药	尼索地平缓释胶囊	Nisoldipine Sustained Release Capsules	http://evs.nci.nih.gov/ftp1/NDF-RT/NDF-RT.owl#N0000148422	NISOLDIPINE
mouth ulceration AE	digestive system AE	http://purl.obolibrary.org/obo/OAE_0000439	http://purl.obolibrary.org/obo/OAE_0001190	口腔溃疡	Mouth ulcer	钙通道阻滞药	尼索地平缓释胶囊	Nisoldipine Sustained Release Capsules	http://evs.nci.nih.gov/ftp1/NDF-RT/NDF-RT.owl#N0000148422	NISOLDIPINE
diabetes mellitus AE	homeostasis AE	http://purl.obolibrary.org/obo/OAE_0000555	http://purl.obolibrary.org/obo/OAE_0000501	糖尿病	diabetes mellitus	钙通道阻滞药	尼索地平缓释胶囊	Nisoldipine Sustained Release Capsules	http://evs.nci.nih.gov/ftp1/NDF-RT/NDF-RT.owl#N0000148422	NISOLDIPINE
anemia AE	hematopoietic system AE	http://purl.obolibrary.org/obo/OAE_0000588	http://purl.obolibrary.org/obo/OAE_0000550	贫血	anemia	钙通道阻滞药	尼索地平缓释胶囊	Nisoldipine Sustained Release Capsules	http://evs.nci.nih.gov/ftp1/NDF-RT/NDF-RT.owl#N0000148422	NISOLDIPINE
leukocyte cell number decreased AE	investigation result abnormal AE	http://purl.obolibrary.org/obo/OAE_0000628	http://purl.obolibrary.org/obo/OAE_0000380	白细胞减少	leukopenia	钙通道阻滞药	尼索地平缓释胶囊	Nisoldipine Sustained Release Capsules	http://evs.nci.nih.gov/ftp1/NDF-RT/NDF-RT.owl#N0000148422	NISOLDIPINE
hyperuricemia AE	musculoskeletal and connective tissue AE	http://purl.obolibrary.org/obo/OAE_0000027	http://purl.obolibrary.org/obo/OAE_0001053	痛风	gout	钙通道阻滞药	尼索地平缓释胶囊	Nisoldipine Sustained Release Capsules	http://evs.nci.nih.gov/ftp1/NDF-RT/NDF-RT.owl#N0000148422	NISOLDIPINE
Glascow coma scale abnormal AE	investigation result abnormal AE	http://purl.obolibrary.org/obo/OAE_0000628	http://purl.obolibrary.org/obo/OAE_0001058	低钾血症	Hypokalemia	钙通道阻滞药	尼索地平缓释胶囊	Nisoldipine Sustained Release Capsules	http://evs.nci.nih.gov/ftp1/NDF-RT/NDF-RT.owl#N0000148422	NISOLDIPINE
blood creatine phosphokinase level increased AE	investigation result abnormal AE	http://purl.obolibrary.org/obo/OAE_0000628	http://purl.obolibrary.org/obo/OAE_0000529	血肌酸激酶增加	Increased blood creatine kinase	钙通道阻滞药	尼索地平缓释胶囊	Nisoldipine Sustained Release Capsules	http://evs.nci.nih.gov/ftp1/NDF-RT/NDF-RT.owl#N0000148422	NISOLDIPINE
weight increased AE	investigation result abnormal AE	http://purl.obolibrary.org/obo/OAE_0000628	http://purl.obolibrary.org/obo/OAE_0001515	体重增加	body weight gain	钙通道阻滞药	尼索地平缓释胶囊	Nisoldipine Sustained Release Capsules	http://evs.nci.nih.gov/ftp1/NDF-RT/NDF-RT.owl#N0000148422	NISOLDIPINE
weight loss AE	investigation result abnormal AE	http://purl.obolibrary.org/obo/OAE_0000628	http://purl.obolibrary.org/obo/OAE_0000541	体重减轻	Weight loss	钙通道阻滞药	尼索地平缓释胶囊	Nisoldipine Sustained Release Capsules	http://evs.nci.nih.gov/ftp1/NDF-RT/NDF-RT.owl#N0000148422	NISOLDIPINE
arthralgia AE	musculoskeletal and connective tissue AE	http://purl.obolibrary.org/obo/OAE_0000027	http://purl.obolibrary.org/obo/OAE_0000385	关节痛	arthralgia	钙通道阻滞药	尼索地平缓释胶囊	Nisoldipine Sustained Release Capsules	http://evs.nci.nih.gov/ftp1/NDF-RT/NDF-RT.owl#N0000148422	NISOLDIPINE
arthritis AE	musculoskeletal and connective tissue AE	http://purl.obolibrary.org/obo/OAE_0000027	http://purl.obolibrary.org/obo/OAE_0000596	关节炎	arthritis	钙通道阻滞药	尼索地平缓释胶囊	Nisoldipine Sustained Release Capsules	http://evs.nci.nih.gov/ftp1/NDF-RT/NDF-RT.owl#N0000148422	NISOLDIPINE
myalgia AE	behavior and neurological AE	http://purl.obolibrary.org/obo/OAE_0000580	http://purl.obolibrary.org/obo/OAE_0000375	肌痛	myalgia	钙通道阻滞药	尼索地平缓释胶囊	Nisoldipine Sustained Release Capsules	http://evs.nci.nih.gov/ftp1/NDF-RT/NDF-RT.owl#N0000148422	NISOLDIPINE
paresis AE	musculoskeletal and connective tissue AE	http://purl.obolibrary.org/obo/OAE_0000027	http://purl.obolibrary.org/obo/OAE_0000205	肌无力	Muscle weakness	钙通道阻滞药	尼索地平缓释胶囊	Nisoldipine Sustained Release Capsules	http://evs.nci.nih.gov/ftp1/NDF-RT/NDF-RT.owl#N0000148422	NISOLDIPINE
myositis AE	musculoskeletal and connective tissue AE	http://purl.obolibrary.org/obo/OAE_0000027	http://purl.obolibrary.org/obo/OAE_0000613	肌炎	Myositis	钙通道阻滞药	尼索地平缓释胶囊	Nisoldipine Sustained Release Capsules	http://evs.nci.nih.gov/ftp1/NDF-RT/NDF-RT.owl#N0000148422	NISOLDIPINE
abnormal dreams AE	behavior and neurological AE	http://purl.obolibrary.org/obo/OAE_0000580	http://purl.obolibrary.org/obo/OAE_0000247	异常梦境	Abnormal dreams	钙通道阻滞药	尼索地平缓释胶囊	Nisoldipine Sustained Release Capsules	http://evs.nci.nih.gov/ftp1/NDF-RT/NDF-RT.owl#N0000148422	NISOLDIPINE
thinking abnormality AE	behavior and neurological AE	http://purl.obolibrary.org/obo/OAE_0000580	http://purl.obolibrary.org/obo/OAE_0000452	异常思绪	Abnormal mind	钙通道阻滞药	尼索地平缓释胶囊	Nisoldipine Sustained Release Capsules	http://evs.nci.nih.gov/ftp1/NDF-RT/NDF-RT.owl#N0000148422	NISOLDIPINE
amnesia AE	behavior and neurological AE	http://purl.obolibrary.org/obo/OAE_0000580	http://purl.obolibrary.org/obo/OAE_0000482	健忘症	amnesia	钙通道阻滞药	尼索地平缓释胶囊	Nisoldipine Sustained Release Capsules	http://evs.nci.nih.gov/ftp1/NDF-RT/NDF-RT.owl#N0000148422	NISOLDIPINE
anxiety AE	behavior and neurological AE	http://purl.obolibrary.org/obo/OAE_0000580	http://purl.obolibrary.org/obo/OAE_0000300	焦虑	anxiety	钙通道阻滞药	尼索地平缓释胶囊	Nisoldipine Sustained Release Capsules	http://evs.nci.nih.gov/ftp1/NDF-RT/NDF-RT.owl#N0000148422	NISOLDIPINE
ataxia AE	behavior and neurological AE	http://purl.obolibrary.org/obo/OAE_0000580	http://purl.obolibrary.org/obo/OAE_0000542	共济失调	ataxia	钙通道阻滞药	尼索地平缓释胶囊	Nisoldipine Sustained Release Capsules	http://evs.nci.nih.gov/ftp1/NDF-RT/NDF-RT.owl#N0000148422	NISOLDIPINE
cerebral ischemia AE	brain AE	http://purl.obolibrary.org/obo/OAE_0001551	http://purl.obolibrary.org/obo/OAE_0000802	脑缺血	cerebral ischaemia	钙通道阻滞药	尼索地平缓释胶囊	Nisoldipine Sustained Release Capsules	http://evs.nci.nih.gov/ftp1/NDF-RT/NDF-RT.owl#N0000148422	NISOLDIPINE
depression AE	behavior and neurological AE	http://purl.obolibrary.org/obo/OAE_0000580	http://purl.obolibrary.org/obo/OAE_0000500	抑郁	depression	钙通道阻滞药	尼索地平缓释胶囊	Nisoldipine Sustained Release Capsules	http://evs.nci.nih.gov/ftp1/NDF-RT/NDF-RT.owl#N0000148422	NISOLDIPINE
hypoesthesia AE	behavior and neurological AE	http://purl.obolibrary.org/obo/OAE_0000580	http://purl.obolibrary.org/obo/OAE_0000317	感觉减退	Hypesthesia	钙通道阻滞药	尼索地平缓释胶囊	Nisoldipine Sustained Release Capsules	http://evs.nci.nih.gov/ftp1/NDF-RT/NDF-RT.owl#N0000148422	NISOLDIPINE
hypertonia AE	musculoskeletal and connective tissue AE	http://purl.obolibrary.org/obo/OAE_0000027	http://purl.obolibrary.org/obo/OAE_0000611	张力亢进	hypertonia	钙通道阻滞药	尼索地平缓释胶囊	Nisoldipine Sustained Release Capsules	http://evs.nci.nih.gov/ftp1/NDF-RT/NDF-RT.owl#N0000148422	NISOLDIPINE
insomnia AE	behavior and neurological AE	http://purl.obolibrary.org/obo/OAE_0000580	http://purl.obolibrary.org/obo/OAE_0002206	失眠	insomnia	钙通道阻滞药	尼索地平缓释胶囊	Nisoldipine Sustained Release Capsules	http://evs.nci.nih.gov/ftp1/NDF-RT/NDF-RT.owl#N0000148422	NISOLDIPINE
paresthesia AE	behavior and neurological AE	http://purl.obolibrary.org/obo/OAE_0000580	http://purl.obolibrary.org/obo/OAE_0000392	感觉异常	Paresthesia	钙通道阻滞药	尼索地平缓释胶囊	Nisoldipine Sustained Release Capsules	http://evs.nci.nih.gov/ftp1/NDF-RT/NDF-RT.owl#N0000148422	NISOLDIPINE
fatigue AE	behavior and neurological AE	http://purl.obolibrary.org/obo/OAE_0000580	http://purl.obolibrary.org/obo/OAE_0000034	嗜睡	Lethargy	钙通道阻滞药	尼索地平缓释胶囊	Nisoldipine Sustained Release Capsules	http://evs.nci.nih.gov/ftp1/NDF-RT/NDF-RT.owl#N0000148422	NISOLDIPINE
twitching AE	behavior and neurological AE	http://purl.obolibrary.org/obo/OAE_0000580	http://purl.obolibrary.org/obo/OAE_0000409	颤动	tremble	钙通道阻滞药	尼索地平缓释胶囊	Nisoldipine Sustained Release Capsules	http://evs.nci.nih.gov/ftp1/NDF-RT/NDF-RT.owl#N0000148422	NISOLDIPINE
vertigo AE	behavior and neurological AE	http://purl.obolibrary.org/obo/OAE_0000580	http://purl.obolibrary.org/obo/OAE_0000460	眩晕	dizziness	钙通道阻滞药	尼索地平缓释胶囊	Nisoldipine Sustained Release Capsules	http://evs.nci.nih.gov/ftp1/NDF-RT/NDF-RT.owl#N0000148422	NISOLDIPINE
asthma AE	respiratory system AE	http://purl.obolibrary.org/obo/OAE_0000378	http://purl.obolibrary.org/obo/OAE_0000411	哮喘	asthma	钙通道阻滞药	尼索地平缓释胶囊	Nisoldipine Sustained Release Capsules	http://evs.nci.nih.gov/ftp1/NDF-RT/NDF-RT.owl#N0000148422	NISOLDIPINE
dyspnea AE	respiratory system AE	http://purl.obolibrary.org/obo/OAE_0000378	http://purl.obolibrary.org/obo/OAE_0000310	呼吸困难	dyspnea	钙通道阻滞药	尼索地平缓释胶囊	Nisoldipine Sustained Release Capsules	http://evs.nci.nih.gov/ftp1/NDF-RT/NDF-RT.owl#N0000148422	NISOLDIPINE
stridor AE	respiratory system AE	http://purl.obolibrary.org/obo/OAE_0000378	http://purl.obolibrary.org/obo/OAE_0000690	吸气末期喘鸣	stridor AE	钙通道阻滞药	尼索地平缓释胶囊	Nisoldipine Sustained Release Capsules	http://evs.nci.nih.gov/ftp1/NDF-RT/NDF-RT.owl#N0000148422	NISOLDIPINE
rales AE	respiratory system AE	http://purl.obolibrary.org/obo/OAE_0000378	http://purl.obolibrary.org/obo/OAE_0001355	吸气末期罗音	rales AE	钙通道阻滞药	尼索地平缓释胶囊	Nisoldipine Sustained Release Capsules	http://evs.nci.nih.gov/ftp1/NDF-RT/NDF-RT.owl#N0000148422	NISOLDIPINE
epistaxis AE	cardiovascular AE	http://purl.obolibrary.org/obo/OAE_0000493	http://purl.obolibrary.org/obo/OAE_0000508	鼻衄	Epistaxis	钙通道阻滞药	尼索地平缓释胶囊	Nisoldipine Sustained Release Capsules	http://evs.nci.nih.gov/ftp1/NDF-RT/NDF-RT.owl#N0000148422	NISOLDIPINE
cough increased AE	respiratory system AE	http://purl.obolibrary.org/obo/OAE_0000378	http://purl.obolibrary.org/obo/OAE_0000398	咳嗽增加	Increased coughing	钙通道阻滞药	尼索地平缓释胶囊	Nisoldipine Sustained Release Capsules	http://evs.nci.nih.gov/ftp1/NDF-RT/NDF-RT.owl#N0000148422	NISOLDIPINE
laryngitis AE	immune system AE	http://purl.obolibrary.org/obo/OAE_0000476	http://purl.obolibrary.org/obo/OAE_0000502	喉炎	laryngitis	钙通道阻滞药	尼索地平缓释胶囊	Nisoldipine Sustained Release Capsules	http://evs.nci.nih.gov/ftp1/NDF-RT/NDF-RT.owl#N0000148422	NISOLDIPINE
pharyngitis AE	digestive system AE	http://purl.obolibrary.org/obo/OAE_0000439	http://purl.obolibrary.org/obo/OAE_0000343	咽炎	pharyngitis	钙通道阻滞药	尼索地平缓释胶囊	Nisoldipine Sustained Release Capsules	http://evs.nci.nih.gov/ftp1/NDF-RT/NDF-RT.owl#N0000148422	NISOLDIPINE
rhinitis AE	immune system AE	http://purl.obolibrary.org/obo/OAE_0000476	http://purl.obolibrary.org/obo/OAE_0000350	鼻炎	rhinitis	钙通道阻滞药	尼索地平缓释胶囊	Nisoldipine Sustained Release Capsules	http://evs.nci.nih.gov/ftp1/NDF-RT/NDF-RT.owl#N0000148422	NISOLDIPINE
sinusitis AE	immune system AE	http://purl.obolibrary.org/obo/OAE_0000476	http://purl.obolibrary.org/obo/OAE_0000567	窦炎	sinusitis	钙通道阻滞药	尼索地平缓释胶囊	Nisoldipine Sustained Release Capsules	http://evs.nci.nih.gov/ftp1/NDF-RT/NDF-RT.owl#N0000148422	NISOLDIPINE
pleural effusion AE	respiratory system AE	http://purl.obolibrary.org/obo/OAE_0000378	http://purl.obolibrary.org/obo/OAE_0001298	胸腔积液	pleural effusion	钙通道阻滞药	尼索地平缓释胶囊	Nisoldipine Sustained Release Capsules	http://evs.nci.nih.gov/ftp1/NDF-RT/NDF-RT.owl#N0000148422	NISOLDIPINE
acne AE	skin AE	http://purl.obolibrary.org/obo/OAE_0000543	http://purl.obolibrary.org/obo/OAE_0000250	痤疮	acne	钙通道阻滞药	尼索地平缓释胶囊	Nisoldipine Sustained Release Capsules	http://evs.nci.nih.gov/ftp1/NDF-RT/NDF-RT.owl#N0000148422	NISOLDIPINE
alopecia AE	hair,skin,and nail AE	http://purl.obolibrary.org/obo/OAE_0000199	http://purl.obolibrary.org/obo/OAE_0000415	脱发	Alopecia	钙通道阻滞药	尼索地平缓释胶囊	Nisoldipine Sustained Release Capsules	http://evs.nci.nih.gov/ftp1/NDF-RT/NDF-RT.owl#N0000148422	NISOLDIPINE
dry skin AE	skin AE	http://purl.obolibrary.org/obo/OAE_0000543	http://purl.obolibrary.org/obo/OAE_0000894	皮肤干燥	xerosis cutis	钙通道阻滞药	尼索地平缓释胶囊	Nisoldipine Sustained Release Capsules	http://evs.nci.nih.gov/ftp1/NDF-RT/NDF-RT.owl#N0000148422	NISOLDIPINE
dermatitis exfoliative AE	skin AE	http://purl.obolibrary.org/obo/OAE_0000543	http://purl.obolibrary.org/obo/OAE_0000866	剥脱性皮炎	exfoliative dermatitis	钙通道阻滞药	尼索地平缓释胶囊	Nisoldipine Sustained Release Capsules	http://evs.nci.nih.gov/ftp1/NDF-RT/NDF-RT.owl#N0000148422	NISOLDIPINE
herpes zoster AE	infection AE	http://purl.obolibrary.org/obo/OAE_0000363	http://purl.obolibrary.org/obo/OAE_0000424	带状疱疹	herpes zoster	钙通道阻滞药	尼索地平缓释胶囊	Nisoldipine Sustained Release Capsules	http://evs.nci.nih.gov/ftp1/NDF-RT/NDF-RT.owl#N0000148422	NISOLDIPINE
erythema multiforme AE	nervous system AE	http://purl.obolibrary.org/obo/OAE_0000570	http://purl.obolibrary.org/obo/OAE_0000449	多形性红斑	erythema multiforme	钙通道阻滞药	尼索地平缓释胶囊	Nisoldipine Sustained Release Capsules	http://evs.nci.nih.gov/ftp1/NDF-RT/NDF-RT.owl#N0000148422	NISOLDIPINE
pruritus AE	skin AE	http://purl.obolibrary.org/obo/OAE_0000543	http://purl.obolibrary.org/obo/OAE_0000373	瘙痒	pruritus	钙通道阻滞药	尼索地平缓释胶囊	Nisoldipine Sustained Release Capsules	http://evs.nci.nih.gov/ftp1/NDF-RT/NDF-RT.owl#N0000148422	NISOLDIPINE
skin discoloration AE	skin AE	http://purl.obolibrary.org/obo/OAE_0000543	http://purl.obolibrary.org/obo/OAE_0000423	皮肤褪色	Discoloration of skin	钙通道阻滞药	尼索地平缓释胶囊	Nisoldipine Sustained Release Capsules	http://evs.nci.nih.gov/ftp1/NDF-RT/NDF-RT.owl#N0000148422	NISOLDIPINE
skin ulcer AE	skin AE	http://purl.obolibrary.org/obo/OAE_0000543	http://purl.obolibrary.org/obo/OAE_0000691	皮肤溃疡	Skin Ulcer	钙通道阻滞药	尼索地平缓释胶囊	Nisoldipine Sustained Release Capsules	http://evs.nci.nih.gov/ftp1/NDF-RT/NDF-RT.owl#N0000148422	NISOLDIPINE
hyperhidrosis AE	skin AE	http://purl.obolibrary.org/obo/OAE_0000543	http://purl.obolibrary.org/obo/OAE_0001045	多汗	hyperhidrosis	钙通道阻滞药	尼索地平缓释胶囊	Nisoldipine Sustained Release Capsules	http://evs.nci.nih.gov/ftp1/NDF-RT/NDF-RT.owl#N0000148422	NISOLDIPINE
urticaria AE	skin AE	http://purl.obolibrary.org/obo/OAE_0000543	http://purl.obolibrary.org/obo/OAE_0000376	荨麻疹	urticaria	钙通道阻滞药	尼索地平缓释胶囊	Nisoldipine Sustained Release Capsules	http://evs.nci.nih.gov/ftp1/NDF-RT/NDF-RT.owl#N0000148422	NISOLDIPINE
abnormal vision AE	eye AE	http://purl.obolibrary.org/obo/OAE_0000443	http://purl.obolibrary.org/obo/OAE_0000578	视觉异常	optical abnormality	钙通道阻滞药	尼索地平缓释胶囊	Nisoldipine Sustained Release Capsules	http://evs.nci.nih.gov/ftp1/NDF-RT/NDF-RT.owl#N0000148422	NISOLDIPINE
amblyopia AE	eye AE	http://purl.obolibrary.org/obo/OAE_0000443	http://purl.obolibrary.org/obo/OAE_0000447	弱视	amblyopia	钙通道阻滞药	尼索地平缓释胶囊	Nisoldipine Sustained Release Capsules	http://evs.nci.nih.gov/ftp1/NDF-RT/NDF-RT.owl#N0000148422	NISOLDIPINE
blepharitis AE	eye AE	http://purl.obolibrary.org/obo/OAE_0000443	http://purl.obolibrary.org/obo/OAE_0000716	眼睑炎	blepharitis	钙通道阻滞药	尼索地平缓释胶囊	Nisoldipine Sustained Release Capsules	http://evs.nci.nih.gov/ftp1/NDF-RT/NDF-RT.owl#N0000148422	NISOLDIPINE
conjunctivitis AE	eye AE	http://purl.obolibrary.org/obo/OAE_0000443	http://purl.obolibrary.org/obo/OAE_0000561	结膜炎	Conjunctivitis	钙通道阻滞药	尼索地平缓释胶囊	Nisoldipine Sustained Release Capsules	http://evs.nci.nih.gov/ftp1/NDF-RT/NDF-RT.owl#N0000148422	NISOLDIPINE
ear pain AE	behavior and neurological AE	http://purl.obolibrary.org/obo/OAE_0000580	http://purl.obolibrary.org/obo/OAE_0000473	耳痛	otalgic	钙通道阻滞药	尼索地平缓释胶囊	Nisoldipine Sustained Release Capsules	http://evs.nci.nih.gov/ftp1/NDF-RT/NDF-RT.owl#N0000148422	NISOLDIPINE
eye pruritus AE	skin AE	http://purl.obolibrary.org/obo/OAE_0000543	http://purl.obolibrary.org/obo/OAE_0000313	眼痒	itching of eye	钙通道阻滞药	尼索地平缓释胶囊	Nisoldipine Sustained Release Capsules	http://evs.nci.nih.gov/ftp1/NDF-RT/NDF-RT.owl#N0000148422	NISOLDIPINE
otitis media AE	ear AE	http://purl.obolibrary.org/obo/OAE_0000465	http://purl.obolibrary.org/obo/OAE_0000340	中耳炎	otitis media	钙通道阻滞药	尼索地平缓释胶囊	Nisoldipine Sustained Release Capsules	http://evs.nci.nih.gov/ftp1/NDF-RT/NDF-RT.owl#N0000148422	NISOLDIPINE
tinnitus AE	ear AE	http://purl.obolibrary.org/obo/OAE_0000465	http://purl.obolibrary.org/obo/OAE_0000607	耳鸣	tinnitus	钙通道阻滞药	尼索地平缓释胶囊	Nisoldipine Sustained Release Capsules	http://evs.nci.nih.gov/ftp1/NDF-RT/NDF-RT.owl#N0000148422	NISOLDIPINE
dysuria AE	urinary system AE	http://purl.obolibrary.org/obo/OAE_0000622	http://purl.obolibrary.org/obo/OAE_0000902	排尿困难	dysuria	钙通道阻滞药	尼索地平缓释胶囊	Nisoldipine Sustained Release Capsules	http://evs.nci.nih.gov/ftp1/NDF-RT/NDF-RT.owl#N0000148422	NISOLDIPINE
hematuria AE	urinary system AE	http://purl.obolibrary.org/obo/OAE_0000622	http://purl.obolibrary.org/obo/OAE_0000619	血尿症	hematuria	钙通道阻滞药	尼索地平缓释胶囊	Nisoldipine Sustained Release Capsules	http://evs.nci.nih.gov/ftp1/NDF-RT/NDF-RT.owl#N0000148422	NISOLDIPINE
erectile dysfunction AE	reproductive system AE	http://purl.obolibrary.org/obo/OAE_0000651	http://purl.obolibrary.org/obo/OAE_0000921	阳痿	impotence	钙通道阻滞药	尼索地平缓释胶囊	Nisoldipine Sustained Release Capsules	http://evs.nci.nih.gov/ftp1/NDF-RT/NDF-RT.owl#N0000148422	NISOLDIPINE
pollakiuria AE	urinary system AE	http://purl.obolibrary.org/obo/OAE_0000622	http://purl.obolibrary.org/obo/OAE_0001309	尿频	Frequent micturition	钙通道阻滞药	尼索地平缓释胶囊	Nisoldipine Sustained Release Capsules	http://evs.nci.nih.gov/ftp1/NDF-RT/NDF-RT.owl#N0000148422	NISOLDIPINE
blood creatinine level increased AE	investigation result abnormal AE	http://purl.obolibrary.org/obo/OAE_0000628	http://purl.obolibrary.org/obo/OAE_0000729	血肌酐增加	blood creatinine level increased AE	钙通道阻滞药	尼索地平缓释胶囊	Nisoldipine Sustained Release Capsules	http://evs.nci.nih.gov/ftp1/NDF-RT/NDF-RT.owl#N0000148422	NISOLDIPINE
blood urea level increased AE	investigation result abnormal AE	http://purl.obolibrary.org/obo/OAE_0000628	http://purl.obolibrary.org/obo/OAE_0000747	BUN增加	blood urea level increased AE	钙通道阻滞药	尼索地平缓释胶囊	Nisoldipine Sustained Release Capsules	http://evs.nci.nih.gov/ftp1/NDF-RT/NDF-RT.owl#N0000148422	NISOLDIPINE
vaginal hemorrhage AE	reproductive system AE	http://purl.obolibrary.org/obo/OAE_0000651	http://purl.obolibrary.org/obo/OAE_0000697	阴道出血	Vaginal bleeding	钙通道阻滞药	尼索地平缓释胶囊	Nisoldipine Sustained Release Capsules	http://evs.nci.nih.gov/ftp1/NDF-RT/NDF-RT.owl#N0000148422	NISOLDIPINE
vaginal infection AE	infection AE	http://purl.obolibrary.org/obo/OAE_0000363	http://purl.obolibrary.org/obo/OAE_0001499	阴道炎	Vaginitis	钙通道阻滞药	尼索地平缓释胶囊	Nisoldipine Sustained Release Capsules	http://evs.nci.nih.gov/ftp1/NDF-RT/NDF-RT.owl#N0000148422	NISOLDIPINE
vaginal infection AE	infection AE	http://purl.obolibrary.org/obo/OAE_0000363	http://purl.obolibrary.org/obo/OAE_0001499	鞘炎	vaginitis	钙通道阻滞药	尼索地平缓释胶囊	Nisoldipine Sustained Release Capsules	http://evs.nci.nih.gov/ftp1/NDF-RT/NDF-RT.owl#N0000148422	NISOLDIPINE
hypersensitivity AE	immune system AE	http://purl.obolibrary.org/obo/OAE_0000476	http://purl.obolibrary.org/obo/OAE_0000584	超敏反应	hypersensitivity reaction	钙通道阻滞药	尼索地平缓释胶囊	Nisoldipine Sustained Release Capsules	http://evs.nci.nih.gov/ftp1/NDF-RT/NDF-RT.owl#N0000148422	NISOLDIPINE
hypersensitivity AE	immune system AE	http://purl.obolibrary.org/obo/OAE_0000476	http://purl.obolibrary.org/obo/OAE_0000584	超敏反应	hypersensitivity reaction	钙通道阻滞药	尼索地平缓释胶囊	Nisoldipine Sustained Release Capsules	http://evs.nci.nih.gov/ftp1/NDF-RT/NDF-RT.owl#N0000148422	NISOLDIPINE
hypersensitivity AE	immune system AE	http://purl.obolibrary.org/obo/OAE_0000476	http://purl.obolibrary.org/obo/OAE_0000584	超敏反应	hypersensitivity reaction	钙通道阻滞药	尼索地平缓释胶囊	Nisoldipine Sustained Release Capsules	http://evs.nci.nih.gov/ftp1/NDF-RT/NDF-RT.owl#N0000148422	NISOLDIPINE
hypersensitivity AE	immune system AE	http://purl.obolibrary.org/obo/OAE_0000476	http://purl.obolibrary.org/obo/OAE_0000584	超敏反应	hypersensitivity reaction	钙通道阻滞药	尼索地平缓释胶囊	Nisoldipine Sustained Release Capsules	http://evs.nci.nih.gov/ftp1/NDF-RT/NDF-RT.owl#N0000148422	NISOLDIPINE
hypersensitivity AE	immune system AE	http://purl.obolibrary.org/obo/OAE_0000476	http://purl.obolibrary.org/obo/OAE_0000584	超敏反应	hypersensitivity reaction	钙通道阻滞药	尼索地平缓释胶囊	Nisoldipine Sustained Release Capsules	http://evs.nci.nih.gov/ftp1/NDF-RT/NDF-RT.owl#N0000148422	NISOLDIPINE
hypersensitivity AE	immune system AE	http://purl.obolibrary.org/obo/OAE_0000476	http://purl.obolibrary.org/obo/OAE_0000584	超敏反应	hypersensitivity reaction	钙通道阻滞药	尼索地平缓释胶囊	Nisoldipine Sustained Release Capsules	http://evs.nci.nih.gov/ftp1/NDF-RT/NDF-RT.owl#N0000148422	NISOLDIPINE
polyuria AE	urinary system AE	http://purl.obolibrary.org/obo/OAE_0000622	http://purl.obolibrary.org/obo/OAE_0000576	光过敏症	Light allergies	钙通道阻滞药	尼索地平缓释胶囊	Nisoldipine Sustained Release Capsules	http://evs.nci.nih.gov/ftp1/NDF-RT/NDF-RT.owl#N0000148422	NISOLDIPINE
gynaecomastia AE	reproductive system AE	http://purl.obolibrary.org/obo/OAE_0000651	http://purl.obolibrary.org/obo/OAE_0001001	男性乳房女性化	gynaecomastia	钙通道阻滞药	尼索地平缓释胶囊	Nisoldipine Sustained Release Capsules	http://evs.nci.nih.gov/ftp1/NDF-RT/NDF-RT.owl#N0000148422	NISOLDIPINE
headache AE	behavior and neurological AE	http://purl.obolibrary.org/obo/OAE_0000580	http://purl.obolibrary.org/obo/OAE_0000377	头疼	headache	钙通道阻滞药	尼索地平胶囊	Nisoldipine Capsules	http://evs.nci.nih.gov/ftp1/NDF-RT/NDF-RT.owl#N0000148422	NISOLDIPINE
flushing AE	skin AE	http://purl.obolibrary.org/obo/OAE_0000543	http://purl.obolibrary.org/obo/OAE_0000021	面红	flushing	钙通道阻滞药	尼索地平胶囊	Nisoldipine Capsules	http://evs.nci.nih.gov/ftp1/NDF-RT/NDF-RT.owl#N0000148422	NISOLDIPINE
palpitation AE	behavior and neurological AE	http://purl.obolibrary.org/obo/OAE_0000580	http://purl.obolibrary.org/obo/OAE_0000471	心悸	palpitations	钙通道阻滞药	尼索地平胶丸	Nisoldipine Soft Capsules	http://evs.nci.nih.gov/ftp1/NDF-RT/NDF-RT.owl#N0000148422	NISOLDIPINE
hypotension AE	cardiovascular AE	http://purl.obolibrary.org/obo/OAE_0000493	http://purl.obolibrary.org/obo/OAE_0000551	血压降低	Lower blood pressure	钙通道阻滞药	尼索地平胶丸	Nisoldipine Soft Capsules	http://evs.nci.nih.gov/ftp1/NDF-RT/NDF-RT.owl#N0000148422	NISOLDIPINE
chest pain AE	behavior and neurological AE	http://purl.obolibrary.org/obo/OAE_0000580	http://purl.obolibrary.org/obo/OAE_0000406	胸部痛	Chest pain	钙通道阻滞药	尼索地平胶丸	Nisoldipine Soft Capsules	http://evs.nci.nih.gov/ftp1/NDF-RT/NDF-RT.owl#N0000148422	NISOLDIPINE
flushing AE	skin AE	http://purl.obolibrary.org/obo/OAE_0000543	http://purl.obolibrary.org/obo/OAE_0000021	面红	flushing	钙通道阻滞药	尼索地平胶丸	Nisoldipine Soft Capsules	http://evs.nci.nih.gov/ftp1/NDF-RT/NDF-RT.owl#N0000148422	NISOLDIPINE
feeling hot AE	behavior and neurological AE	http://purl.obolibrary.org/obo/OAE_0000580	http://purl.obolibrary.org/obo/OAE_0000946	热感	hotness	钙通道阻滞药	尼索地平胶丸	Nisoldipine Soft Capsules	http://evs.nci.nih.gov/ftp1/NDF-RT/NDF-RT.owl#N0000148422	NISOLDIPINE
edema AE	homeostasis AE	http://purl.obolibrary.org/obo/OAE_0000555	http://purl.obolibrary.org/obo/OAE_0000556	肢体下垂部位浮肿	Prolapse of body parts dropsy	钙通道阻滞药	尼索地平胶丸	Nisoldipine Soft Capsules	http://evs.nci.nih.gov/ftp1/NDF-RT/NDF-RT.owl#N0000148422	NISOLDIPINE
asthenia AE	musculoskeletal and connective tissue AE	http://purl.obolibrary.org/obo/OAE_0000027	http://purl.obolibrary.org/obo/OAE_0000382	无力	asthenia	钙通道阻滞药	尼索地平胶丸	Nisoldipine Soft Capsules	http://evs.nci.nih.gov/ftp1/NDF-RT/NDF-RT.owl#N0000148422	NISOLDIPINE
myalgia AE	behavior and neurological AE	http://purl.obolibrary.org/obo/OAE_0000580	http://purl.obolibrary.org/obo/OAE_0000375	肌痛	myalgia	钙通道阻滞药	尼索地平胶丸	Nisoldipine Soft Capsules	http://evs.nci.nih.gov/ftp1/NDF-RT/NDF-RT.owl#N0000148422	NISOLDIPINE
headache AE	behavior and neurological AE	http://purl.obolibrary.org/obo/OAE_0000580	http://purl.obolibrary.org/obo/OAE_0000377	头痛	headache	钙通道阻滞药	尼索地平胶丸	Nisoldipine Soft Capsules	http://evs.nci.nih.gov/ftp1/NDF-RT/NDF-RT.owl#N0000148422	NISOLDIPINE
dizziness AE	behavior and neurological AE	http://purl.obolibrary.org/obo/OAE_0000580	http://purl.obolibrary.org/obo/OAE_0000388	头晕	Dizziness	钙通道阻滞药	尼索地平胶丸	Nisoldipine Soft Capsules	http://evs.nci.nih.gov/ftp1/NDF-RT/NDF-RT.owl#N0000148422	NISOLDIPINE
tinnitus AE	ear AE	http://purl.obolibrary.org/obo/OAE_0000465	http://purl.obolibrary.org/obo/OAE_0000607	耳鸣	tinnitus	钙通道阻滞药	尼索地平胶丸	Nisoldipine Soft Capsules	http://evs.nci.nih.gov/ftp1/NDF-RT/NDF-RT.owl#N0000148422	NISOLDIPINE
fatigue AE	behavior and neurological AE	http://purl.obolibrary.org/obo/OAE_0000580	http://purl.obolibrary.org/obo/OAE_0000034	乏力	Fatigue	钙通道阻滞药	尼索地平胶丸	Nisoldipine Soft Capsules	http://evs.nci.nih.gov/ftp1/NDF-RT/NDF-RT.owl#N0000148422	NISOLDIPINE
chest pain AE	behavior and neurological AE	http://purl.obolibrary.org/obo/OAE_0000580	http://purl.obolibrary.org/obo/OAE_0000406	胸痛	chest pain	钙通道阻滞药	尼索地平胶丸	Nisoldipine Soft Capsules	http://evs.nci.nih.gov/ftp1/NDF-RT/NDF-RT.owl#N0000148422	NISOLDIPINE
nausea AE	digestive system AE	http://purl.obolibrary.org/obo/OAE_0000439	http://purl.obolibrary.org/obo/OAE_0000600	恶心	Nausea	钙通道阻滞药	尼索地平胶丸	Nisoldipine Soft Capsules	http://evs.nci.nih.gov/ftp1/NDF-RT/NDF-RT.owl#N0000148422	NISOLDIPINE
abdominal distension AE	behavior and neurological AE	http://purl.obolibrary.org/obo/OAE_0000580	http://purl.obolibrary.org/obo/OAE_0000243	腹胀满	Abdominal fullness and distention	钙通道阻滞药	尼索地平胶丸	Nisoldipine Soft Capsules	http://evs.nci.nih.gov/ftp1/NDF-RT/NDF-RT.owl#N0000148422	NISOLDIPINE
abdominal pain AE	behavior and neurological AE	http://purl.obolibrary.org/obo/OAE_0000580	http://purl.obolibrary.org/obo/OAE_0000402	腹痛	Abdominal Pain	钙通道阻滞药	尼索地平胶丸	Nisoldipine Soft Capsules	http://evs.nci.nih.gov/ftp1/NDF-RT/NDF-RT.owl#N0000148422	NISOLDIPINE
diarrhea AE	digestive system AE	http://purl.obolibrary.org/obo/OAE_0000439	http://purl.obolibrary.org/obo/OAE_0000616	腹泻	diarrhea	钙通道阻滞药	尼索地平胶丸	Nisoldipine Soft Capsules	http://evs.nci.nih.gov/ftp1/NDF-RT/NDF-RT.owl#N0000148422	NISOLDIPINE
constipation AE	digestive system AE	http://purl.obolibrary.org/obo/OAE_0000439	http://purl.obolibrary.org/obo/OAE_0000602	便秘	constipation	钙通道阻滞药	尼索地平胶丸	Nisoldipine Soft Capsules	http://evs.nci.nih.gov/ftp1/NDF-RT/NDF-RT.owl#N0000148422	NISOLDIPINE
aspartate aminotransferase level increased AE	investigation result abnormal AE	http://purl.obolibrary.org/obo/OAE_0000628	http://purl.obolibrary.org/obo/OAE_0000656	GOT的异常	abnormal GOT	钙通道阻滞药	尼索地平胶丸	Nisoldipine Soft Capsules	http://evs.nci.nih.gov/ftp1/NDF-RT/NDF-RT.owl#N0000148422	NISOLDIPINE
alanine aminotransferase level increased AE	investigation result abnormal AE	http://purl.obolibrary.org/obo/OAE_0000628	http://purl.obolibrary.org/obo/OAE_0000272	GPT的异常	abnormal GPT	钙通道阻滞药	尼索地平胶丸	Nisoldipine Soft Capsules	http://evs.nci.nih.gov/ftp1/NDF-RT/NDF-RT.owl#N0000148422	NISOLDIPINE
blood alkaline phosphatase level abnormal AE	investigation result abnormal AE	http://purl.obolibrary.org/obo/OAE_0000628	http://purl.obolibrary.org/obo/OAE_0000718	ALP的异常	abnormal ALP	钙通道阻滞药	尼索地平胶丸	Nisoldipine Soft Capsules	http://evs.nci.nih.gov/ftp1/NDF-RT/NDF-RT.owl#N0000148422	NISOLDIPINE
blood urea level abnormal AE	investigation result abnormal AE	http://purl.obolibrary.org/obo/OAE_0000628	http://purl.obolibrary.org/obo/OAE_0001589	BUN异常	abnormal BUN	钙通道阻滞药	尼索地平胶丸	Nisoldipine Soft Capsules	http://evs.nci.nih.gov/ftp1/NDF-RT/NDF-RT.owl#N0000148422	NISOLDIPINE
rash AE	skin AE	http://purl.obolibrary.org/obo/OAE_0000543	http://purl.obolibrary.org/obo/OAE_0000362	皮疹	Rash	钙通道阻滞药	尼索地平胶丸	Nisoldipine Soft Capsules	http://evs.nci.nih.gov/ftp1/NDF-RT/NDF-RT.owl#N0000148422	NISOLDIPINE
pollakiuria AE	urinary system AE	http://purl.obolibrary.org/obo/OAE_0000622	http://purl.obolibrary.org/obo/OAE_0001309	尿频	Frequent micturition	钙通道阻滞药	尼索地平胶丸	Nisoldipine Soft Capsules	http://evs.nci.nih.gov/ftp1/NDF-RT/NDF-RT.owl#N0000148422	NISOLDIPINE
gynaecomastia AE	reproductive system AE	http://purl.obolibrary.org/obo/OAE_0000651	http://purl.obolibrary.org/obo/OAE_0001001	男性乳房女性化	gynaecomastia	钙通道阻滞药	尼索地平胶丸	Nisoldipine Soft Capsules	http://evs.nci.nih.gov/ftp1/NDF-RT/NDF-RT.owl#N0000148422	NISOLDIPINE
palpitation AE	behavior and neurological AE	http://purl.obolibrary.org/obo/OAE_0000580	http://purl.obolibrary.org/obo/OAE_0000471	心悸	palpitations	钙通道阻滞药	尼索地平片	Nisoldipine Tablets	http://evs.nci.nih.gov/ftp1/NDF-RT/NDF-RT.owl#N0000177339	NISOLDIPINE 8.5MG TAB,SA [VA Product]
hypotension AE	cardiovascular AE	http://purl.obolibrary.org/obo/OAE_0000493	http://purl.obolibrary.org/obo/OAE_0000551	血压降低	Lower blood pressure	钙通道阻滞药	尼索地平片	Nisoldipine Tablets	http://evs.nci.nih.gov/ftp1/NDF-RT/NDF-RT.owl#N0000177339	NISOLDIPINE 8.5MG TAB,SA [VA Product]
chest pain AE	behavior and neurological AE	http://purl.obolibrary.org/obo/OAE_0000580	http://purl.obolibrary.org/obo/OAE_0000406	胸部痛	Chest pain	钙通道阻滞药	尼索地平片	Nisoldipine Tablets	http://evs.nci.nih.gov/ftp1/NDF-RT/NDF-RT.owl#N0000177339	NISOLDIPINE 8.5MG TAB,SA [VA Product]
flushing AE	skin AE	http://purl.obolibrary.org/obo/OAE_0000543	http://purl.obolibrary.org/obo/OAE_0000021	面红	flushing	钙通道阻滞药	尼索地平片	Nisoldipine Tablets	http://evs.nci.nih.gov/ftp1/NDF-RT/NDF-RT.owl#N0000177339	NISOLDIPINE 8.5MG TAB,SA [VA Product]
feeling hot AE	behavior and neurological AE	http://purl.obolibrary.org/obo/OAE_0000580	http://purl.obolibrary.org/obo/OAE_0000946	热感	hotness	钙通道阻滞药	尼索地平片	Nisoldipine Tablets	http://evs.nci.nih.gov/ftp1/NDF-RT/NDF-RT.owl#N0000177339	NISOLDIPINE 8.5MG TAB,SA [VA Product]
edema AE	homeostasis AE	http://purl.obolibrary.org/obo/OAE_0000555	http://purl.obolibrary.org/obo/OAE_0000556	肢体下垂部位浮肿	Prolapse of body parts dropsy	钙通道阻滞药	尼索地平片	Nisoldipine Tablets	http://evs.nci.nih.gov/ftp1/NDF-RT/NDF-RT.owl#N0000177339	NISOLDIPINE 8.5MG TAB,SA [VA Product]
asthenia AE	musculoskeletal and connective tissue AE	http://purl.obolibrary.org/obo/OAE_0000027	http://purl.obolibrary.org/obo/OAE_0000382	无力	asthenia	钙通道阻滞药	尼索地平片	Nisoldipine Tablets	http://evs.nci.nih.gov/ftp1/NDF-RT/NDF-RT.owl#N0000177339	NISOLDIPINE 8.5MG TAB,SA [VA Product]
myalgia AE	behavior and neurological AE	http://purl.obolibrary.org/obo/OAE_0000580	http://purl.obolibrary.org/obo/OAE_0000375	肌痛	myalgia	钙通道阻滞药	尼索地平片	Nisoldipine Tablets	http://evs.nci.nih.gov/ftp1/NDF-RT/NDF-RT.owl#N0000177339	NISOLDIPINE 8.5MG TAB,SA [VA Product]
headache AE	behavior and neurological AE	http://purl.obolibrary.org/obo/OAE_0000580	http://purl.obolibrary.org/obo/OAE_0000377	头痛	headache	钙通道阻滞药	尼索地平片	Nisoldipine Tablets	http://evs.nci.nih.gov/ftp1/NDF-RT/NDF-RT.owl#N0000177339	NISOLDIPINE 8.5MG TAB,SA [VA Product]
dizziness AE	behavior and neurological AE	http://purl.obolibrary.org/obo/OAE_0000580	http://purl.obolibrary.org/obo/OAE_0000388	头晕	Dizziness	钙通道阻滞药	尼索地平片	Nisoldipine Tablets	http://evs.nci.nih.gov/ftp1/NDF-RT/NDF-RT.owl#N0000177339	NISOLDIPINE 8.5MG TAB,SA [VA Product]
tinnitus AE	ear AE	http://purl.obolibrary.org/obo/OAE_0000465	http://purl.obolibrary.org/obo/OAE_0000607	耳鸣	tinnitus	钙通道阻滞药	尼索地平片	Nisoldipine Tablets	http://evs.nci.nih.gov/ftp1/NDF-RT/NDF-RT.owl#N0000177339	NISOLDIPINE 8.5MG TAB,SA [VA Product]
fatigue AE	behavior and neurological AE	http://purl.obolibrary.org/obo/OAE_0000580	http://purl.obolibrary.org/obo/OAE_0000034	乏力	Fatigue	钙通道阻滞药	尼索地平片	Nisoldipine Tablets	http://evs.nci.nih.gov/ftp1/NDF-RT/NDF-RT.owl#N0000177339	NISOLDIPINE 8.5MG TAB,SA [VA Product]
chest pain AE	behavior and neurological AE	http://purl.obolibrary.org/obo/OAE_0000580	http://purl.obolibrary.org/obo/OAE_0000406	胸痛	chest pain	钙通道阻滞药	尼索地平片	Nisoldipine Tablets	http://evs.nci.nih.gov/ftp1/NDF-RT/NDF-RT.owl#N0000177339	NISOLDIPINE 8.5MG TAB,SA [VA Product]
nausea AE	digestive system AE	http://purl.obolibrary.org/obo/OAE_0000439	http://purl.obolibrary.org/obo/OAE_0000600	恶心	Nausea	钙通道阻滞药	尼索地平片	Nisoldipine Tablets	http://evs.nci.nih.gov/ftp1/NDF-RT/NDF-RT.owl#N0000177339	NISOLDIPINE 8.5MG TAB,SA [VA Product]
abdominal distension AE	behavior and neurological AE	http://purl.obolibrary.org/obo/OAE_0000580	http://purl.obolibrary.org/obo/OAE_0000243	腹胀满	Abdominal fullness and distention	钙通道阻滞药	尼索地平片	Nisoldipine Tablets	http://evs.nci.nih.gov/ftp1/NDF-RT/NDF-RT.owl#N0000177339	NISOLDIPINE 8.5MG TAB,SA [VA Product]
abdominal pain AE	behavior and neurological AE	http://purl.obolibrary.org/obo/OAE_0000580	http://purl.obolibrary.org/obo/OAE_0000402	腹痛	Abdominal Pain	钙通道阻滞药	尼索地平片	Nisoldipine Tablets	http://evs.nci.nih.gov/ftp1/NDF-RT/NDF-RT.owl#N0000177339	NISOLDIPINE 8.5MG TAB,SA [VA Product]
diarrhea AE	digestive system AE	http://purl.obolibrary.org/obo/OAE_0000439	http://purl.obolibrary.org/obo/OAE_0000616	腹泻	diarrhea	钙通道阻滞药	尼索地平片	Nisoldipine Tablets	http://evs.nci.nih.gov/ftp1/NDF-RT/NDF-RT.owl#N0000177339	NISOLDIPINE 8.5MG TAB,SA [VA Product]
constipation AE	digestive system AE	http://purl.obolibrary.org/obo/OAE_0000439	http://purl.obolibrary.org/obo/OAE_0000602	便秘	constipation	钙通道阻滞药	尼索地平片	Nisoldipine Tablets	http://evs.nci.nih.gov/ftp1/NDF-RT/NDF-RT.owl#N0000177339	NISOLDIPINE 8.5MG TAB,SA [VA Product]
blood urea level abnormal AE	investigation result abnormal AE	http://purl.obolibrary.org/obo/OAE_0000628	http://purl.obolibrary.org/obo/OAE_0001589	BUN异常	abnormal BUN	钙通道阻滞药	尼索地平片	Nisoldipine Tablets	http://evs.nci.nih.gov/ftp1/NDF-RT/NDF-RT.owl#N0000177339	NISOLDIPINE 8.5MG TAB,SA [VA Product]
rash AE	skin AE	http://purl.obolibrary.org/obo/OAE_0000543	http://purl.obolibrary.org/obo/OAE_0000362	皮疹	Rash	钙通道阻滞药	尼索地平片	Nisoldipine Tablets	http://evs.nci.nih.gov/ftp1/NDF-RT/NDF-RT.owl#N0000177339	NISOLDIPINE 8.5MG TAB,SA [VA Product]
pollakiuria AE	urinary system AE	http://purl.obolibrary.org/obo/OAE_0000622	http://purl.obolibrary.org/obo/OAE_0001309	尿频	Frequent micturition	钙通道阻滞药	尼索地平片	Nisoldipine Tablets	http://evs.nci.nih.gov/ftp1/NDF-RT/NDF-RT.owl#N0000177339	NISOLDIPINE 8.5MG TAB,SA [VA Product]
gynaecomastia AE	reproductive system AE	http://purl.obolibrary.org/obo/OAE_0000651	http://purl.obolibrary.org/obo/OAE_0001001	男性乳房女性化	gynaecomastia	钙通道阻滞药	尼索地平片	Nisoldipine Tablets	http://evs.nci.nih.gov/ftp1/NDF-RT/NDF-RT.owl#N0000177339	NISOLDIPINE 8.5MG TAB,SA [VA Product]
pollakiuria AE	urinary system AE	http://purl.obolibrary.org/obo/OAE_0000622	http://purl.obolibrary.org/obo/OAE_0001309	尿频	Frequent micturition	钙通道阻滞药	西尼地平片	Cilnidipine Tablets
blood uric acid level increased AE	investigation result abnormal AE	http://purl.obolibrary.org/obo/OAE_0000628	http://purl.obolibrary.org/obo/OAE_0000748	尿酸上升	increased uric acid	钙通道阻滞药	西尼地平片	Cilnidipine Tablets
headache AE	behavior and neurological AE	http://purl.obolibrary.org/obo/OAE_0000580	http://purl.obolibrary.org/obo/OAE_0000377	头痛	headache	钙通道阻滞药	西尼地平片	Cilnidipine Tablets
dizziness AE	behavior and neurological AE	http://purl.obolibrary.org/obo/OAE_0000580	http://purl.obolibrary.org/obo/OAE_0000388	头晕	Dizziness	钙通道阻滞药	西尼地平片	Cilnidipine Tablets
insomnia AE	behavior and neurological AE	http://purl.obolibrary.org/obo/OAE_0000580	http://purl.obolibrary.org/obo/OAE_0002206	失眠	insomnia	钙通道阻滞药	西尼地平片	Cilnidipine Tablets
amnesia AE	behavior and neurological AE	http://purl.obolibrary.org/obo/OAE_0000580	http://purl.obolibrary.org/obo/OAE_0000482	健忘	loss of memory	钙通道阻滞药	西尼地平片	Cilnidipine Tablets
flushing AE	skin AE	http://purl.obolibrary.org/obo/OAE_0000543	http://purl.obolibrary.org/obo/OAE_0000021	面色潮红	flushed face	钙通道阻滞药	西尼地平片	Cilnidipine Tablets
palpitation AE	behavior and neurological AE	http://purl.obolibrary.org/obo/OAE_0000580	http://purl.obolibrary.org/obo/OAE_0000471	心悸	Palpitation	钙通道阻滞药	西尼地平片	Cilnidipine Tablets
electrocardiogram result abnormal AE	investigation result abnormal AE	http://purl.obolibrary.org/obo/OAE_0000628	http://purl.obolibrary.org/obo/OAE_0000909	心电图异常（ST段减低、T波逆转）	Abnormal ecg (lowered ST segment, reversal T wave)	钙通道阻滞药	西尼地平片	Cilnidipine Tablets
hypotension AE	cardiovascular AE	http://purl.obolibrary.org/obo/OAE_0000493	http://purl.obolibrary.org/obo/OAE_0000551	低血压	hypotension	钙通道阻滞药	西尼地平片	Cilnidipine Tablets
chest pain AE	behavior and neurological AE	http://purl.obolibrary.org/obo/OAE_0000580	http://purl.obolibrary.org/obo/OAE_0000406	胸痛	chest pain	钙通道阻滞药	西尼地平片	Cilnidipine Tablets
chills AE	behavior and neurological AE	http://purl.obolibrary.org/obo/OAE_0000580	http://purl.obolibrary.org/obo/OAE_0000394	畏寒	chilly	钙通道阻滞药	西尼地平片	Cilnidipine Tablets
vomiting AE	digestive system AE	http://purl.obolibrary.org/obo/OAE_0000439	http://purl.obolibrary.org/obo/OAE_0000601	呕吐	Vomitting	钙通道阻滞药	西尼地平片	Cilnidipine Tablets
abdominal pain AE	behavior and neurological AE	http://purl.obolibrary.org/obo/OAE_0000580	http://purl.obolibrary.org/obo/OAE_0000402	腹痛	Abdominal Pain	钙通道阻滞药	西尼地平片	Cilnidipine Tablets
thirst AE	homeostasis AE	http://purl.obolibrary.org/obo/OAE_0000555	http://purl.obolibrary.org/obo/OAE_0000517	口渴	thirsty	钙通道阻滞药	西尼地平片	Cilnidipine Tablets
constipation AE	digestive system AE	http://purl.obolibrary.org/obo/OAE_0000439	http://purl.obolibrary.org/obo/OAE_0000602	便秘	constipation	钙通道阻滞药	西尼地平片	Cilnidipine Tablets
abdominal distension AE	behavior and neurological AE	http://purl.obolibrary.org/obo/OAE_0000580	http://purl.obolibrary.org/obo/OAE_0000243	腹胀	abdominal distension	钙通道阻滞药	西尼地平片	Cilnidipine Tablets
leukocyte cell number abnormal AE	investigation result abnormal AE	http://purl.obolibrary.org/obo/OAE_0000628	http://purl.obolibrary.org/obo/OAE_0001673	白细胞数异常	abnormal leucocyte count	钙通道阻滞药	西尼地平片	Cilnidipine Tablets
thrombocytopenia AE	hematopoietic system AE	http://purl.obolibrary.org/obo/OAE_0000588	http://purl.obolibrary.org/obo/OAE_0001448	血小板减少	thrombopenia	钙通道阻滞药	西尼地平片	Cilnidipine Tablets
red blood cell profile abnormal AE	investigation result abnormal AE	http://purl.obolibrary.org/obo/OAE_0000628	http://purl.obolibrary.org/obo/OAE_0001665	红细胞异常	erythrocyte abnormality	钙通道阻滞药	西尼地平片	Cilnidipine Tablets
hematocrit abnormal AE	investigation result abnormal AE	http://purl.obolibrary.org/obo/OAE_0000628	http://purl.obolibrary.org/obo/OAE_0001713	红细胞比容异常	abnormal erythrocrit	钙通道阻滞药	西尼地平片	Cilnidipine Tablets
drug eruption AE	skin AE	http://purl.obolibrary.org/obo/OAE_0000543	http://purl.obolibrary.org/obo/OAE_0000889	药疹	drug eruption	钙通道阻滞药	西尼地平片	Cilnidipine Tablets
pruritus AE	skin AE	http://purl.obolibrary.org/obo/OAE_0000543	http://purl.obolibrary.org/obo/OAE_0000373	瘙痒感	titillation	钙通道阻滞药	西尼地平片	Cilnidipine Tablets
edema AE	homeostasis AE	http://purl.obolibrary.org/obo/OAE_0000555	http://purl.obolibrary.org/obo/OAE_0000556	浮肿	dropsy	钙通道阻滞药	西尼地平片	Cilnidipine Tablets
fatigue AE	behavior and neurological AE	http://purl.obolibrary.org/obo/OAE_0000580	http://purl.obolibrary.org/obo/OAE_0000034	疲倦	fatigue	钙通道阻滞药	西尼地平片	Cilnidipine Tablets
blood cholesterol increased AE	investigation result abnormal AE	http://purl.obolibrary.org/obo/OAE_0000628	http://purl.obolibrary.org/obo/OAE_0000727	血清胆固醇上升	Elevated serum cholesterol	钙通道阻滞药	西尼地平片	Cilnidipine Tablets
dysgeusia AE	behavior and neurological AE	http://purl.obolibrary.org/obo/OAE_0000580	http://purl.obolibrary.org/obo/OAE_0000308	味觉异常	Dysgeusia	钙通道阻滞药	西尼地平片	Cilnidipine Tablets
protein total abnormal AE	investigation result abnormal AE	http://purl.obolibrary.org/obo/OAE_0000628	http://purl.obolibrary.org/obo/OAE_0001330	总蛋白异常	abnormal gross protein	钙通道阻滞药	西尼地平片	Cilnidipine Tablets
c-reactive protein level abnormal AE	investigation result abnormal AE	http://purl.obolibrary.org/obo/OAE_0000628	http://purl.obolibrary.org/obo/OAE_0001656	血清CRP异常	c-reactive protein level abnormal AE	钙通道阻滞药	西尼地平片	Cilnidipine Tablets
blood calcium abnormal AE	investigation result abnormal AE	http://purl.obolibrary.org/obo/OAE_0000628	http://purl.obolibrary.org/obo/OAE_0001585	血清Ca异常	blood calcium abnormal AE	钙通道阻滞药	西尼地平片	Cilnidipine Tablets
peripheral edema AE	homeostasis AE	http://purl.obolibrary.org/obo/OAE_0000555	http://purl.obolibrary.org/obo/OAE_0000389	外周水肿	Peripheral edema	钙通道阻滞药	硝苯地平缓释胶囊	Nifedipine Sustaind-release Capsules	http://evs.nci.nih.gov/ftp1/NDF-RT/NDF-RT.owl#N0000152638	NIFEDIPINE 10MG CAP [VA Product]
headache AE	behavior and neurological AE	http://purl.obolibrary.org/obo/OAE_0000580	http://purl.obolibrary.org/obo/OAE_0000377	头痛	headache	钙通道阻滞药	硝苯地平缓释胶囊	Nifedipine Sustaind-release Capsules	http://evs.nci.nih.gov/ftp1/NDF-RT/NDF-RT.owl#N0000152638	NIFEDIPINE 10MG CAP [VA Product]
dizziness AE	behavior and neurological AE	http://purl.obolibrary.org/obo/OAE_0000580	http://purl.obolibrary.org/obo/OAE_0000388	头晕	Dizziness	钙通道阻滞药	硝苯地平缓释胶囊	Nifedipine Sustaind-release Capsules	http://evs.nci.nih.gov/ftp1/NDF-RT/NDF-RT.owl#N0000152638	NIFEDIPINE 10MG CAP [VA Product]
nausea AE	digestive system AE	http://purl.obolibrary.org/obo/OAE_0000439	http://purl.obolibrary.org/obo/OAE_0000600	恶心	Nausea	钙通道阻滞药	硝苯地平缓释胶囊	Nifedipine Sustaind-release Capsules	http://evs.nci.nih.gov/ftp1/NDF-RT/NDF-RT.owl#N0000152638	NIFEDIPINE 10MG CAP [VA Product]
constipation AE	digestive system AE	http://purl.obolibrary.org/obo/OAE_0000439	http://purl.obolibrary.org/obo/OAE_0000602	便秘	constipation	钙通道阻滞药	硝苯地平缓释胶囊	Nifedipine Sustaind-release Capsules	http://evs.nci.nih.gov/ftp1/NDF-RT/NDF-RT.owl#N0000152638	NIFEDIPINE 10MG CAP [VA Product]
fatigue AE	behavior and neurological AE	http://purl.obolibrary.org/obo/OAE_0000580	http://purl.obolibrary.org/obo/OAE_0000034	乏力	Fatigue	钙通道阻滞药	硝苯地平缓释胶囊	Nifedipine Sustaind-release Capsules	http://evs.nci.nih.gov/ftp1/NDF-RT/NDF-RT.owl#N0000152638	NIFEDIPINE 10MG CAP [VA Product]
flushing AE	skin AE	http://purl.obolibrary.org/obo/OAE_0000543	http://purl.obolibrary.org/obo/OAE_0000021	面部潮红	flushed face	钙通道阻滞药	硝苯地平缓释胶囊	Nifedipine Sustaind-release Capsules	http://evs.nci.nih.gov/ftp1/NDF-RT/NDF-RT.owl#N0000152638	NIFEDIPINE 10MG CAP [VA Product]
feeling hot AE	behavior and neurological AE	http://purl.obolibrary.org/obo/OAE_0000580	http://purl.obolibrary.org/obo/OAE_0000946	热觉	hotness	钙通道阻滞药	硝苯地平缓释胶囊	Nifedipine Sustaind-release Capsules	http://evs.nci.nih.gov/ftp1/NDF-RT/NDF-RT.owl#N0000152638	NIFEDIPINE 10MG CAP [VA Product]
chest pain AE	behavior and neurological AE	http://purl.obolibrary.org/obo/OAE_0000580	http://purl.obolibrary.org/obo/OAE_0000406	胸痛	chest pain	钙通道阻滞药	硝苯地平缓释胶囊	Nifedipine Sustaind-release Capsules	http://evs.nci.nih.gov/ftp1/NDF-RT/NDF-RT.owl#N0000152638	NIFEDIPINE 10MG CAP [VA Product]
paresthesia AE	behavior and neurological AE	http://purl.obolibrary.org/obo/OAE_0000580	http://purl.obolibrary.org/obo/OAE_0000392	感觉异常	Paresthesia	钙通道阻滞药	硝苯地平缓释胶囊	Nifedipine Sustaind-release Capsules	http://evs.nci.nih.gov/ftp1/NDF-RT/NDF-RT.owl#N0000152638	NIFEDIPINE 10MG CAP [VA Product]
vertigo AE	behavior and neurological AE	http://purl.obolibrary.org/obo/OAE_0000580	http://purl.obolibrary.org/obo/OAE_0000460	眩晕	dizziness	钙通道阻滞药	硝苯地平缓释胶囊	Nifedipine Sustaind-release Capsules	http://evs.nci.nih.gov/ftp1/NDF-RT/NDF-RT.owl#N0000152638	NIFEDIPINE 10MG CAP [VA Product]
rash AE	skin AE	http://purl.obolibrary.org/obo/OAE_0000543	http://purl.obolibrary.org/obo/OAE_0000362	皮疹	Rash	钙通道阻滞药	硝苯地平缓释胶囊	Nifedipine Sustaind-release Capsules	http://evs.nci.nih.gov/ftp1/NDF-RT/NDF-RT.owl#N0000152638	NIFEDIPINE 10MG CAP [VA Product]
epistaxis AE	cardiovascular AE	http://purl.obolibrary.org/obo/OAE_0000493	http://purl.obolibrary.org/obo/OAE_0000508	鼻出血	Epistaxis	钙通道阻滞药	硝苯地平缓释胶囊	Nifedipine Sustaind-release Capsules	http://evs.nci.nih.gov/ftp1/NDF-RT/NDF-RT.owl#N0000152638	NIFEDIPINE 10MG CAP [VA Product]
rhinitis AE	immune system AE	http://purl.obolibrary.org/obo/OAE_0000476	http://purl.obolibrary.org/obo/OAE_0000350	鼻炎	rhinitis	钙通道阻滞药	硝苯地平缓释胶囊	Nifedipine Sustaind-release Capsules	http://evs.nci.nih.gov/ftp1/NDF-RT/NDF-RT.owl#N0000152638	NIFEDIPINE 10MG CAP [VA Product]
erectile dysfunction AE	reproductive system AE	http://purl.obolibrary.org/obo/OAE_0000651	http://purl.obolibrary.org/obo/OAE_0000921	阳痿	impotence	钙通道阻滞药	硝苯地平缓释胶囊	Nifedipine Sustaind-release Capsules	http://evs.nci.nih.gov/ftp1/NDF-RT/NDF-RT.owl#N0000152638	NIFEDIPINE 10MG CAP [VA Product]
pollakiuria AE	urinary system AE	http://purl.obolibrary.org/obo/OAE_0000622	http://purl.obolibrary.org/obo/OAE_0001309	尿频	Frequent micturition	钙通道阻滞药	硝苯地平缓释胶囊	Nifedipine Sustaind-release Capsules	http://evs.nci.nih.gov/ftp1/NDF-RT/NDF-RT.owl#N0000152638	NIFEDIPINE 10MG CAP [VA Product]
cellulitis AE	immune system AE	http://purl.obolibrary.org/obo/OAE_0000476	http://purl.obolibrary.org/obo/OAE_0000304	蜂窝织炎	cellulitis	钙通道阻滞药	硝苯地平缓释胶囊	Nifedipine Sustaind-release Capsules	http://evs.nci.nih.gov/ftp1/NDF-RT/NDF-RT.owl#N0000152638	NIFEDIPINE 10MG CAP [VA Product]
chills AE	behavior and neurological AE	http://purl.obolibrary.org/obo/OAE_0000580	http://purl.obolibrary.org/obo/OAE_0000394	寒战	Chill	钙通道阻滞药	硝苯地平缓释胶囊	Nifedipine Sustaind-release Capsules	http://evs.nci.nih.gov/ftp1/NDF-RT/NDF-RT.owl#N0000152638	NIFEDIPINE 10MG CAP [VA Product]
face edema AE	homeostasis AE	http://purl.obolibrary.org/obo/OAE_0000555	http://purl.obolibrary.org/obo/OAE_0000397	面部水肿	facial edema	钙通道阻滞药	硝苯地平缓释胶囊	Nifedipine Sustaind-release Capsules	http://evs.nci.nih.gov/ftp1/NDF-RT/NDF-RT.owl#N0000152638	NIFEDIPINE 10MG CAP [VA Product]
neck pain AE	behavior and neurological AE	http://purl.obolibrary.org/obo/OAE_0000580	http://purl.obolibrary.org/obo/OAE_0000412	颈痛	neck pain	钙通道阻滞药	硝苯地平缓释胶囊	Nifedipine Sustaind-release Capsules	http://evs.nci.nih.gov/ftp1/NDF-RT/NDF-RT.owl#N0000152638	NIFEDIPINE 10MG CAP [VA Product]
atrial fibrillation AE	cardiac disorder AE	http://purl.obolibrary.org/obo/OAE_0000084	http://purl.obolibrary.org/obo/OAE_0000659	房颤	atrial fibrillation	钙通道阻滞药	硝苯地平缓释胶囊	Nifedipine Sustaind-release Capsules	http://evs.nci.nih.gov/ftp1/NDF-RT/NDF-RT.owl#N0000152638	NIFEDIPINE 10MG CAP [VA Product]
bradycardia AE	cardiac disorder AE	http://purl.obolibrary.org/obo/OAE_0000084	http://purl.obolibrary.org/obo/OAE_0000218	心动过缓	Bradycardia	钙通道阻滞药	硝苯地平缓释胶囊	Nifedipine Sustaind-release Capsules	http://evs.nci.nih.gov/ftp1/NDF-RT/NDF-RT.owl#N0000152638	NIFEDIPINE 10MG CAP [VA Product]
heart arrest AE	cardiac disorder AE	http://purl.obolibrary.org/obo/OAE_0000084	http://purl.obolibrary.org/obo/OAE_0000461	心脏停博	cardiac arrest	钙通道阻滞药	硝苯地平缓释胶囊	Nifedipine Sustaind-release Capsules	http://evs.nci.nih.gov/ftp1/NDF-RT/NDF-RT.owl#N0000152638	NIFEDIPINE 10MG CAP [VA Product]
hypotension AE	cardiovascular AE	http://purl.obolibrary.org/obo/OAE_0000493	http://purl.obolibrary.org/obo/OAE_0000551	低血压	hypotension	钙通道阻滞药	硝苯地平缓释胶囊	Nifedipine Sustaind-release Capsules	http://evs.nci.nih.gov/ftp1/NDF-RT/NDF-RT.owl#N0000152638	NIFEDIPINE 10MG CAP [VA Product]
palpitation AE	behavior and neurological AE	http://purl.obolibrary.org/obo/OAE_0000580	http://purl.obolibrary.org/obo/OAE_0000471	心悸;	Palpitation	钙通道阻滞药	硝苯地平缓释胶囊	Nifedipine Sustaind-release Capsules	http://evs.nci.nih.gov/ftp1/NDF-RT/NDF-RT.owl#N0000152638	NIFEDIPINE 10MG CAP [VA Product]
phlebitis AE	immune system AE	http://purl.obolibrary.org/obo/OAE_0000476	http://purl.obolibrary.org/obo/OAE_0000194	静脉炎	phlebitis	钙通道阻滞药	硝苯地平缓释胶囊	Nifedipine Sustaind-release Capsules	http://evs.nci.nih.gov/ftp1/NDF-RT/NDF-RT.owl#N0000152638	NIFEDIPINE 10MG CAP [VA Product]
orthostatic hypotension AE	cardiovascular AE	http://purl.obolibrary.org/obo/OAE_0000493	http://purl.obolibrary.org/obo/OAE_0002106	体位性低血压	posturalor hypotension	钙通道阻滞药	硝苯地平缓释胶囊	Nifedipine Sustaind-release Capsules	http://evs.nci.nih.gov/ftp1/NDF-RT/NDF-RT.owl#N0000152638	NIFEDIPINE 10MG CAP [VA Product]
tachycardia AE	cardiac disorder AE	http://purl.obolibrary.org/obo/OAE_0000084	http://purl.obolibrary.org/obo/OAE_0000355	心动过速	tachycardia	钙通道阻滞药	硝苯地平缓释胶囊	Nifedipine Sustaind-release Capsules	http://evs.nci.nih.gov/ftp1/NDF-RT/NDF-RT.owl#N0000152638	NIFEDIPINE 10MG CAP [VA Product]
anxiety AE	behavior and neurological AE	http://purl.obolibrary.org/obo/OAE_0000580	http://purl.obolibrary.org/obo/OAE_0000300	焦虑	anxiety	钙通道阻滞药	硝苯地平缓释胶囊	Nifedipine Sustaind-release Capsules	http://evs.nci.nih.gov/ftp1/NDF-RT/NDF-RT.owl#N0000152638	NIFEDIPINE 10MG CAP [VA Product]
depression AE	behavior and neurological AE	http://purl.obolibrary.org/obo/OAE_0000580	http://purl.obolibrary.org/obo/OAE_0000500	抑郁	depression	钙通道阻滞药	硝苯地平缓释胶囊	Nifedipine Sustaind-release Capsules	http://evs.nci.nih.gov/ftp1/NDF-RT/NDF-RT.owl#N0000152638	NIFEDIPINE 10MG CAP [VA Product]
insomnia AE	behavior and neurological AE	http://purl.obolibrary.org/obo/OAE_0000580	http://purl.obolibrary.org/obo/OAE_0002206	失眠	insomnia	钙通道阻滞药	硝苯地平缓释胶囊	Nifedipine Sustaind-release Capsules	http://evs.nci.nih.gov/ftp1/NDF-RT/NDF-RT.owl#N0000152638	NIFEDIPINE 10MG CAP [VA Product]
fatigue AE	behavior and neurological AE	http://purl.obolibrary.org/obo/OAE_0000580	http://purl.obolibrary.org/obo/OAE_0000034	嗜睡	Lethargy	钙通道阻滞药	硝苯地平缓释胶囊	Nifedipine Sustaind-release Capsules	http://evs.nci.nih.gov/ftp1/NDF-RT/NDF-RT.owl#N0000152638	NIFEDIPINE 10MG CAP [VA Product]
pruritus AE	skin AE	http://purl.obolibrary.org/obo/OAE_0000543	http://purl.obolibrary.org/obo/OAE_0000373	搔痒症	pruritus	钙通道阻滞药	硝苯地平缓释胶囊	Nifedipine Sustaind-release Capsules	http://evs.nci.nih.gov/ftp1/NDF-RT/NDF-RT.owl#N0000152638	NIFEDIPINE 10MG CAP [VA Product]
abdominal pain AE	behavior and neurological AE	http://purl.obolibrary.org/obo/OAE_0000580	http://purl.obolibrary.org/obo/OAE_0000402	腹痛	Abdominal Pain	钙通道阻滞药	硝苯地平缓释胶囊	Nifedipine Sustaind-release Capsules	http://evs.nci.nih.gov/ftp1/NDF-RT/NDF-RT.owl#N0000152638	NIFEDIPINE 10MG CAP [VA Product]
diarrhea AE	digestive system AE	http://purl.obolibrary.org/obo/OAE_0000439	http://purl.obolibrary.org/obo/OAE_0000616	腹泻	diarrhea	钙通道阻滞药	硝苯地平缓释胶囊	Nifedipine Sustaind-release Capsules	http://evs.nci.nih.gov/ftp1/NDF-RT/NDF-RT.owl#N0000152638	NIFEDIPINE 10MG CAP [VA Product]
dry mouth AE	digestive system AE	http://purl.obolibrary.org/obo/OAE_0000439	http://purl.obolibrary.org/obo/OAE_0000505	口干	Xerostomia	钙通道阻滞药	硝苯地平缓释胶囊	Nifedipine Sustaind-release Capsules	http://evs.nci.nih.gov/ftp1/NDF-RT/NDF-RT.owl#N0000152638	NIFEDIPINE 10MG CAP [VA Product]
dyspepsia AE	digestive system AE	http://purl.obolibrary.org/obo/OAE_0000439	http://purl.obolibrary.org/obo/OAE_0000453	消化不良	dyspepsia	钙通道阻滞药	硝苯地平缓释胶囊	Nifedipine Sustaind-release Capsules	http://evs.nci.nih.gov/ftp1/NDF-RT/NDF-RT.owl#N0000152638	NIFEDIPINE 10MG CAP [VA Product]
esophagitis AE	digestive system AE	http://purl.obolibrary.org/obo/OAE_0000439	http://purl.obolibrary.org/obo/OAE_0001234	食道炎	esophagitis	钙通道阻滞药	硝苯地平缓释胶囊	Nifedipine Sustaind-release Capsules	http://evs.nci.nih.gov/ftp1/NDF-RT/NDF-RT.owl#N0000152638	NIFEDIPINE 10MG CAP [VA Product]
flatulence AE	behavior and neurological AE	http://purl.obolibrary.org/obo/OAE_0000580	http://purl.obolibrary.org/obo/OAE_0000536	胃胀	gaseous distention	钙通道阻滞药	硝苯地平缓释胶囊	Nifedipine Sustaind-release Capsules	http://evs.nci.nih.gov/ftp1/NDF-RT/NDF-RT.owl#N0000152638	NIFEDIPINE 10MG CAP [VA Product]
gastrointestinal hemorrhage AE	cardiovascular AE	http://purl.obolibrary.org/obo/OAE_0000493	http://purl.obolibrary.org/obo/OAE_0000416	胃肠道出血	gastrointestinal bleeding	钙通道阻滞药	硝苯地平缓释胶囊	Nifedipine Sustaind-release Capsules	http://evs.nci.nih.gov/ftp1/NDF-RT/NDF-RT.owl#N0000152638	NIFEDIPINE 10MG CAP [VA Product]
vomiting AE	digestive system AE	http://purl.obolibrary.org/obo/OAE_0000439	http://purl.obolibrary.org/obo/OAE_0000601	呕吐	Vomitting	钙通道阻滞药	硝苯地平缓释胶囊	Nifedipine Sustaind-release Capsules	http://evs.nci.nih.gov/ftp1/NDF-RT/NDF-RT.owl#N0000152638	NIFEDIPINE 10MG CAP [VA Product]
lymphadenopathy AE	immune system AE	http://purl.obolibrary.org/obo/OAE_0000476	http://purl.obolibrary.org/obo/OAE_0001147	淋巴结病	Lymphadenopathy	钙通道阻滞药	硝苯地平缓释胶囊	Nifedipine Sustaind-release Capsules	http://evs.nci.nih.gov/ftp1/NDF-RT/NDF-RT.owl#N0000152638	NIFEDIPINE 10MG CAP [VA Product]
hyperuricemia AE	musculoskeletal and connective tissue AE	http://purl.obolibrary.org/obo/OAE_0000027	http://purl.obolibrary.org/obo/OAE_0001053	痛风	gout	钙通道阻滞药	硝苯地平缓释胶囊	Nifedipine Sustaind-release Capsules	http://evs.nci.nih.gov/ftp1/NDF-RT/NDF-RT.owl#N0000152638	NIFEDIPINE 10MG CAP [VA Product]
weight loss AE	investigation result abnormal AE	http://purl.obolibrary.org/obo/OAE_0000628	http://purl.obolibrary.org/obo/OAE_0000541	消瘦	weight loss	钙通道阻滞药	硝苯地平缓释胶囊	Nifedipine Sustaind-release Capsules	http://evs.nci.nih.gov/ftp1/NDF-RT/NDF-RT.owl#N0000152638	NIFEDIPINE 10MG CAP [VA Product]
arthralgia AE	musculoskeletal and connective tissue AE	http://purl.obolibrary.org/obo/OAE_0000027	http://purl.obolibrary.org/obo/OAE_0000385	关节痛	arthralgia	钙通道阻滞药	硝苯地平缓释胶囊	Nifedipine Sustaind-release Capsules	http://evs.nci.nih.gov/ftp1/NDF-RT/NDF-RT.owl#N0000152638	NIFEDIPINE 10MG CAP [VA Product]
arthritis AE	musculoskeletal and connective tissue AE	http://purl.obolibrary.org/obo/OAE_0000027	http://purl.obolibrary.org/obo/OAE_0000596	关节炎	arthritis	钙通道阻滞药	硝苯地平缓释胶囊	Nifedipine Sustaind-release Capsules	http://evs.nci.nih.gov/ftp1/NDF-RT/NDF-RT.owl#N0000152638	NIFEDIPINE 10MG CAP [VA Product]
myalgia AE	behavior and neurological AE	http://purl.obolibrary.org/obo/OAE_0000580	http://purl.obolibrary.org/obo/OAE_0000375	肌痛	myalgia	钙通道阻滞药	硝苯地平缓释胶囊	Nifedipine Sustaind-release Capsules	http://evs.nci.nih.gov/ftp1/NDF-RT/NDF-RT.owl#N0000152638	NIFEDIPINE 10MG CAP [VA Product]
dyspnea AE	respiratory system AE	http://purl.obolibrary.org/obo/OAE_0000378	http://purl.obolibrary.org/obo/OAE_0000310	呼吸困难	dyspnea	钙通道阻滞药	硝苯地平缓释胶囊	Nifedipine Sustaind-release Capsules	http://evs.nci.nih.gov/ftp1/NDF-RT/NDF-RT.owl#N0000152638	NIFEDIPINE 10MG CAP [VA Product]
cough increased AE	respiratory system AE	http://purl.obolibrary.org/obo/OAE_0000378	http://purl.obolibrary.org/obo/OAE_0000398	咳嗽	cough	钙通道阻滞药	硝苯地平缓释胶囊	Nifedipine Sustaind-release Capsules	http://evs.nci.nih.gov/ftp1/NDF-RT/NDF-RT.owl#N0000152638	NIFEDIPINE 10MG CAP [VA Product]
pharyngitis AE	digestive system AE	http://purl.obolibrary.org/obo/OAE_0000439	http://purl.obolibrary.org/obo/OAE_0000343	咽炎	pharyngitis	钙通道阻滞药	硝苯地平缓释胶囊	Nifedipine Sustaind-release Capsules	http://evs.nci.nih.gov/ftp1/NDF-RT/NDF-RT.owl#N0000152638	NIFEDIPINE 10MG CAP [VA Product]
vision blurred AE	eye AE	http://purl.obolibrary.org/obo/OAE_0000443	http://purl.obolibrary.org/obo/OAE_0001509	视力模糊	blurred vision	钙通道阻滞药	硝苯地平缓释胶囊	Nifedipine Sustaind-release Capsules	http://evs.nci.nih.gov/ftp1/NDF-RT/NDF-RT.owl#N0000152638	NIFEDIPINE 10MG CAP [VA Product]
amblyopia AE	eye AE	http://purl.obolibrary.org/obo/OAE_0000443	http://purl.obolibrary.org/obo/OAE_0000447	弱视	amblyopia	钙通道阻滞药	硝苯地平缓释胶囊	Nifedipine Sustaind-release Capsules	http://evs.nci.nih.gov/ftp1/NDF-RT/NDF-RT.owl#N0000152638	NIFEDIPINE 10MG CAP [VA Product]
conjunctivitis AE	eye AE	http://purl.obolibrary.org/obo/OAE_0000443	http://purl.obolibrary.org/obo/OAE_0000561	结膜炎	Conjunctivitis	钙通道阻滞药	硝苯地平缓释胶囊	Nifedipine Sustaind-release Capsules	http://evs.nci.nih.gov/ftp1/NDF-RT/NDF-RT.owl#N0000152638	NIFEDIPINE 10MG CAP [VA Product]
double vision AE	eye AE	http://purl.obolibrary.org/obo/OAE_0000443	http://purl.obolibrary.org/obo/OAE_0000626	复视	Diplopia	钙通道阻滞药	硝苯地平缓释胶囊	Nifedipine Sustaind-release Capsules	http://evs.nci.nih.gov/ftp1/NDF-RT/NDF-RT.owl#N0000152638	NIFEDIPINE 10MG CAP [VA Product]
alopecia AE	hair,skin,and nail AE	http://purl.obolibrary.org/obo/OAE_0000199	http://purl.obolibrary.org/obo/OAE_0000415	秃头	alopecia	钙通道阻滞药	硝苯地平缓释胶囊	Nifedipine Sustaind-release Capsules	http://evs.nci.nih.gov/ftp1/NDF-RT/NDF-RT.owl#N0000152638	NIFEDIPINE 10MG CAP [VA Product]
anemia AE	hematopoietic system AE	http://purl.obolibrary.org/obo/OAE_0000588	http://purl.obolibrary.org/obo/OAE_0000550	贫血	anemia	钙通道阻滞药	硝苯地平缓释胶囊	Nifedipine Sustaind-release Capsules	http://evs.nci.nih.gov/ftp1/NDF-RT/NDF-RT.owl#N0000152638	NIFEDIPINE 10MG CAP [VA Product]
dermatitis exfoliative AE	skin AE	http://purl.obolibrary.org/obo/OAE_0000543	http://purl.obolibrary.org/obo/OAE_0000866	剥脱性皮炎	exfoliative dermatitis	钙通道阻滞药	硝苯地平缓释胶囊	Nifedipine Sustaind-release Capsules	http://evs.nci.nih.gov/ftp1/NDF-RT/NDF-RT.owl#N0000152638	NIFEDIPINE 10MG CAP [VA Product]
fever AE	homeostasis AE	http://purl.obolibrary.org/obo/OAE_0000555	http://purl.obolibrary.org/obo/OAE_0000361	发烧	fever	钙通道阻滞药	硝苯地平缓释胶囊	Nifedipine Sustaind-release Capsules	http://evs.nci.nih.gov/ftp1/NDF-RT/NDF-RT.owl#N0000152638	NIFEDIPINE 10MG CAP [VA Product]
gynaecomastia AE	reproductive system AE	http://purl.obolibrary.org/obo/OAE_0000651	http://purl.obolibrary.org/obo/OAE_0001001	男性乳房发育	gynecomastia	钙通道阻滞药	硝苯地平缓释胶囊	Nifedipine Sustaind-release Capsules	http://evs.nci.nih.gov/ftp1/NDF-RT/NDF-RT.owl#N0000152638	NIFEDIPINE 10MG CAP [VA Product]
leukocyte cell number decreased AE	investigation result abnormal AE	http://purl.obolibrary.org/obo/OAE_0000628	http://purl.obolibrary.org/obo/OAE_0000380	白细胞减少	leukopenia	钙通道阻滞药	硝苯地平缓释胶囊	Nifedipine Sustaind-release Capsules	http://evs.nci.nih.gov/ftp1/NDF-RT/NDF-RT.owl#N0000152638	NIFEDIPINE 10MG CAP [VA Product]
emotional liability AE	behavior and neurological AE	http://purl.obolibrary.org/obo/OAE_0000580	http://purl.obolibrary.org/obo/OAE_0000520	情绪波动	emotional undulation	钙通道阻滞药	硝苯地平缓释胶囊	Nifedipine Sustaind-release Capsules	http://evs.nci.nih.gov/ftp1/NDF-RT/NDF-RT.owl#N0000152638	NIFEDIPINE 10MG CAP [VA Product]
myalgia AE	behavior and neurological AE	http://purl.obolibrary.org/obo/OAE_0000580	http://purl.obolibrary.org/obo/OAE_0000375	肌肉痛	courbature	钙通道阻滞药	硝苯地平缓释胶囊	Nifedipine Sustaind-release Capsules	http://evs.nci.nih.gov/ftp1/NDF-RT/NDF-RT.owl#N0000152638	NIFEDIPINE 10MG CAP [VA Product]
purpura AE	skin AE	http://purl.obolibrary.org/obo/OAE_0000543	http://purl.obolibrary.org/obo/OAE_0000487	紫癜	purpura	钙通道阻滞药	硝苯地平缓释胶囊	Nifedipine Sustaind-release Capsules	http://evs.nci.nih.gov/ftp1/NDF-RT/NDF-RT.owl#N0000152638	NIFEDIPINE 10MG CAP [VA Product]
twitching AE	behavior and neurological AE	http://purl.obolibrary.org/obo/OAE_0000580	http://purl.obolibrary.org/obo/OAE_0000409	颤抖	tremble	钙通道阻滞药	硝苯地平缓释胶囊	Nifedipine Sustaind-release Capsules	http://evs.nci.nih.gov/ftp1/NDF-RT/NDF-RT.owl#N0000152638	NIFEDIPINE 10MG CAP [VA Product]
sleep disorder AE	behavior and neurological AE	http://purl.obolibrary.org/obo/OAE_0000580	http://purl.obolibrary.org/obo/OAE_0001403	睡眠失调	dyssomnias	钙通道阻滞药	硝苯地平缓释胶囊	Nifedipine Sustaind-release Capsules	http://evs.nci.nih.gov/ftp1/NDF-RT/NDF-RT.owl#N0000152638	NIFEDIPINE 10MG CAP [VA Product]
stevens-johnson syndrome AE	skin AE	http://purl.obolibrary.org/obo/OAE_0000543	http://purl.obolibrary.org/obo/OAE_0001425	Stevens-Johnson 综合征	Stevens-Johnson 综合征	钙通道阻滞药	硝苯地平缓释胶囊	Nifedipine Sustaind-release Capsules	http://evs.nci.nih.gov/ftp1/NDF-RT/NDF-RT.owl#N0000152638	NIFEDIPINE 10MG CAP [VA Product]
syncope AE	behavior and neurological AE	http://purl.obolibrary.org/obo/OAE_0000580	http://purl.obolibrary.org/obo/OAE_0000400	昏厥	asphyxia	钙通道阻滞药	硝苯地平缓释胶囊	Nifedipine Sustaind-release Capsules	http://evs.nci.nih.gov/ftp1/NDF-RT/NDF-RT.owl#N0000152638	NIFEDIPINE 10MG CAP [VA Product]
thrombocytopenia AE	hematopoietic system AE	http://purl.obolibrary.org/obo/OAE_0000588	http://purl.obolibrary.org/obo/OAE_0001448	血小板减少	thrombopenia	钙通道阻滞药	硝苯地平缓释胶囊	Nifedipine Sustaind-release Capsules	http://evs.nci.nih.gov/ftp1/NDF-RT/NDF-RT.owl#N0000152638	NIFEDIPINE 10MG CAP [VA Product]
blindness AE	eye AE	http://purl.obolibrary.org/obo/OAE_0000443	http://purl.obolibrary.org/obo/OAE_0000577	血药浓度峰值时瞬间失明	Blood drug concentration peak moment blindness	钙通道阻滞药	硝苯地平缓释胶囊	Nifedipine Sustaind-release Capsules	http://evs.nci.nih.gov/ftp1/NDF-RT/NDF-RT.owl#N0000152638	NIFEDIPINE 10MG CAP [VA Product]
tremor AE	behavior and neurological AE	http://purl.obolibrary.org/obo/OAE_0000580	http://purl.obolibrary.org/obo/OAE_0000166	震颤	tremor	钙通道阻滞药	硝苯地平缓释胶囊	Nifedipine Sustaind-release Capsules	http://evs.nci.nih.gov/ftp1/NDF-RT/NDF-RT.owl#N0000152638	NIFEDIPINE 10MG CAP [VA Product]
urticaria AE	skin AE	http://purl.obolibrary.org/obo/OAE_0000543	http://purl.obolibrary.org/obo/OAE_0000376	风疹	urticaria	钙通道阻滞药	硝苯地平缓释胶囊	Nifedipine Sustaind-release Capsules	http://evs.nci.nih.gov/ftp1/NDF-RT/NDF-RT.owl#N0000152638	NIFEDIPINE 10MG CAP [VA Product]
jaundice AE	liver, biliary, and pancreatic AE	http://purl.obolibrary.org/obo/OAE_0000436	http://purl.obolibrary.org/obo/OAE_0000468	黄疸	jaundice	钙通道阻滞药	硝苯地平缓释片	Extended Release Nifedipine Tablets	http://evs.nci.nih.gov/ftp1/NDF-RT/NDF-RT.owl#N0000152640	NIFEDIPINE 10MG TAB [VA Product]
aspartate aminotransferase level increased AE	investigation result abnormal AE	http://purl.obolibrary.org/obo/OAE_0000628	http://purl.obolibrary.org/obo/OAE_0000656	谷氨酸草酰乙酸氨基转移酶增高	Glutamate oxaloacetate transaminase heighten	钙通道阻滞药	硝苯地平缓释片	Extended Release Nifedipine Tablets	http://evs.nci.nih.gov/ftp1/NDF-RT/NDF-RT.owl#N0000152640	NIFEDIPINE 10MG TAB [VA Product]
alanine aminotransferase level increased AE	investigation result abnormal AE	http://purl.obolibrary.org/obo/OAE_0000628	http://purl.obolibrary.org/obo/OAE_0000272	谷(氨酸)丙(酮酸)氨基转移酶升高	increased glutamic pyruvic transaminase	钙通道阻滞药	硝苯地平缓释片	Extended Release Nifedipine Tablets	http://evs.nci.nih.gov/ftp1/NDF-RT/NDF-RT.owl#N0000152640	NIFEDIPINE 10MG TAB [VA Product]
chest pain AE	behavior and neurological AE	http://purl.obolibrary.org/obo/OAE_0000580	http://purl.obolibrary.org/obo/OAE_0000406	胸部疼痛	Chest pain	钙通道阻滞药	硝苯地平缓释片	Extended Release Nifedipine Tablets	http://evs.nci.nih.gov/ftp1/NDF-RT/NDF-RT.owl#N0000152640	NIFEDIPINE 10MG TAB [VA Product]
headache AE	behavior and neurological AE	http://purl.obolibrary.org/obo/OAE_0000580	http://purl.obolibrary.org/obo/OAE_0000377	头痛	headache	钙通道阻滞药	硝苯地平缓释片	Extended Release Nifedipine Tablets	http://evs.nci.nih.gov/ftp1/NDF-RT/NDF-RT.owl#N0000152640	NIFEDIPINE 10MG TAB [VA Product]
flushing AE	skin AE	http://purl.obolibrary.org/obo/OAE_0000543	http://purl.obolibrary.org/obo/OAE_0000021	脸红	flushing	钙通道阻滞药	硝苯地平缓释片	Extended Release Nifedipine Tablets	http://evs.nci.nih.gov/ftp1/NDF-RT/NDF-RT.owl#N0000152640	NIFEDIPINE 10MG TAB [VA Product]
dizziness AE	behavior and neurological AE	http://purl.obolibrary.org/obo/OAE_0000580	http://purl.obolibrary.org/obo/OAE_0000388	眼花	Giddiness	钙通道阻滞药	硝苯地平缓释片	Extended Release Nifedipine Tablets	http://evs.nci.nih.gov/ftp1/NDF-RT/NDF-RT.owl#N0000152640	NIFEDIPINE 10MG TAB [VA Product]
palpitation AE	behavior and neurological AE	http://purl.obolibrary.org/obo/OAE_0000580	http://purl.obolibrary.org/obo/OAE_0000471	心悸	palpitations	钙通道阻滞药	硝苯地平缓释片	Extended Release Nifedipine Tablets	http://evs.nci.nih.gov/ftp1/NDF-RT/NDF-RT.owl#N0000152640	NIFEDIPINE 10MG TAB [VA Product]
hypotension AE	cardiovascular AE	http://purl.obolibrary.org/obo/OAE_0000493	http://purl.obolibrary.org/obo/OAE_0000551	血压下降	fall of blood pressure	钙通道阻滞药	硝苯地平缓释片	Extended Release Nifedipine Tablets	http://evs.nci.nih.gov/ftp1/NDF-RT/NDF-RT.owl#N0000152640	NIFEDIPINE 10MG TAB [VA Product]
pruritus AE	skin AE	http://purl.obolibrary.org/obo/OAE_0000543	http://purl.obolibrary.org/obo/OAE_0000373	瘙痒	pruritus	钙通道阻滞药	硝苯地平缓释片	Extended Release Nifedipine Tablets	http://evs.nci.nih.gov/ftp1/NDF-RT/NDF-RT.owl#N0000152640	NIFEDIPINE 10MG TAB [VA Product]
abdominal pain AE	behavior and neurological AE	http://purl.obolibrary.org/obo/OAE_0000580	http://purl.obolibrary.org/obo/OAE_0000402	腹痛	Abdominal Pain	钙通道阻滞药	硝苯地平缓释片	Extended Release Nifedipine Tablets	http://evs.nci.nih.gov/ftp1/NDF-RT/NDF-RT.owl#N0000152640	NIFEDIPINE 10MG TAB [VA Product]
nausea AE	digestive system AE	http://purl.obolibrary.org/obo/OAE_0000439	http://purl.obolibrary.org/obo/OAE_0000600	恶心	Nausea	钙通道阻滞药	硝苯地平缓释片	Extended Release Nifedipine Tablets	http://evs.nci.nih.gov/ftp1/NDF-RT/NDF-RT.owl#N0000152640	NIFEDIPINE 10MG TAB [VA Product]
anorexia AE	gustatory system AE	http://purl.obolibrary.org/obo/OAE_0000574	http://purl.obolibrary.org/obo/OAE_0000396	食欲不振	anepithymia	钙通道阻滞药	硝苯地平缓释片	Extended Release Nifedipine Tablets	http://evs.nci.nih.gov/ftp1/NDF-RT/NDF-RT.owl#N0000152640	NIFEDIPINE 10MG TAB [VA Product]
constipation AE	digestive system AE	http://purl.obolibrary.org/obo/OAE_0000439	http://purl.obolibrary.org/obo/OAE_0000602	便秘	constipation	钙通道阻滞药	硝苯地平缓释片	Extended Release Nifedipine Tablets	http://evs.nci.nih.gov/ftp1/NDF-RT/NDF-RT.owl#N0000152640	NIFEDIPINE 10MG TAB [VA Product]
hyperglycemia AE	homeostasis AE	http://purl.obolibrary.org/obo/OAE_0000555	http://purl.obolibrary.org/obo/OAE_0000547	高血糖症状	hyperglycemia	钙通道阻滞药	硝苯地平缓释片	Extended Release Nifedipine Tablets	http://evs.nci.nih.gov/ftp1/NDF-RT/NDF-RT.owl#N0000152640	NIFEDIPINE 10MG TAB [VA Product]
jaundice AE	liver, biliary, and pancreatic AE	http://purl.obolibrary.org/obo/OAE_0000436	http://purl.obolibrary.org/obo/OAE_0000468	黄疸	jaundice	钙通道阻滞药	硝苯地平缓释片（Ⅰ）	Nifedipine Sustained-release Tablets	http://evs.nci.nih.gov/ftp1/NDF-RT/NDF-RT.owl#N0000152640	NIFEDIPINE 10MG TAB [VA Product]
aspartate aminotransferase level increased AE	investigation result abnormal AE	http://purl.obolibrary.org/obo/OAE_0000628	http://purl.obolibrary.org/obo/OAE_0000656	谷氨酸草酰乙酸氨基转移酶升高	increased glutamic-oxalacetic transaminase	钙通道阻滞药	硝苯地平缓释片（Ⅰ）	Nifedipine Sustained-release Tablets	http://evs.nci.nih.gov/ftp1/NDF-RT/NDF-RT.owl#N0000152640	NIFEDIPINE 10MG TAB [VA Product]
alanine aminotransferase level increased AE	investigation result abnormal AE	http://purl.obolibrary.org/obo/OAE_0000628	http://purl.obolibrary.org/obo/OAE_0000272	谷(氨酸)丙(酮酸)氨基转移酶升高	increased glutamic pyruvic transaminase	钙通道阻滞药	硝苯地平缓释片（Ⅰ）	Nifedipine Sustained-release Tablets	http://evs.nci.nih.gov/ftp1/NDF-RT/NDF-RT.owl#N0000152640	NIFEDIPINE 10MG TAB [VA Product]
chest pain AE	behavior and neurological AE	http://purl.obolibrary.org/obo/OAE_0000580	http://purl.obolibrary.org/obo/OAE_0000406	胸部疼痛	Chest pain	钙通道阻滞药	硝苯地平缓释片（Ⅰ）	Nifedipine Sustained-release Tablets	http://evs.nci.nih.gov/ftp1/NDF-RT/NDF-RT.owl#N0000152640	NIFEDIPINE 10MG TAB [VA Product]
headache AE	behavior and neurological AE	http://purl.obolibrary.org/obo/OAE_0000580	http://purl.obolibrary.org/obo/OAE_0000377	头痛	headache	钙通道阻滞药	硝苯地平缓释片（Ⅰ）	Nifedipine Sustained-release Tablets	http://evs.nci.nih.gov/ftp1/NDF-RT/NDF-RT.owl#N0000152640	NIFEDIPINE 10MG TAB [VA Product]
flushing AE	skin AE	http://purl.obolibrary.org/obo/OAE_0000543	http://purl.obolibrary.org/obo/OAE_0000021	脸红	flushing	钙通道阻滞药	硝苯地平缓释片（Ⅰ）	Nifedipine Sustained-release Tablets	http://evs.nci.nih.gov/ftp1/NDF-RT/NDF-RT.owl#N0000152640	NIFEDIPINE 10MG TAB [VA Product]
dizziness AE	behavior and neurological AE	http://purl.obolibrary.org/obo/OAE_0000580	http://purl.obolibrary.org/obo/OAE_0000388	眼花	Giddiness	钙通道阻滞药	硝苯地平缓释片（Ⅰ）	Nifedipine Sustained-release Tablets	http://evs.nci.nih.gov/ftp1/NDF-RT/NDF-RT.owl#N0000152640	NIFEDIPINE 10MG TAB [VA Product]
palpitation AE	behavior and neurological AE	http://purl.obolibrary.org/obo/OAE_0000580	http://purl.obolibrary.org/obo/OAE_0000471	心悸	palpitations	钙通道阻滞药	硝苯地平缓释片（Ⅰ）	Nifedipine Sustained-release Tablets	http://evs.nci.nih.gov/ftp1/NDF-RT/NDF-RT.owl#N0000152640	NIFEDIPINE 10MG TAB [VA Product]
hypotension AE	cardiovascular AE	http://purl.obolibrary.org/obo/OAE_0000493	http://purl.obolibrary.org/obo/OAE_0000551	血压下降	fall of blood pressure	钙通道阻滞药	硝苯地平缓释片（Ⅰ）	Nifedipine Sustained-release Tablets	http://evs.nci.nih.gov/ftp1/NDF-RT/NDF-RT.owl#N0000152640	NIFEDIPINE 10MG TAB [VA Product]
pruritus AE	skin AE	http://purl.obolibrary.org/obo/OAE_0000543	http://purl.obolibrary.org/obo/OAE_0000373	瘙痒	pruritus	钙通道阻滞药	硝苯地平缓释片（Ⅰ）	Nifedipine Sustained-release Tablets	http://evs.nci.nih.gov/ftp1/NDF-RT/NDF-RT.owl#N0000152640	NIFEDIPINE 10MG TAB [VA Product]
abdominal pain AE	behavior and neurological AE	http://purl.obolibrary.org/obo/OAE_0000580	http://purl.obolibrary.org/obo/OAE_0000402	腹痛	Abdominal Pain	钙通道阻滞药	硝苯地平缓释片（Ⅰ）	Nifedipine Sustained-release Tablets	http://evs.nci.nih.gov/ftp1/NDF-RT/NDF-RT.owl#N0000152640	NIFEDIPINE 10MG TAB [VA Product]
nausea AE	digestive system AE	http://purl.obolibrary.org/obo/OAE_0000439	http://purl.obolibrary.org/obo/OAE_0000600	恶心	Nausea	钙通道阻滞药	硝苯地平缓释片（Ⅰ）	Nifedipine Sustained-release Tablets	http://evs.nci.nih.gov/ftp1/NDF-RT/NDF-RT.owl#N0000152640	NIFEDIPINE 10MG TAB [VA Product]
anorexia AE	gustatory system AE	http://purl.obolibrary.org/obo/OAE_0000574	http://purl.obolibrary.org/obo/OAE_0000396	食欲不振	anepithymia	钙通道阻滞药	硝苯地平缓释片（Ⅰ）	Nifedipine Sustained-release Tablets	http://evs.nci.nih.gov/ftp1/NDF-RT/NDF-RT.owl#N0000152640	NIFEDIPINE 10MG TAB [VA Product]
constipation AE	digestive system AE	http://purl.obolibrary.org/obo/OAE_0000439	http://purl.obolibrary.org/obo/OAE_0000602	便秘	constipation	钙通道阻滞药	硝苯地平缓释片（Ⅰ）	Nifedipine Sustained-release Tablets	http://evs.nci.nih.gov/ftp1/NDF-RT/NDF-RT.owl#N0000152640	NIFEDIPINE 10MG TAB [VA Product]
hyperglycemia AE	homeostasis AE	http://purl.obolibrary.org/obo/OAE_0000555	http://purl.obolibrary.org/obo/OAE_0000547	高血糖症状	hyperglycemia	钙通道阻滞药	硝苯地平缓释片（Ⅰ）	Nifedipine Sustained-release Tablets（Ⅰ）	http://evs.nci.nih.gov/ftp1/NDF-RT/NDF-RT.owl#N0000152640	NIFEDIPINE 10MG TAB [VA Product]
headache AE	behavior and neurological AE	http://purl.obolibrary.org/obo/OAE_0000580	http://purl.obolibrary.org/obo/OAE_0000377	头疼	headache	钙通道阻滞药	硝苯地平缓释片（Ⅱ）	Nifedipine Sustained-release Tablets（Ⅱ）	http://evs.nci.nih.gov/ftp1/NDF-RT/NDF-RT.owl#N0000152640	NIFEDIPINE 10MG TAB [VA Product]
flushing AE	skin AE	http://purl.obolibrary.org/obo/OAE_0000543	http://purl.obolibrary.org/obo/OAE_0000021	面红	flushing	钙通道阻滞药	硝苯地平缓释片（Ⅱ）	Nifedipine Sustained-release Tablets	http://evs.nci.nih.gov/ftp1/NDF-RT/NDF-RT.owl#N0000152640	NIFEDIPINE 10MG TAB [VA Product]
erythema AE	skin AE	http://purl.obolibrary.org/obo/OAE_0000543	http://purl.obolibrary.org/obo/OAE_0000645	皮肤发红	skin redness	钙通道阻滞药	硝苯地平缓释片（Ⅱ）	Nifedipine Sustained-release Tablets	http://evs.nci.nih.gov/ftp1/NDF-RT/NDF-RT.owl#N0000152640	NIFEDIPINE 10MG TAB [VA Product]
feeling hot AE	behavior and neurological AE	http://purl.obolibrary.org/obo/OAE_0000580	http://purl.obolibrary.org/obo/OAE_0000946	热感（红斑）	hotness (erythema)	钙通道阻滞药	硝苯地平缓释片（Ⅱ）	Nifedipine Sustained-release Tablets	http://evs.nci.nih.gov/ftp1/NDF-RT/NDF-RT.owl#N0000152640	NIFEDIPINE 10MG TAB [VA Product]
pain AE	behavior and neurological AE	http://purl.obolibrary.org/obo/OAE_0000580	http://purl.obolibrary.org/obo/OAE_0000374	疼痛（肢红痛）	pain（redness and pain of extremities）	钙通道阻滞药	硝苯地平缓释片（Ⅱ）	Nifedipine Sustained-release Tablets	http://evs.nci.nih.gov/ftp1/NDF-RT/NDF-RT.owl#N0000152640	NIFEDIPINE 10MG TAB [VA Product]
tachycardia AE	cardiac disorder AE	http://purl.obolibrary.org/obo/OAE_0000084	http://purl.obolibrary.org/obo/OAE_0000355	脉搏加快（心动过速）	tachycardia	钙通道阻滞药	硝苯地平缓释片（Ⅱ）	Nifedipine Sustained-release Tablets	http://evs.nci.nih.gov/ftp1/NDF-RT/NDF-RT.owl#N0000152640	NIFEDIPINE 10MG TAB [VA Product]
palpitation AE	behavior and neurological AE	http://purl.obolibrary.org/obo/OAE_0000580	http://purl.obolibrary.org/obo/OAE_0000471	心悸	palpitations	钙通道阻滞药	硝苯地平缓释片（Ⅱ）	Nifedipine Sustained-release Tablets	http://evs.nci.nih.gov/ftp1/NDF-RT/NDF-RT.owl#N0000152640	NIFEDIPINE 10MG TAB [VA Product]
dizziness AE	behavior and neurological AE	http://purl.obolibrary.org/obo/OAE_0000580	http://purl.obolibrary.org/obo/OAE_0000388	头晕	Dizziness	钙通道阻滞药	硝苯地平缓释片（Ⅱ）	Nifedipine Sustained-release Tablets	http://evs.nci.nih.gov/ftp1/NDF-RT/NDF-RT.owl#N0000152640	NIFEDIPINE 10MG TAB [VA Product]
fatigue AE	behavior and neurological AE	http://purl.obolibrary.org/obo/OAE_0000580	http://purl.obolibrary.org/obo/OAE_0000034	疲劳	fatigue	钙通道阻滞药	硝苯地平缓释片（Ⅱ）	Nifedipine Sustained-release Tablets	http://evs.nci.nih.gov/ftp1/NDF-RT/NDF-RT.owl#N0000152640	NIFEDIPINE 10MG TAB [VA Product]
hypotension AE	cardiovascular AE	http://purl.obolibrary.org/obo/OAE_0000493	http://purl.obolibrary.org/obo/OAE_0000551	血压降至正常值以下（低血压反应）	Blood pressure drop below normal (hypotension reaction)	钙通道阻滞药	硝苯地平缓释片（Ⅱ）	Nifedipine Sustained-release Tablets	http://evs.nci.nih.gov/ftp1/NDF-RT/NDF-RT.owl#N0000152640	NIFEDIPINE 10MG TAB [VA Product]
gastrointestinal disorder AE	digestive system AE	http://purl.obolibrary.org/obo/OAE_0000439	http://purl.obolibrary.org/obo/OAE_0000455	胃肠功能紊乱	gastrointestinal disorders	钙通道阻滞药	硝苯地平缓释片（Ⅱ）	Nifedipine Sustained-release Tablets	http://evs.nci.nih.gov/ftp1/NDF-RT/NDF-RT.owl#N0000152640	NIFEDIPINE 10MG TAB [VA Product]
gastrointestinal disorder AE	digestive system AE	http://purl.obolibrary.org/obo/OAE_0000439	http://purl.obolibrary.org/obo/OAE_0000455	胃肠功能紊乱	gastrointestinal disorders	钙通道阻滞药	硝苯地平缓释片（Ⅱ）	Nifedipine Sustained-release Tablets	http://evs.nci.nih.gov/ftp1/NDF-RT/NDF-RT.owl#N0000152640	NIFEDIPINE 10MG TAB [VA Product]
gastrointestinal disorder AE	digestive system AE	http://purl.obolibrary.org/obo/OAE_0000439	http://purl.obolibrary.org/obo/OAE_0000455	胃肠功能紊乱	gastrointestinal disorders	钙通道阻滞药	硝苯地平缓释片（Ⅱ）	Nifedipine Sustained-release Tablets	http://evs.nci.nih.gov/ftp1/NDF-RT/NDF-RT.owl#N0000152640	NIFEDIPINE 10MG TAB [VA Product]
full blood count abnormal AE	investigation result abnormal AE	http://purl.obolibrary.org/obo/OAE_0000628	http://purl.obolibrary.org/obo/OAE_0000670	血常规异常	abnormal complete blood count	钙通道阻滞药	硝苯地平缓释片（Ⅱ）	Nifedipine Sustained-release Tablets	http://evs.nci.nih.gov/ftp1/NDF-RT/NDF-RT.owl#N0000152640	NIFEDIPINE 10MG TAB [VA Product]
full blood count abnormal AE	investigation result abnormal AE	http://purl.obolibrary.org/obo/OAE_0000628	http://purl.obolibrary.org/obo/OAE_0000670	血常规异常	abnormal complete blood count	钙通道阻滞药	硝苯地平缓释片（Ⅱ）	Nifedipine Sustained-release Tablets	http://evs.nci.nih.gov/ftp1/NDF-RT/NDF-RT.owl#N0000152640	NIFEDIPINE 10MG TAB [VA Product]
full blood count abnormal AE	investigation result abnormal AE	http://purl.obolibrary.org/obo/OAE_0000628	http://purl.obolibrary.org/obo/OAE_0000670	血常规异常	abnormal complete blood count	钙通道阻滞药	硝苯地平缓释片（Ⅱ）	Nifedipine Sustained-release Tablets	http://evs.nci.nih.gov/ftp1/NDF-RT/NDF-RT.owl#N0000152640	NIFEDIPINE 10MG TAB [VA Product]
full blood count abnormal AE	investigation result abnormal AE	http://purl.obolibrary.org/obo/OAE_0000628	http://purl.obolibrary.org/obo/OAE_0000670	血常规异常	abnormal complete blood count	钙通道阻滞药	硝苯地平缓释片（Ⅱ）	Nifedipine Sustained-release Tablets	http://evs.nci.nih.gov/ftp1/NDF-RT/NDF-RT.owl#N0000152640	NIFEDIPINE 10MG TAB [VA Product]
hepatic function abnormal AE	liver, biliary, and pancreatic AE	http://purl.obolibrary.org/obo/OAE_0000436	http://purl.obolibrary.org/obo/OAE_0001463	肝功能异常	abnormal liver function	钙通道阻滞药	硝苯地平缓释片（Ⅱ）	Nifedipine Sustained-release Tablets	http://evs.nci.nih.gov/ftp1/NDF-RT/NDF-RT.owl#N0000152640	NIFEDIPINE 10MG TAB [VA Product]
hepatic function abnormal AE	liver, biliary, and pancreatic AE	http://purl.obolibrary.org/obo/OAE_0000436	http://purl.obolibrary.org/obo/OAE_0001463	肝功能异常	abnormal liver function	钙通道阻滞药	硝苯地平缓释片（Ⅱ）	Nifedipine Sustained-release Tablets	http://evs.nci.nih.gov/ftp1/NDF-RT/NDF-RT.owl#N0000152640	NIFEDIPINE 10MG TAB [VA Product]
full blood count decreased AE	investigation result abnormal AE	http://purl.obolibrary.org/obo/OAE_0000628	http://purl.obolibrary.org/obo/OAE_0000957	血细胞降低	low blood counts	钙通道阻滞药	硝苯地平缓释片（Ⅱ）	Nifedipine Sustained-release Tablets	http://evs.nci.nih.gov/ftp1/NDF-RT/NDF-RT.owl#N0000152640	NIFEDIPINE 10MG TAB [VA Product]
dermatitis exfoliative AE	skin AE	http://purl.obolibrary.org/obo/OAE_0000543	http://purl.obolibrary.org/obo/OAE_0000866	剥脱性皮炎	exfoliative dermatitis	钙通道阻滞药	硝苯地平缓释片（Ⅱ）	Nifedipine Sustained-release Tablets	http://evs.nci.nih.gov/ftp1/NDF-RT/NDF-RT.owl#N0000152640	NIFEDIPINE 10MG TAB [VA Product]
blood glucose level increased AE	investigation result abnormal AE	http://purl.obolibrary.org/obo/OAE_0000628	http://purl.obolibrary.org/obo/OAE_0000734	血糖升高	Elevated blood glucose	钙通道阻滞药	硝苯地平缓释片（Ⅱ）	Nifedipine Sustained-release Tablets	http://evs.nci.nih.gov/ftp1/NDF-RT/NDF-RT.owl#N0000152640	NIFEDIPINE 10MG TAB [VA Product]
myalgia AE	behavior and neurological AE	http://purl.obolibrary.org/obo/OAE_0000580	http://purl.obolibrary.org/obo/OAE_0000375	肌肉疼痛	myalgia	钙通道阻滞药	硝苯地平缓释片（Ⅱ）	Nifedipine Sustained-release Tablets	http://evs.nci.nih.gov/ftp1/NDF-RT/NDF-RT.owl#N0000152640	NIFEDIPINE 10MG TAB [VA Product]
angina pectoris AE	cardiac disorder AE	http://purl.obolibrary.org/obo/OAE_0000084	http://purl.obolibrary.org/obo/OAE_0000280	心绞痛发作	Angina pectoris attack	钙通道阻滞药	硝苯地平缓释片（Ⅱ）	Nifedipine Sustained-release Tablets	http://evs.nci.nih.gov/ftp1/NDF-RT/NDF-RT.owl#N0000152640	NIFEDIPINE 10MG TAB [VA Product]
peripheral edema AE	homeostasis AE	http://purl.obolibrary.org/obo/OAE_0000555	http://purl.obolibrary.org/obo/OAE_0000389	外周水肿	Peripheral edema	钙通道阻滞药	硝苯地平胶囊	Nifedipine Capsules	http://evs.nci.nih.gov/ftp1/NDF-RT/NDF-RT.owl#N0000152638	NIFEDIPINE 10MG CAP [VA Product]
dizziness AE	behavior and neurological AE	http://purl.obolibrary.org/obo/OAE_0000580	http://purl.obolibrary.org/obo/OAE_0000388	头晕	Dizziness	钙通道阻滞药	硝苯地平胶囊	Nifedipine Capsules	http://evs.nci.nih.gov/ftp1/NDF-RT/NDF-RT.owl#N0000152638	NIFEDIPINE 10MG CAP [VA Product]
headache AE	behavior and neurological AE	http://purl.obolibrary.org/obo/OAE_0000580	http://purl.obolibrary.org/obo/OAE_0000377	头痛	headache	钙通道阻滞药	硝苯地平胶囊	Nifedipine Capsules	http://evs.nci.nih.gov/ftp1/NDF-RT/NDF-RT.owl#N0000152638	NIFEDIPINE 10MG CAP [VA Product]
nausea AE	digestive system AE	http://purl.obolibrary.org/obo/OAE_0000439	http://purl.obolibrary.org/obo/OAE_0000600	恶心	Nausea	钙通道阻滞药	硝苯地平胶囊	Nifedipine Capsules	http://evs.nci.nih.gov/ftp1/NDF-RT/NDF-RT.owl#N0000152638	NIFEDIPINE 10MG CAP [VA Product]
fatigue AE	behavior and neurological AE	http://purl.obolibrary.org/obo/OAE_0000580	http://purl.obolibrary.org/obo/OAE_0000034	乏力	Fatigue	钙通道阻滞药	硝苯地平胶囊	Nifedipine Capsules	http://evs.nci.nih.gov/ftp1/NDF-RT/NDF-RT.owl#N0000152638	NIFEDIPINE 10MG CAP [VA Product]
flushing AE	skin AE	http://purl.obolibrary.org/obo/OAE_0000543	http://purl.obolibrary.org/obo/OAE_0000021	面部潮红	flushed face	钙通道阻滞药	硝苯地平胶囊	Nifedipine Capsules	http://evs.nci.nih.gov/ftp1/NDF-RT/NDF-RT.owl#N0000152638	NIFEDIPINE 10MG CAP [VA Product]
angina pectoris AE	cardiac disorder AE	http://purl.obolibrary.org/obo/OAE_0000084	http://purl.obolibrary.org/obo/OAE_0000280	心绞痛	angina	钙通道阻滞药	硝苯地平胶囊	Nifedipine Capsules	http://evs.nci.nih.gov/ftp1/NDF-RT/NDF-RT.owl#N0000152638	NIFEDIPINE 10MG CAP [VA Product]
palpitation AE	behavior and neurological AE	http://purl.obolibrary.org/obo/OAE_0000580	http://purl.obolibrary.org/obo/OAE_0000471	心悸	palpitations	钙通道阻滞药	硝苯地平胶囊	Nifedipine Capsules	http://evs.nci.nih.gov/ftp1/NDF-RT/NDF-RT.owl#N0000152638	NIFEDIPINE 10MG CAP [VA Product]
nasal congestion AE	respiratory system AE	http://purl.obolibrary.org/obo/OAE_0000378	http://purl.obolibrary.org/obo/OAE_0000335	鼻塞	Nasal obstruction	钙通道阻滞药	硝苯地平胶囊	Nifedipine Capsules	http://evs.nci.nih.gov/ftp1/NDF-RT/NDF-RT.owl#N0000152638	NIFEDIPINE 10MG CAP [VA Product]
chest discomfort AE	behavior and neurological AE	http://purl.obolibrary.org/obo/OAE_0000580	http://purl.obolibrary.org/obo/OAE_0000807	胸闷	chest distress	钙通道阻滞药	硝苯地平胶囊	Nifedipine Capsules	http://evs.nci.nih.gov/ftp1/NDF-RT/NDF-RT.owl#N0000152638	NIFEDIPINE 10MG CAP [VA Product]
dyspnea AE	respiratory system AE	http://purl.obolibrary.org/obo/OAE_0000378	http://purl.obolibrary.org/obo/OAE_0000310	气短	dyspnea	钙通道阻滞药	硝苯地平胶囊	Nifedipine Capsules	http://evs.nci.nih.gov/ftp1/NDF-RT/NDF-RT.owl#N0000152638	NIFEDIPINE 10MG CAP [VA Product]
constipation AE	digestive system AE	http://purl.obolibrary.org/obo/OAE_0000439	http://purl.obolibrary.org/obo/OAE_0000602	便秘	constipation	钙通道阻滞药	硝苯地平胶囊	Nifedipine Capsules	http://evs.nci.nih.gov/ftp1/NDF-RT/NDF-RT.owl#N0000152638	NIFEDIPINE 10MG CAP [VA Product]
diarrhea AE	digestive system AE	http://purl.obolibrary.org/obo/OAE_0000439	http://purl.obolibrary.org/obo/OAE_0000616	腹泻	diarrhea	钙通道阻滞药	硝苯地平胶囊	Nifedipine Capsules	http://evs.nci.nih.gov/ftp1/NDF-RT/NDF-RT.owl#N0000152638	NIFEDIPINE 10MG CAP [VA Product]
abdominal distension AE	behavior and neurological AE	http://purl.obolibrary.org/obo/OAE_0000580	http://purl.obolibrary.org/obo/OAE_0000243	腹胀	abdominal distension	钙通道阻滞药	硝苯地平胶囊	Nifedipine Capsules	http://evs.nci.nih.gov/ftp1/NDF-RT/NDF-RT.owl#N0000152638	NIFEDIPINE 10MG CAP [VA Product]
myositis AE	musculoskeletal and connective tissue AE	http://purl.obolibrary.org/obo/OAE_0000027	http://purl.obolibrary.org/obo/OAE_0000613	骨骼肌发炎	Skeletal muscle inflammation	钙通道阻滞药	硝苯地平胶囊	Nifedipine Capsules	http://evs.nci.nih.gov/ftp1/NDF-RT/NDF-RT.owl#N0000152638	NIFEDIPINE 10MG CAP [VA Product]
muscle cramp AE	behavior and neurological AE	http://purl.obolibrary.org/obo/OAE_0000580	http://purl.obolibrary.org/obo/OAE_0001192	肌肉痉挛	muscle cramp	钙通道阻滞药	硝苯地平胶囊	Nifedipine Capsules	http://evs.nci.nih.gov/ftp1/NDF-RT/NDF-RT.owl#N0000152638	NIFEDIPINE 10MG CAP [VA Product]
nervous AE	behavior and neurological AE	http://purl.obolibrary.org/obo/OAE_0000580	http://purl.obolibrary.org/obo/OAE_0000629	精神紧张	Nervous	钙通道阻滞药	硝苯地平胶囊	Nifedipine Capsules	http://evs.nci.nih.gov/ftp1/NDF-RT/NDF-RT.owl#N0000152638	NIFEDIPINE 10MG CAP [VA Product]
twitching AE	behavior and neurological AE	http://purl.obolibrary.org/obo/OAE_0000580	http://purl.obolibrary.org/obo/OAE_0000409	颤抖	tremble	钙通道阻滞药	硝苯地平胶囊	Nifedipine Capsules	http://evs.nci.nih.gov/ftp1/NDF-RT/NDF-RT.owl#N0000152638	NIFEDIPINE 10MG CAP [VA Product]
sleep disorder AE	behavior and neurological AE	http://purl.obolibrary.org/obo/OAE_0000580	http://purl.obolibrary.org/obo/OAE_0001403	睡眠紊乱	Sleep disorder	钙通道阻滞药	硝苯地平胶囊	Nifedipine Capsules	http://evs.nci.nih.gov/ftp1/NDF-RT/NDF-RT.owl#N0000152638	NIFEDIPINE 10MG CAP [VA Product]
vision blurred AE	eye AE	http://purl.obolibrary.org/obo/OAE_0000443	http://purl.obolibrary.org/obo/OAE_0001509	视力模糊	blurred vision	钙通道阻滞药	硝苯地平胶囊	Nifedipine Capsules	http://evs.nci.nih.gov/ftp1/NDF-RT/NDF-RT.owl#N0000152638	NIFEDIPINE 10MG CAP [VA Product]
balance disorder AE	behavior and neurological AE	http://purl.obolibrary.org/obo/OAE_0000580	http://purl.obolibrary.org/obo/OAE_0000302	平衡失调	dysequilibrium	钙通道阻滞药	硝苯地平胶囊	Nifedipine Capsules	http://evs.nci.nih.gov/ftp1/NDF-RT/NDF-RT.owl#N0000152638	NIFEDIPINE 10MG CAP [VA Product]
syncope AE	behavior and neurological AE	http://purl.obolibrary.org/obo/OAE_0000580	http://purl.obolibrary.org/obo/OAE_0000400	晕厥	syncope	钙通道阻滞药	硝苯地平胶囊	Nifedipine Capsules	http://evs.nci.nih.gov/ftp1/NDF-RT/NDF-RT.owl#N0000152638	NIFEDIPINE 10MG CAP [VA Product]
anemia AE	hematopoietic system AE	http://purl.obolibrary.org/obo/OAE_0000588	http://purl.obolibrary.org/obo/OAE_0000550	贫血	anemia	钙通道阻滞药	硝苯地平胶囊	Nifedipine Capsules	http://evs.nci.nih.gov/ftp1/NDF-RT/NDF-RT.owl#N0000152638	NIFEDIPINE 10MG CAP [VA Product]
leukocyte cell number decreased AE	investigation result abnormal AE	http://purl.obolibrary.org/obo/OAE_0000628	http://purl.obolibrary.org/obo/OAE_0000380	白细胞减少	leukopenia	钙通道阻滞药	硝苯地平胶囊	Nifedipine Capsules	http://evs.nci.nih.gov/ftp1/NDF-RT/NDF-RT.owl#N0000152638	NIFEDIPINE 10MG CAP [VA Product]
thrombocytopenia AE	hematopoietic system AE	http://purl.obolibrary.org/obo/OAE_0000588	http://purl.obolibrary.org/obo/OAE_0001448	血小板减少	thrombopenia	钙通道阻滞药	硝苯地平胶囊	Nifedipine Capsules	http://evs.nci.nih.gov/ftp1/NDF-RT/NDF-RT.owl#N0000152638	NIFEDIPINE 10MG CAP [VA Product]
purpura AE	skin AE	http://purl.obolibrary.org/obo/OAE_0000543	http://purl.obolibrary.org/obo/OAE_0000487	紫癜	purpura	钙通道阻滞药	硝苯地平胶囊	Nifedipine Capsules	http://evs.nci.nih.gov/ftp1/NDF-RT/NDF-RT.owl#N0000152638	NIFEDIPINE 10MG CAP [VA Product]
depression AE	behavior and neurological AE	http://purl.obolibrary.org/obo/OAE_0000580	http://purl.obolibrary.org/obo/OAE_0000500	抑郁	depression	钙通道阻滞药	硝苯地平胶囊	Nifedipine Capsules	http://evs.nci.nih.gov/ftp1/NDF-RT/NDF-RT.owl#N0000152638	NIFEDIPINE 10MG CAP [VA Product]
blindness AE	eye AE	http://purl.obolibrary.org/obo/OAE_0000443	http://purl.obolibrary.org/obo/OAE_0000577	血药浓度峰值时瞬间失明	Blood drug concentration peak moment blindness	钙通道阻滞药	硝苯地平胶囊	Nifedipine Capsules	http://evs.nci.nih.gov/ftp1/NDF-RT/NDF-RT.owl#N0000152638	NIFEDIPINE 10MG CAP [VA Product]
myocardial infarction AE	cardiac disorder AE	http://purl.obolibrary.org/obo/OAE_0000084	http://purl.obolibrary.org/obo/OAE_0000038	心肌梗塞	myocardial infarction	钙通道阻滞药	硝苯地平胶囊	Nifedipine Capsules	http://evs.nci.nih.gov/ftp1/NDF-RT/NDF-RT.owl#N0000152638	NIFEDIPINE 10MG CAP [VA Product]
cardiac failure congestive AE	cardiac disorder AE	http://purl.obolibrary.org/obo/OAE_0000084	http://purl.obolibrary.org/obo/OAE_0000780	充血性心力衰竭	congestive heart failure	钙通道阻滞药	硝苯地平胶囊	Nifedipine Capsules	http://evs.nci.nih.gov/ftp1/NDF-RT/NDF-RT.owl#N0000152638	NIFEDIPINE 10MG CAP [VA Product]
pulmonary edema AE	respiratory system AE	http://purl.obolibrary.org/obo/OAE_0000378	http://purl.obolibrary.org/obo/OAE_0001345	肺水肿	pulmonary edema	钙通道阻滞药	硝苯地平胶囊	Nifedipine Capsules	http://evs.nci.nih.gov/ftp1/NDF-RT/NDF-RT.owl#N0000152638	NIFEDIPINE 10MG CAP [VA Product]
arrhythmia AE	cardiac disorder AE	http://purl.obolibrary.org/obo/OAE_0000084	http://purl.obolibrary.org/obo/OAE_0000660	心律失常	Arrhythmia	钙通道阻滞药	硝苯地平胶囊	Nifedipine Capsules	http://evs.nci.nih.gov/ftp1/NDF-RT/NDF-RT.owl#N0000152638	NIFEDIPINE 10MG CAP [VA Product]
rash AE	skin AE	http://purl.obolibrary.org/obo/OAE_0000543	http://purl.obolibrary.org/obo/OAE_0000362	皮疹	rash	钙通道阻滞药	硝苯地平胶囊	Nifedipine Capsules	http://evs.nci.nih.gov/ftp1/NDF-RT/NDF-RT.owl#N0000152638	NIFEDIPINE 10MG CAP [VA Product]
dermatitis exfoliative AE	skin AE	http://purl.obolibrary.org/obo/OAE_0000543	http://purl.obolibrary.org/obo/OAE_0000866	剥脱性皮炎	exfoliative dermatitis	钙通道阻滞药	硝苯地平胶囊	Nifedipine Capsules	http://evs.nci.nih.gov/ftp1/NDF-RT/NDF-RT.owl#N0000152638	NIFEDIPINE 10MG CAP [VA Product]
peripheral edema AE	homeostasis AE	http://purl.obolibrary.org/obo/OAE_0000555	http://purl.obolibrary.org/obo/OAE_0000389	外周水肿	Peripheral edema	钙通道阻滞药	硝苯地平控释片	Nifedipine Controlled-release Tablets	http://evs.nci.nih.gov/ftp1/NDF-RT/NDF-RT.owl#N0000152640	NIFEDIPINE 10MG TAB [VA Product]
dizziness AE	behavior and neurological AE	http://purl.obolibrary.org/obo/OAE_0000580	http://purl.obolibrary.org/obo/OAE_0000388	头晕	Dizziness	钙通道阻滞药	硝苯地平控释片	Nifedipine Controlled-release Tablets	http://evs.nci.nih.gov/ftp1/NDF-RT/NDF-RT.owl#N0000152640	NIFEDIPINE 10MG TAB [VA Product]
headache AE	behavior and neurological AE	http://purl.obolibrary.org/obo/OAE_0000580	http://purl.obolibrary.org/obo/OAE_0000377	头痛	headache	钙通道阻滞药	硝苯地平控释片	Nifedipine Controlled-release Tablets	http://evs.nci.nih.gov/ftp1/NDF-RT/NDF-RT.owl#N0000152640	NIFEDIPINE 10MG TAB [VA Product]
nausea AE	digestive system AE	http://purl.obolibrary.org/obo/OAE_0000439	http://purl.obolibrary.org/obo/OAE_0000600	恶心	Nausea	钙通道阻滞药	硝苯地平控释片	Nifedipine Controlled-release Tablets	http://evs.nci.nih.gov/ftp1/NDF-RT/NDF-RT.owl#N0000152640	NIFEDIPINE 10MG TAB [VA Product]
fatigue AE	behavior and neurological AE	http://purl.obolibrary.org/obo/OAE_0000580	http://purl.obolibrary.org/obo/OAE_0000034	乏力	Fatigue	钙通道阻滞药	硝苯地平控释片	Nifedipine Controlled-release Tablets	http://evs.nci.nih.gov/ftp1/NDF-RT/NDF-RT.owl#N0000152640	NIFEDIPINE 10MG TAB [VA Product]
flushing AE	skin AE	http://purl.obolibrary.org/obo/OAE_0000543	http://purl.obolibrary.org/obo/OAE_0000021	面部潮红	flushed face	钙通道阻滞药	硝苯地平控释片	Nifedipine Controlled-release Tablets	http://evs.nci.nih.gov/ftp1/NDF-RT/NDF-RT.owl#N0000152640	NIFEDIPINE 10MG TAB [VA Product]
angina pectoris AE	cardiac disorder AE	http://purl.obolibrary.org/obo/OAE_0000084	http://purl.obolibrary.org/obo/OAE_0000280	心绞痛	angina	钙通道阻滞药	硝苯地平控释片	Nifedipine Controlled-release Tablets	http://evs.nci.nih.gov/ftp1/NDF-RT/NDF-RT.owl#N0000152640	NIFEDIPINE 10MG TAB [VA Product]
palpitation AE	behavior and neurological AE	http://purl.obolibrary.org/obo/OAE_0000580	http://purl.obolibrary.org/obo/OAE_0000471	心悸	palpitations	钙通道阻滞药	硝苯地平控释片	Nifedipine Controlled-release Tablets	http://evs.nci.nih.gov/ftp1/NDF-RT/NDF-RT.owl#N0000152640	NIFEDIPINE 10MG TAB [VA Product]
nasal congestion AE	respiratory system AE	http://purl.obolibrary.org/obo/OAE_0000378	http://purl.obolibrary.org/obo/OAE_0000335	鼻塞	Nasal obstruction	钙通道阻滞药	硝苯地平控释片	Nifedipine Controlled-release Tablets	http://evs.nci.nih.gov/ftp1/NDF-RT/NDF-RT.owl#N0000152640	NIFEDIPINE 10MG TAB [VA Product]
chest discomfort AE	behavior and neurological AE	http://purl.obolibrary.org/obo/OAE_0000580	http://purl.obolibrary.org/obo/OAE_0000807	胸闷	chest distress	钙通道阻滞药	硝苯地平控释片	Nifedipine Controlled-release Tablets	http://evs.nci.nih.gov/ftp1/NDF-RT/NDF-RT.owl#N0000152640	NIFEDIPINE 10MG TAB [VA Product]
dyspnea AE	respiratory system AE	http://purl.obolibrary.org/obo/OAE_0000378	http://purl.obolibrary.org/obo/OAE_0000310	气短	dyspnea	钙通道阻滞药	硝苯地平控释片	Nifedipine Controlled-release Tablets	http://evs.nci.nih.gov/ftp1/NDF-RT/NDF-RT.owl#N0000152640	NIFEDIPINE 10MG TAB [VA Product]
constipation AE	digestive system AE	http://purl.obolibrary.org/obo/OAE_0000439	http://purl.obolibrary.org/obo/OAE_0000602	便秘	constipation	钙通道阻滞药	硝苯地平控释片	Nifedipine Controlled-release Tablets	http://evs.nci.nih.gov/ftp1/NDF-RT/NDF-RT.owl#N0000152640	NIFEDIPINE 10MG TAB [VA Product]
diarrhea AE	digestive system AE	http://purl.obolibrary.org/obo/OAE_0000439	http://purl.obolibrary.org/obo/OAE_0000616	腹泻	diarrhea	钙通道阻滞药	硝苯地平控释片	Nifedipine Controlled-release Tablets	http://evs.nci.nih.gov/ftp1/NDF-RT/NDF-RT.owl#N0000152640	NIFEDIPINE 10MG TAB [VA Product]
abdominal distension AE	behavior and neurological AE	http://purl.obolibrary.org/obo/OAE_0000580	http://purl.obolibrary.org/obo/OAE_0000243	腹胀	abdominal distension	钙通道阻滞药	硝苯地平控释片	Nifedipine Controlled-release Tablets	http://evs.nci.nih.gov/ftp1/NDF-RT/NDF-RT.owl#N0000152640	NIFEDIPINE 10MG TAB [VA Product]
myositis AE	musculoskeletal and connective tissue AE	http://purl.obolibrary.org/obo/OAE_0000027	http://purl.obolibrary.org/obo/OAE_0000613	骨骼肌发炎	Skeletal muscle inflammation	钙通道阻滞药	硝苯地平控释片	Nifedipine Controlled-release Tablets	http://evs.nci.nih.gov/ftp1/NDF-RT/NDF-RT.owl#N0000152640	NIFEDIPINE 10MG TAB [VA Product]
muscle cramp AE	behavior and neurological AE	http://purl.obolibrary.org/obo/OAE_0000580	http://purl.obolibrary.org/obo/OAE_0001192	肌肉痉挛	muscle cramp	钙通道阻滞药	硝苯地平控释片	Nifedipine Controlled-release Tablets	http://evs.nci.nih.gov/ftp1/NDF-RT/NDF-RT.owl#N0000152640	NIFEDIPINE 10MG TAB [VA Product]
nervous AE	behavior and neurological AE	http://purl.obolibrary.org/obo/OAE_0000580	http://purl.obolibrary.org/obo/OAE_0000629	精神紧张	Nervous	钙通道阻滞药	硝苯地平控释片	Nifedipine Controlled-release Tablets	http://evs.nci.nih.gov/ftp1/NDF-RT/NDF-RT.owl#N0000152640	NIFEDIPINE 10MG TAB [VA Product]
twitching AE	behavior and neurological AE	http://purl.obolibrary.org/obo/OAE_0000580	http://purl.obolibrary.org/obo/OAE_0000409	颤抖	tremble	钙通道阻滞药	硝苯地平控释片	Nifedipine Controlled-release Tablets	http://evs.nci.nih.gov/ftp1/NDF-RT/NDF-RT.owl#N0000152640	NIFEDIPINE 10MG TAB [VA Product]
sleep disorder AE	behavior and neurological AE	http://purl.obolibrary.org/obo/OAE_0000580	http://purl.obolibrary.org/obo/OAE_0001403	睡眠紊乱	Sleep disorder	钙通道阻滞药	硝苯地平控释片	Nifedipine Controlled-release Tablets	http://evs.nci.nih.gov/ftp1/NDF-RT/NDF-RT.owl#N0000152640	NIFEDIPINE 10MG TAB [VA Product]
vision blurred AE	eye AE	http://purl.obolibrary.org/obo/OAE_0000443	http://purl.obolibrary.org/obo/OAE_0001509	视力模糊	blurred vision	钙通道阻滞药	硝苯地平控释片	Nifedipine Controlled-release Tablets	http://evs.nci.nih.gov/ftp1/NDF-RT/NDF-RT.owl#N0000152640	NIFEDIPINE 10MG TAB [VA Product]
balance disorder AE	behavior and neurological AE	http://purl.obolibrary.org/obo/OAE_0000580	http://purl.obolibrary.org/obo/OAE_0000302	平衡失调	dysequilibrium	钙通道阻滞药	硝苯地平控释片	Nifedipine Controlled-release Tablets	http://evs.nci.nih.gov/ftp1/NDF-RT/NDF-RT.owl#N0000152640	NIFEDIPINE 10MG TAB [VA Product]
syncope AE	behavior and neurological AE	http://purl.obolibrary.org/obo/OAE_0000580	http://purl.obolibrary.org/obo/OAE_0000400	晕厥	syncope	钙通道阻滞药	硝苯地平控释片	Nifedipine Controlled-release Tablets	http://evs.nci.nih.gov/ftp1/NDF-RT/NDF-RT.owl#N0000152640	NIFEDIPINE 10MG TAB [VA Product]
anemia AE	hematopoietic system AE	http://purl.obolibrary.org/obo/OAE_0000588	http://purl.obolibrary.org/obo/OAE_0000550	贫血	anemia	钙通道阻滞药	硝苯地平控释片	Nifedipine Controlled-release Tablets	http://evs.nci.nih.gov/ftp1/NDF-RT/NDF-RT.owl#N0000152640	NIFEDIPINE 10MG TAB [VA Product]
leukocyte cell number decreased AE	investigation result abnormal AE	http://purl.obolibrary.org/obo/OAE_0000628	http://purl.obolibrary.org/obo/OAE_0000380	白细胞减少	leukopenia	钙通道阻滞药	硝苯地平控释片	Nifedipine Controlled-release Tablets	http://evs.nci.nih.gov/ftp1/NDF-RT/NDF-RT.owl#N0000152640	NIFEDIPINE 10MG TAB [VA Product]
thrombocytopenia AE	hematopoietic system AE	http://purl.obolibrary.org/obo/OAE_0000588	http://purl.obolibrary.org/obo/OAE_0001448	血小板减少	thrombopenia	钙通道阻滞药	硝苯地平控释片	Nifedipine Controlled-release Tablets	http://evs.nci.nih.gov/ftp1/NDF-RT/NDF-RT.owl#N0000152640	NIFEDIPINE 10MG TAB [VA Product]
purpura AE	skin AE	http://purl.obolibrary.org/obo/OAE_0000543	http://purl.obolibrary.org/obo/OAE_0000487	紫癜	purpura	钙通道阻滞药	硝苯地平控释片	Nifedipine Controlled-release Tablets	http://evs.nci.nih.gov/ftp1/NDF-RT/NDF-RT.owl#N0000152640	NIFEDIPINE 10MG TAB [VA Product]
depression AE	behavior and neurological AE	http://purl.obolibrary.org/obo/OAE_0000580	http://purl.obolibrary.org/obo/OAE_0000500	抑郁	depression	钙通道阻滞药	硝苯地平控释片	Nifedipine Controlled-release Tablets	http://evs.nci.nih.gov/ftp1/NDF-RT/NDF-RT.owl#N0000152640	NIFEDIPINE 10MG TAB [VA Product]
blindness AE	eye AE	http://purl.obolibrary.org/obo/OAE_0000443	http://purl.obolibrary.org/obo/OAE_0000577	血药浓度峰值时瞬间失明	Blood drug concentration peak moment blindness	钙通道阻滞药	硝苯地平控释片	Nifedipine Controlled-release Tablets	http://evs.nci.nih.gov/ftp1/NDF-RT/NDF-RT.owl#N0000152640	NIFEDIPINE 10MG TAB [VA Product]
myocardial infarction AE	cardiac disorder AE	http://purl.obolibrary.org/obo/OAE_0000084	http://purl.obolibrary.org/obo/OAE_0000038	心肌梗塞	myocardial infarction	钙通道阻滞药	硝苯地平控释片	Nifedipine Controlled-release Tablets	http://evs.nci.nih.gov/ftp1/NDF-RT/NDF-RT.owl#N0000152640	NIFEDIPINE 10MG TAB [VA Product]
cardiac failure congestive AE	cardiac disorder AE	http://purl.obolibrary.org/obo/OAE_0000084	http://purl.obolibrary.org/obo/OAE_0000780	充血性心力衰竭	congestive heart failure	钙通道阻滞药	硝苯地平控释片	Nifedipine Controlled-release Tablets	http://evs.nci.nih.gov/ftp1/NDF-RT/NDF-RT.owl#N0000152640	NIFEDIPINE 10MG TAB [VA Product]
pulmonary edema AE	respiratory system AE	http://purl.obolibrary.org/obo/OAE_0000378	http://purl.obolibrary.org/obo/OAE_0001345	肺水肿	pulmonary edema	钙通道阻滞药	硝苯地平控释片	Nifedipine Controlled-release Tablets	http://evs.nci.nih.gov/ftp1/NDF-RT/NDF-RT.owl#N0000152640	NIFEDIPINE 10MG TAB [VA Product]
arrhythmia AE	cardiac disorder AE	http://purl.obolibrary.org/obo/OAE_0000084	http://purl.obolibrary.org/obo/OAE_0000660	心律失常	Arrhythmia	钙通道阻滞药	硝苯地平控释片	Nifedipine Controlled-release Tablets	http://evs.nci.nih.gov/ftp1/NDF-RT/NDF-RT.owl#N0000152640	NIFEDIPINE 10MG TAB [VA Product]
rash AE	skin AE	http://purl.obolibrary.org/obo/OAE_0000543	http://purl.obolibrary.org/obo/OAE_0000362	皮疹	rash	钙通道阻滞药	硝苯地平控释片	Nifedipine Controlled-release Tablets	http://evs.nci.nih.gov/ftp1/NDF-RT/NDF-RT.owl#N0000152640	NIFEDIPINE 10MG TAB [VA Product]
dermatitis exfoliative AE	skin AE	http://purl.obolibrary.org/obo/OAE_0000543	http://purl.obolibrary.org/obo/OAE_0000866	剥脱性皮炎	exfoliative dermatitis	钙通道阻滞药	硝苯地平控释片	Nifedipine Controlled-release Tablets	http://evs.nci.nih.gov/ftp1/NDF-RT/NDF-RT.owl#N0000152640	NIFEDIPINE 10MG TAB [VA Product]
asthenia AE	musculoskeletal and connective tissue AE	http://purl.obolibrary.org/obo/OAE_0000027	http://purl.obolibrary.org/obo/OAE_0000382	虚弱（疲劳）	Weak (fatigue)	钙通道阻滞药	硝苯地平控释片（进口）	Nifedipine Controlled-release Tablets	http://evs.nci.nih.gov/ftp1/NDF-RT/NDF-RT.owl#N0000152640	NIFEDIPINE 10MG TAB [VA Product]
edema AE	homeostasis AE	http://purl.obolibrary.org/obo/OAE_0000555	http://purl.obolibrary.org/obo/OAE_0000556	水肿	edema	钙通道阻滞药	硝苯地平控释片（进口）	Nifedipine Controlled-release Tablets	http://evs.nci.nih.gov/ftp1/NDF-RT/NDF-RT.owl#N0000152640	NIFEDIPINE 10MG TAB [VA Product]
headache AE	behavior and neurological AE	http://purl.obolibrary.org/obo/OAE_0000580	http://purl.obolibrary.org/obo/OAE_0000377	头痛	headache	钙通道阻滞药	硝苯地平控释片（进口）	Nifedipine Controlled-release Tablets	http://evs.nci.nih.gov/ftp1/NDF-RT/NDF-RT.owl#N0000152640	NIFEDIPINE 10MG TAB [VA Product]
abdominal pain AE	behavior and neurological AE	http://purl.obolibrary.org/obo/OAE_0000580	http://purl.obolibrary.org/obo/OAE_0000402	腹痛	Abdominal Pain	钙通道阻滞药	硝苯地平控释片（进口）	Nifedipine Controlled-release Tablets	http://evs.nci.nih.gov/ftp1/NDF-RT/NDF-RT.owl#N0000152640	NIFEDIPINE 10MG TAB [VA Product]
chest pain AE	behavior and neurological AE	http://purl.obolibrary.org/obo/OAE_0000580	http://purl.obolibrary.org/obo/OAE_0000406	胸痛	chest pain	钙通道阻滞药	硝苯地平控释片（进口）	Nifedipine Controlled-release Tablets	http://evs.nci.nih.gov/ftp1/NDF-RT/NDF-RT.owl#N0000152640	NIFEDIPINE 10MG TAB [VA Product]
discomfort AE	behavior and neurological AE	http://purl.obolibrary.org/obo/OAE_0000580	http://purl.obolibrary.org/obo/OAE_0000081	不适	Discomfort	钙通道阻滞药	硝苯地平控释片（进口）	Nifedipine Controlled-release Tablets	http://evs.nci.nih.gov/ftp1/NDF-RT/NDF-RT.owl#N0000152640	NIFEDIPINE 10MG TAB [VA Product]
pain AE	behavior and neurological AE	http://purl.obolibrary.org/obo/OAE_0000580	http://purl.obolibrary.org/obo/OAE_0000374	疼痛	pain	钙通道阻滞药	硝苯地平控释片（进口）	Nifedipine Controlled-release Tablets	http://evs.nci.nih.gov/ftp1/NDF-RT/NDF-RT.owl#N0000152640	NIFEDIPINE 10MG TAB [VA Product]
allergy AE	immune system AE	http://purl.obolibrary.org/obo/OAE_0000476	http://purl.obolibrary.org/obo/OAE_0000568	过敏反应	Allergic reactions	钙通道阻滞药	硝苯地平控释片（进口）	Nifedipine Controlled-release Tablets	http://evs.nci.nih.gov/ftp1/NDF-RT/NDF-RT.owl#N0000152640	NIFEDIPINE 10MG TAB [VA Product]
chest pain AE	behavior and neurological AE	http://purl.obolibrary.org/obo/OAE_0000580	http://purl.obolibrary.org/obo/OAE_0000406	胸骨下疼痛	Substernal pain	钙通道阻滞药	硝苯地平控释片（进口）	Nifedipine Controlled-release Tablets	http://evs.nci.nih.gov/ftp1/NDF-RT/NDF-RT.owl#N0000152640	NIFEDIPINE 10MG TAB [VA Product]
chills AE	behavior and neurological AE	http://purl.obolibrary.org/obo/OAE_0000580	http://purl.obolibrary.org/obo/OAE_0000394	寒战	Chill	钙通道阻滞药	硝苯地平控释片（进口）	Nifedipine Controlled-release Tablets	http://evs.nci.nih.gov/ftp1/NDF-RT/NDF-RT.owl#N0000152640	NIFEDIPINE 10MG TAB [VA Product]
face edema AE	homeostasis AE	http://purl.obolibrary.org/obo/OAE_0000555	http://purl.obolibrary.org/obo/OAE_0000397	面部水肿	facial edema	钙通道阻滞药	硝苯地平控释片（进口）	Nifedipine Controlled-release Tablets	http://evs.nci.nih.gov/ftp1/NDF-RT/NDF-RT.owl#N0000152640	NIFEDIPINE 10MG TAB [VA Product]
fever AE	homeostasis AE	http://purl.obolibrary.org/obo/OAE_0000555	http://purl.obolibrary.org/obo/OAE_0000361	发热	fever	钙通道阻滞药	硝苯地平控释片（进口）	Nifedipine Controlled-release Tablets	http://evs.nci.nih.gov/ftp1/NDF-RT/NDF-RT.owl#N0000152640	NIFEDIPINE 10MG TAB [VA Product]
cellulitis AE	immune system AE	http://purl.obolibrary.org/obo/OAE_0000476	http://purl.obolibrary.org/obo/OAE_0000304	蜂窝组织炎	Cellulitis	钙通道阻滞药	硝苯地平控释片（进口）	Nifedipine Controlled-release Tablets	http://evs.nci.nih.gov/ftp1/NDF-RT/NDF-RT.owl#N0000152640	NIFEDIPINE 10MG TAB [VA Product]
neck pain AE	behavior and neurological AE	http://purl.obolibrary.org/obo/OAE_0000580	http://purl.obolibrary.org/obo/OAE_0000412	颈痛	neck pain	钙通道阻滞药	硝苯地平控释片（进口）	Nifedipine Controlled-release Tablets	http://evs.nci.nih.gov/ftp1/NDF-RT/NDF-RT.owl#N0000152640	NIFEDIPINE 10MG TAB [VA Product]
pain AE	behavior and neurological AE	http://purl.obolibrary.org/obo/OAE_0000580	http://purl.obolibrary.org/obo/OAE_0000374	疼痛	pain	钙通道阻滞药	硝苯地平控释片（进口）	Nifedipine Controlled-release Tablets	http://evs.nci.nih.gov/ftp1/NDF-RT/NDF-RT.owl#N0000152640	NIFEDIPINE 10MG TAB [VA Product]
peripheral edema AE	homeostasis AE	http://purl.obolibrary.org/obo/OAE_0000555	http://purl.obolibrary.org/obo/OAE_0000389	外周水肿	Peripheral edema	钙通道阻滞药	硝苯地平控释片（进口）	Nifedipine Controlled-release Tablets	http://evs.nci.nih.gov/ftp1/NDF-RT/NDF-RT.owl#N0000152640	NIFEDIPINE 10MG TAB [VA Product]
palpitation AE	behavior and neurological AE	http://purl.obolibrary.org/obo/OAE_0000580	http://purl.obolibrary.org/obo/OAE_0000471	心悸	palpitations	钙通道阻滞药	硝苯地平控释片（进口）	Nifedipine Controlled-release Tablets	http://evs.nci.nih.gov/ftp1/NDF-RT/NDF-RT.owl#N0000152640	NIFEDIPINE 10MG TAB [VA Product]
hypotension AE	cardiovascular AE	http://purl.obolibrary.org/obo/OAE_0000493	http://purl.obolibrary.org/obo/OAE_0000551	低血压	hypotension	钙通道阻滞药	硝苯地平控释片（进口）	Nifedipine Controlled-release Tablets	http://evs.nci.nih.gov/ftp1/NDF-RT/NDF-RT.owl#N0000152640	NIFEDIPINE 10MG TAB [VA Product]
orthostatic hypotension AE	cardiovascular AE	http://purl.obolibrary.org/obo/OAE_0000493	http://purl.obolibrary.org/obo/OAE_0002106	体位性低血压	posturalor hypotension	钙通道阻滞药	硝苯地平控释片（进口）	Nifedipine Controlled-release Tablets	http://evs.nci.nih.gov/ftp1/NDF-RT/NDF-RT.owl#N0000152640	NIFEDIPINE 10MG TAB [VA Product]
syncope AE	behavior and neurological AE	http://purl.obolibrary.org/obo/OAE_0000580	http://purl.obolibrary.org/obo/OAE_0000400	晕厥	syncope	钙通道阻滞药	硝苯地平控释片（进口）	Nifedipine Controlled-release Tablets	http://evs.nci.nih.gov/ftp1/NDF-RT/NDF-RT.owl#N0000152640	NIFEDIPINE 10MG TAB [VA Product]
tachycardia AE	cardiac disorder AE	http://purl.obolibrary.org/obo/OAE_0000084	http://purl.obolibrary.org/obo/OAE_0000355	心动过速	tachycardia	钙通道阻滞药	硝苯地平控释片（进口）	Nifedipine Controlled-release Tablets	http://evs.nci.nih.gov/ftp1/NDF-RT/NDF-RT.owl#N0000152640	NIFEDIPINE 10MG TAB [VA Product]
angina pectoris AE	cardiac disorder AE	http://purl.obolibrary.org/obo/OAE_0000084	http://purl.obolibrary.org/obo/OAE_0000280	心绞痛(不稳定型除外)	angina (excluding unstable angina)	钙通道阻滞药	硝苯地平控释片（进口）	Nifedipine Controlled-release Tablets	http://evs.nci.nih.gov/ftp1/NDF-RT/NDF-RT.owl#N0000152640	NIFEDIPINE 10MG TAB [VA Product]
atrial fibrillation AE	cardiac disorder AE	http://purl.obolibrary.org/obo/OAE_0000084	http://purl.obolibrary.org/obo/OAE_0000659	房颤	atrial fibrillation	钙通道阻滞药	硝苯地平控释片（进口）	Nifedipine Controlled-release Tablets	http://evs.nci.nih.gov/ftp1/NDF-RT/NDF-RT.owl#N0000152640	NIFEDIPINE 10MG TAB [VA Product]
bradycardia AE	cardiac disorder AE	http://purl.obolibrary.org/obo/OAE_0000084	http://purl.obolibrary.org/obo/OAE_0000218	心动过缓	Bradycardia	钙通道阻滞药	硝苯地平控释片（进口）	Nifedipine Controlled-release Tablets	http://evs.nci.nih.gov/ftp1/NDF-RT/NDF-RT.owl#N0000152640	NIFEDIPINE 10MG TAB [VA Product]
heart arrest AE	cardiac disorder AE	http://purl.obolibrary.org/obo/OAE_0000084	http://purl.obolibrary.org/obo/OAE_0000461	心脏停搏	Heart arrest	钙通道阻滞药	硝苯地平控释片（进口）	Nifedipine Controlled-release Tablets	http://evs.nci.nih.gov/ftp1/NDF-RT/NDF-RT.owl#N0000152640	NIFEDIPINE 10MG TAB [VA Product]
phlebitis AE	immune system AE	http://purl.obolibrary.org/obo/OAE_0000476	http://purl.obolibrary.org/obo/OAE_0000194	静脉炎	phlebitis	钙通道阻滞药	硝苯地平控释片（进口）	Nifedipine Controlled-release Tablets	http://evs.nci.nih.gov/ftp1/NDF-RT/NDF-RT.owl#N0000152640	NIFEDIPINE 10MG TAB [VA Product]
constipation AE	digestive system AE	http://purl.obolibrary.org/obo/OAE_0000439	http://purl.obolibrary.org/obo/OAE_0000602	便秘	constipation	钙通道阻滞药	硝苯地平控释片（进口）	Nifedipine Controlled-release Tablets	http://evs.nci.nih.gov/ftp1/NDF-RT/NDF-RT.owl#N0000152640	NIFEDIPINE 10MG TAB [VA Product]
diarrhea AE	digestive system AE	http://purl.obolibrary.org/obo/OAE_0000439	http://purl.obolibrary.org/obo/OAE_0000616	腹泻	diarrhea	钙通道阻滞药	硝苯地平控释片（进口）	Nifedipine Controlled-release Tablets	http://evs.nci.nih.gov/ftp1/NDF-RT/NDF-RT.owl#N0000152640	NIFEDIPINE 10MG TAB [VA Product]
dry mouth AE	digestive system AE	http://purl.obolibrary.org/obo/OAE_0000439	http://purl.obolibrary.org/obo/OAE_0000505	口干	Xerostomia	钙通道阻滞药	硝苯地平控释片（进口）	Nifedipine Controlled-release Tablets	http://evs.nci.nih.gov/ftp1/NDF-RT/NDF-RT.owl#N0000152640	NIFEDIPINE 10MG TAB [VA Product]
dyspepsia AE	digestive system AE	http://purl.obolibrary.org/obo/OAE_0000439	http://purl.obolibrary.org/obo/OAE_0000453	消化不良	dyspepsia	钙通道阻滞药	硝苯地平控释片（进口）	Nifedipine Controlled-release Tablets	http://evs.nci.nih.gov/ftp1/NDF-RT/NDF-RT.owl#N0000152640	NIFEDIPINE 10MG TAB [VA Product]
flatulence AE	behavior and neurological AE	http://purl.obolibrary.org/obo/OAE_0000580	http://purl.obolibrary.org/obo/OAE_0000536	肠胃胀气	Ventosity	钙通道阻滞药	硝苯地平控释片（进口）	Nifedipine Controlled-release Tablets	http://evs.nci.nih.gov/ftp1/NDF-RT/NDF-RT.owl#N0000152640	NIFEDIPINE 10MG TAB [VA Product]
nausea AE	digestive system AE	http://purl.obolibrary.org/obo/OAE_0000439	http://purl.obolibrary.org/obo/OAE_0000600	恶心	Nausea	钙通道阻滞药	硝苯地平控释片（进口）	Nifedipine Controlled-release Tablets	http://evs.nci.nih.gov/ftp1/NDF-RT/NDF-RT.owl#N0000152640	NIFEDIPINE 10MG TAB [VA Product]
anorexia AE	gustatory system AE	http://purl.obolibrary.org/obo/OAE_0000574	http://purl.obolibrary.org/obo/OAE_0000396	厌食	anorexia	钙通道阻滞药	硝苯地平控释片（进口）	Nifedipine Controlled-release Tablets	http://evs.nci.nih.gov/ftp1/NDF-RT/NDF-RT.owl#N0000152640	NIFEDIPINE 10MG TAB [VA Product]
gastrointestinal disorder AE	digestive system AE	http://purl.obolibrary.org/obo/OAE_0000439	http://purl.obolibrary.org/obo/OAE_0000455	胃肠道不适	gastrointestinal discomfort	钙通道阻滞药	硝苯地平控释片（进口）	Nifedipine Controlled-release Tablets	http://evs.nci.nih.gov/ftp1/NDF-RT/NDF-RT.owl#N0000152640	NIFEDIPINE 10MG TAB [VA Product]
periodontal disease AE	digestive system AE	http://purl.obolibrary.org/obo/OAE_0000439	http://purl.obolibrary.org/obo/OAE_0001283	牙龈炎	periodontal disease	钙通道阻滞药	硝苯地平控释片（进口）	Nifedipine Controlled-release Tablets	http://evs.nci.nih.gov/ftp1/NDF-RT/NDF-RT.owl#N0000152640	NIFEDIPINE 10MG TAB [VA Product]
gamma-glutamyltransferase level increased AE	investigation result abnormal AE	http://purl.obolibrary.org/obo/OAE_0000628	http://purl.obolibrary.org/obo/OAE_0000964	GGT升高	increased GGT	钙通道阻滞药	硝苯地平控释片（进口）	Nifedipine Controlled-release Tablets	http://evs.nci.nih.gov/ftp1/NDF-RT/NDF-RT.owl#N0000152640	NIFEDIPINE 10MG TAB [VA Product]
hepatic function abnormal AE	liver, biliary, and pancreatic AE	http://purl.obolibrary.org/obo/OAE_0000436	http://purl.obolibrary.org/obo/OAE_0001463	肝功能异常	abnormal liver function	钙通道阻滞药	硝苯地平控释片（进口）	Nifedipine Controlled-release Tablets	http://evs.nci.nih.gov/ftp1/NDF-RT/NDF-RT.owl#N0000152640	NIFEDIPINE 10MG TAB [VA Product]
vomiting AE	digestive system AE	http://purl.obolibrary.org/obo/OAE_0000439	http://purl.obolibrary.org/obo/OAE_0000601	呕吐	Vomitting	钙通道阻滞药	硝苯地平控释片（进口）	Nifedipine Controlled-release Tablets	http://evs.nci.nih.gov/ftp1/NDF-RT/NDF-RT.owl#N0000152640	NIFEDIPINE 10MG TAB [VA Product]
abdominal pain AE	behavior and neurological AE	http://purl.obolibrary.org/obo/OAE_0000580	http://purl.obolibrary.org/obo/OAE_0000402	腹部疼痛	abdominal pain	钙通道阻滞药	硝苯地平控释片（进口）	Nifedipine Controlled-release Tablets	http://evs.nci.nih.gov/ftp1/NDF-RT/NDF-RT.owl#N0000152640	NIFEDIPINE 10MG TAB [VA Product]
esophagitis AE	digestive system AE	http://purl.obolibrary.org/obo/OAE_0000439	http://purl.obolibrary.org/obo/OAE_0001234	食道炎	esophagitis	钙通道阻滞药	硝苯地平控释片（进口）	Nifedipine Controlled-release Tablets	http://evs.nci.nih.gov/ftp1/NDF-RT/NDF-RT.owl#N0000152640	NIFEDIPINE 10MG TAB [VA Product]
gastrointestinal hemorrhage AE	cardiovascular AE	http://purl.obolibrary.org/obo/OAE_0000493	http://purl.obolibrary.org/obo/OAE_0000416	肠胃出血	gastrointestinal hemorrhage	钙通道阻滞药	硝苯地平控释片（进口）	Nifedipine Controlled-release Tablets	http://evs.nci.nih.gov/ftp1/NDF-RT/NDF-RT.owl#N0000152640	NIFEDIPINE 10MG TAB [VA Product]
dizziness AE	behavior and neurological AE	http://purl.obolibrary.org/obo/OAE_0000580	http://purl.obolibrary.org/obo/OAE_0000388	头晕	Dizziness	钙通道阻滞药	硝苯地平控释片（进口）	Nifedipine Controlled-release Tablets	http://evs.nci.nih.gov/ftp1/NDF-RT/NDF-RT.owl#N0000152640	NIFEDIPINE 10MG TAB [VA Product]
insomnia AE	behavior and neurological AE	http://purl.obolibrary.org/obo/OAE_0000580	http://purl.obolibrary.org/obo/OAE_0002206	失眠	insomnia	钙通道阻滞药	硝苯地平控释片（进口）	Nifedipine Controlled-release Tablets	http://evs.nci.nih.gov/ftp1/NDF-RT/NDF-RT.owl#N0000152640	NIFEDIPINE 10MG TAB [VA Product]
stress AE	behavior and neurological AE	http://purl.obolibrary.org/obo/OAE_0000580	http://purl.obolibrary.org/obo/OAE_0000240	紧张	Stress	钙通道阻滞药	硝苯地平控释片（进口）	Nifedipine Controlled-release Tablets	http://evs.nci.nih.gov/ftp1/NDF-RT/NDF-RT.owl#N0000152640	NIFEDIPINE 10MG TAB [VA Product]
paresthesia AE	behavior and neurological AE	http://purl.obolibrary.org/obo/OAE_0000580	http://purl.obolibrary.org/obo/OAE_0000392	感觉异常	Paresthesia	钙通道阻滞药	硝苯地平控释片（进口）	Nifedipine Controlled-release Tablets	http://evs.nci.nih.gov/ftp1/NDF-RT/NDF-RT.owl#N0000152640	NIFEDIPINE 10MG TAB [VA Product]
fatigue AE	behavior and neurological AE	http://purl.obolibrary.org/obo/OAE_0000580	http://purl.obolibrary.org/obo/OAE_0000034	嗜睡	Lethargy	钙通道阻滞药	硝苯地平控释片（进口）	Nifedipine Controlled-release Tablets	http://evs.nci.nih.gov/ftp1/NDF-RT/NDF-RT.owl#N0000152640	NIFEDIPINE 10MG TAB [VA Product]
vertigo AE	behavior and neurological AE	http://purl.obolibrary.org/obo/OAE_0000580	http://purl.obolibrary.org/obo/OAE_0000460	眩晕	dizziness	钙通道阻滞药	硝苯地平控释片（进口）	Nifedipine Controlled-release Tablets	http://evs.nci.nih.gov/ftp1/NDF-RT/NDF-RT.owl#N0000152640	NIFEDIPINE 10MG TAB [VA Product]
hypoesthesia AE	behavior and neurological AE	http://purl.obolibrary.org/obo/OAE_0000580	http://purl.obolibrary.org/obo/OAE_0000317	感觉迟钝	disesthesia	钙通道阻滞药	硝苯地平控释片（进口）	Nifedipine Controlled-release Tablets	http://evs.nci.nih.gov/ftp1/NDF-RT/NDF-RT.owl#N0000152640	NIFEDIPINE 10MG TAB [VA Product]
sleep disorder AE	behavior and neurological AE	http://purl.obolibrary.org/obo/OAE_0000580	http://purl.obolibrary.org/obo/OAE_0001403	睡眠异常	parahypnosis	钙通道阻滞药	硝苯地平控释片（进口）	Nifedipine Controlled-release Tablets	http://evs.nci.nih.gov/ftp1/NDF-RT/NDF-RT.owl#N0000152640	NIFEDIPINE 10MG TAB [VA Product]
tremor AE	behavior and neurological AE	http://purl.obolibrary.org/obo/OAE_0000580	http://purl.obolibrary.org/obo/OAE_0000166	震颤	tremor	钙通道阻滞药	硝苯地平控释片（进口）	Nifedipine Controlled-release Tablets	http://evs.nci.nih.gov/ftp1/NDF-RT/NDF-RT.owl#N0000152640	NIFEDIPINE 10MG TAB [VA Product]
anxiety AE	behavior and neurological AE	http://purl.obolibrary.org/obo/OAE_0000580	http://purl.obolibrary.org/obo/OAE_0000300	焦虑	anxiety	钙通道阻滞药	硝苯地平控释片（进口）	Nifedipine Controlled-release Tablets	http://evs.nci.nih.gov/ftp1/NDF-RT/NDF-RT.owl#N0000152640	NIFEDIPINE 10MG TAB [VA Product]
psychotic disorder AE	behavior and neurological AE	http://purl.obolibrary.org/obo/OAE_0000580	http://purl.obolibrary.org/obo/OAE_0001336	精神错乱	abalienatio	钙通道阻滞药	硝苯地平控释片（进口）	Nifedipine Controlled-release Tablets	http://evs.nci.nih.gov/ftp1/NDF-RT/NDF-RT.owl#N0000152640	NIFEDIPINE 10MG TAB [VA Product]
depression AE	behavior and neurological AE	http://purl.obolibrary.org/obo/OAE_0000580	http://purl.obolibrary.org/obo/OAE_0000500	抑郁	depression	钙通道阻滞药	硝苯地平控释片（进口）	Nifedipine Controlled-release Tablets	http://evs.nci.nih.gov/ftp1/NDF-RT/NDF-RT.owl#N0000152640	NIFEDIPINE 10MG TAB [VA Product]
hypertonia AE	musculoskeletal and connective tissue AE	http://purl.obolibrary.org/obo/OAE_0000027	http://purl.obolibrary.org/obo/OAE_0000611	张力亢进	hypertonia	钙通道阻滞药	硝苯地平控释片（进口）	Nifedipine Controlled-release Tablets	http://evs.nci.nih.gov/ftp1/NDF-RT/NDF-RT.owl#N0000152640	NIFEDIPINE 10MG TAB [VA Product]
arthralgia AE	musculoskeletal and connective tissue AE	http://purl.obolibrary.org/obo/OAE_0000027	http://purl.obolibrary.org/obo/OAE_0000385	关节痛	arthralgia	钙通道阻滞药	硝苯地平控释片（进口）	Nifedipine Controlled-release Tablets	http://evs.nci.nih.gov/ftp1/NDF-RT/NDF-RT.owl#N0000152640	NIFEDIPINE 10MG TAB [VA Product]
myalgia AE	behavior and neurological AE	http://purl.obolibrary.org/obo/OAE_0000580	http://purl.obolibrary.org/obo/OAE_0000375	肌肉痛	courbature	钙通道阻滞药	硝苯地平控释片（进口）	Nifedipine Controlled-release Tablets	http://evs.nci.nih.gov/ftp1/NDF-RT/NDF-RT.owl#N0000152640	NIFEDIPINE 10MG TAB [VA Product]
arthralgia AE	musculoskeletal and connective tissue AE	http://purl.obolibrary.org/obo/OAE_0000027	http://purl.obolibrary.org/obo/OAE_0000385	关节痛	arthralgia	钙通道阻滞药	硝苯地平控释片（进口）	Nifedipine Controlled-release Tablets	http://evs.nci.nih.gov/ftp1/NDF-RT/NDF-RT.owl#N0000152640	NIFEDIPINE 10MG TAB [VA Product]
arthritis AE	musculoskeletal and connective tissue AE	http://purl.obolibrary.org/obo/OAE_0000027	http://purl.obolibrary.org/obo/OAE_0000596	关节炎	arthritis	钙通道阻滞药	硝苯地平控释片（进口）	Nifedipine Controlled-release Tablets	http://evs.nci.nih.gov/ftp1/NDF-RT/NDF-RT.owl#N0000152640	NIFEDIPINE 10MG TAB [VA Product]
dyspnea AE	respiratory system AE	http://purl.obolibrary.org/obo/OAE_0000378	http://purl.obolibrary.org/obo/OAE_0000310	呼吸困难	dyspnea	钙通道阻滞药	硝苯地平控释片（进口）	Nifedipine Controlled-release Tablets	http://evs.nci.nih.gov/ftp1/NDF-RT/NDF-RT.owl#N0000152640	NIFEDIPINE 10MG TAB [VA Product]
rhinitis AE	immune system AE	http://purl.obolibrary.org/obo/OAE_0000476	http://purl.obolibrary.org/obo/OAE_0000350	鼻炎	rhinitis	钙通道阻滞药	硝苯地平控释片（进口）	Nifedipine Controlled-release Tablets	http://evs.nci.nih.gov/ftp1/NDF-RT/NDF-RT.owl#N0000152640	NIFEDIPINE 10MG TAB [VA Product]
epistaxis AE	cardiovascular AE	http://purl.obolibrary.org/obo/OAE_0000493	http://purl.obolibrary.org/obo/OAE_0000508	鼻出血	Epistaxis	钙通道阻滞药	硝苯地平控释片（进口）	Nifedipine Controlled-release Tablets	http://evs.nci.nih.gov/ftp1/NDF-RT/NDF-RT.owl#N0000152640	NIFEDIPINE 10MG TAB [VA Product]
cough increased AE	respiratory system AE	http://purl.obolibrary.org/obo/OAE_0000378	http://purl.obolibrary.org/obo/OAE_0000398	咳嗽	cough	钙通道阻滞药	硝苯地平控释片（进口）	Nifedipine Controlled-release Tablets	http://evs.nci.nih.gov/ftp1/NDF-RT/NDF-RT.owl#N0000152640	NIFEDIPINE 10MG TAB [VA Product]
rales AE	respiratory system AE	http://purl.obolibrary.org/obo/OAE_0000378	http://purl.obolibrary.org/obo/OAE_0001355	罗音	rale	钙通道阻滞药	硝苯地平控释片（进口）	Nifedipine Controlled-release Tablets	http://evs.nci.nih.gov/ftp1/NDF-RT/NDF-RT.owl#N0000152640	NIFEDIPINE 10MG TAB [VA Product]
pharyngitis AE	digestive system AE	http://purl.obolibrary.org/obo/OAE_0000439	http://purl.obolibrary.org/obo/OAE_0000343	咽炎	pharyngitis	钙通道阻滞药	硝苯地平控释片（进口）	Nifedipine Controlled-release Tablets	http://evs.nci.nih.gov/ftp1/NDF-RT/NDF-RT.owl#N0000152640	NIFEDIPINE 10MG TAB [VA Product]
pruritus AE	skin AE	http://purl.obolibrary.org/obo/OAE_0000543	http://purl.obolibrary.org/obo/OAE_0000373	瘙痒	pruritus	钙通道阻滞药	硝苯地平控释片（进口）	Nifedipine Controlled-release Tablets	http://evs.nci.nih.gov/ftp1/NDF-RT/NDF-RT.owl#N0000152640	NIFEDIPINE 10MG TAB [VA Product]
rash AE	skin AE	http://purl.obolibrary.org/obo/OAE_0000543	http://purl.obolibrary.org/obo/OAE_0000362	皮疹	Rash	钙通道阻滞药	硝苯地平控释片（进口）	Nifedipine Controlled-release Tablets	http://evs.nci.nih.gov/ftp1/NDF-RT/NDF-RT.owl#N0000152640	NIFEDIPINE 10MG TAB [VA Product]
angioedema AE	homeostasis AE	http://purl.obolibrary.org/obo/OAE_0000555	http://purl.obolibrary.org/obo/OAE_0000474	血管神经性水肿	angioneurotic edema	钙通道阻滞药	硝苯地平控释片（进口）	Nifedipine Controlled-release Tablets	http://evs.nci.nih.gov/ftp1/NDF-RT/NDF-RT.owl#N0000152640	NIFEDIPINE 10MG TAB [VA Product]
pustular rash AE	skin AE	http://purl.obolibrary.org/obo/OAE_0000543	http://purl.obolibrary.org/obo/OAE_0000528	脓疱疹	Pustular eruption	钙通道阻滞药	硝苯地平控释片（进口）	Nifedipine Controlled-release Tablets	http://evs.nci.nih.gov/ftp1/NDF-RT/NDF-RT.owl#N0000152640	NIFEDIPINE 10MG TAB [VA Product]
sweating AE	skin AE	http://purl.obolibrary.org/obo/OAE_0000543	http://purl.obolibrary.org/obo/OAE_0000401	出汗	diaphoresis	钙通道阻滞药	硝苯地平控释片（进口）	Nifedipine Controlled-release Tablets	http://evs.nci.nih.gov/ftp1/NDF-RT/NDF-RT.owl#N0000152640	NIFEDIPINE 10MG TAB [VA Product]
urticaria AE	skin AE	http://purl.obolibrary.org/obo/OAE_0000543	http://purl.obolibrary.org/obo/OAE_0000376	荨麻疹	urticaria	钙通道阻滞药	硝苯地平控释片（进口）	Nifedipine Controlled-release Tablets	http://evs.nci.nih.gov/ftp1/NDF-RT/NDF-RT.owl#N0000152640	NIFEDIPINE 10MG TAB [VA Product]
erectile dysfunction AE	reproductive system AE	http://purl.obolibrary.org/obo/OAE_0000651	http://purl.obolibrary.org/obo/OAE_0000921	阳痿	impotence	钙通道阻滞药	硝苯地平控释片（进口）	Nifedipine Controlled-release Tablets	http://evs.nci.nih.gov/ftp1/NDF-RT/NDF-RT.owl#N0000152640	NIFEDIPINE 10MG TAB [VA Product]
dysuria AE	urinary system AE	http://purl.obolibrary.org/obo/OAE_0000622	http://purl.obolibrary.org/obo/OAE_0000902	排尿困难	dysuria	钙通道阻滞药	硝苯地平控释片（进口）	Nifedipine Controlled-release Tablets	http://evs.nci.nih.gov/ftp1/NDF-RT/NDF-RT.owl#N0000152640	NIFEDIPINE 10MG TAB [VA Product]
pollakiuria AE	urinary system AE	http://purl.obolibrary.org/obo/OAE_0000622	http://purl.obolibrary.org/obo/OAE_0001309	尿频	Frequent micturition	钙通道阻滞药	硝苯地平控释片（进口）	Nifedipine Controlled-release Tablets	http://evs.nci.nih.gov/ftp1/NDF-RT/NDF-RT.owl#N0000152640	NIFEDIPINE 10MG TAB [VA Product]
abnormal vision AE	eye AE	http://purl.obolibrary.org/obo/OAE_0000443	http://purl.obolibrary.org/obo/OAE_0000578	视觉异常	optical abnormality	钙通道阻滞药	硝苯地平控释片（进口）	Nifedipine Controlled-release Tablets	http://evs.nci.nih.gov/ftp1/NDF-RT/NDF-RT.owl#N0000152640	NIFEDIPINE 10MG TAB [VA Product]
eye pain AE	behavior and neurological AE	http://purl.obolibrary.org/obo/OAE_0000580	http://purl.obolibrary.org/obo/OAE_0000470	眼痛	ophthalmalgia	钙通道阻滞药	硝苯地平控释片（进口）	Nifedipine Controlled-release Tablets	http://evs.nci.nih.gov/ftp1/NDF-RT/NDF-RT.owl#N0000152640	NIFEDIPINE 10MG TAB [VA Product]
amblyopia AE	eye AE	http://purl.obolibrary.org/obo/OAE_0000443	http://purl.obolibrary.org/obo/OAE_0000447	弱视	amblyopia	钙通道阻滞药	硝苯地平控释片（进口）	Nifedipine Controlled-release Tablets	http://evs.nci.nih.gov/ftp1/NDF-RT/NDF-RT.owl#N0000152640	NIFEDIPINE 10MG TAB [VA Product]
conjunctivitis AE	eye AE	http://purl.obolibrary.org/obo/OAE_0000443	http://purl.obolibrary.org/obo/OAE_0000561	结膜炎	Conjunctivitis	钙通道阻滞药	硝苯地平控释片（进口）	Nifedipine Controlled-release Tablets	http://evs.nci.nih.gov/ftp1/NDF-RT/NDF-RT.owl#N0000152640	NIFEDIPINE 10MG TAB [VA Product]
double vision AE	eye AE	http://purl.obolibrary.org/obo/OAE_0000443	http://purl.obolibrary.org/obo/OAE_0000626	复视	Diplopia	钙通道阻滞药	硝苯地平控释片（进口）	Nifedipine Controlled-release Tablets	http://evs.nci.nih.gov/ftp1/NDF-RT/NDF-RT.owl#N0000152640	NIFEDIPINE 10MG TAB [VA Product]
tinnitus AE	ear AE	http://purl.obolibrary.org/obo/OAE_0000465	http://purl.obolibrary.org/obo/OAE_0000607	耳鸣	tinnitus	钙通道阻滞药	硝苯地平控释片（进口）	Nifedipine Controlled-release Tablets	http://evs.nci.nih.gov/ftp1/NDF-RT/NDF-RT.owl#N0000152640	NIFEDIPINE 10MG TAB [VA Product]
lymphadenopathy AE	immune system AE	http://purl.obolibrary.org/obo/OAE_0000476	http://purl.obolibrary.org/obo/OAE_0001147	淋巴结病	Lymphadenopathy	钙通道阻滞药	硝苯地平控释片（进口）	Nifedipine Controlled-release Tablets	http://evs.nci.nih.gov/ftp1/NDF-RT/NDF-RT.owl#N0000152640	NIFEDIPINE 10MG TAB [VA Product]
hyperuricemia AE	musculoskeletal and connective tissue AE	http://purl.obolibrary.org/obo/OAE_0000027	http://purl.obolibrary.org/obo/OAE_0001053	痛风	gout	钙通道阻滞药	硝苯地平控释片（进口）	Nifedipine Controlled-release Tablets	http://evs.nci.nih.gov/ftp1/NDF-RT/NDF-RT.owl#N0000152640	NIFEDIPINE 10MG TAB [VA Product]
peripheral edema AE	homeostasis AE	http://purl.obolibrary.org/obo/OAE_0000555	http://purl.obolibrary.org/obo/OAE_0000389	外周水肿	Peripheral edema	钙通道阻滞药	硝苯地平片	Nifedipine Tablets	http://evs.nci.nih.gov/ftp1/NDF-RT/NDF-RT.owl#N0000152640	NIFEDIPINE 10MG TAB [VA Product]
dizziness AE	behavior and neurological AE	http://purl.obolibrary.org/obo/OAE_0000580	http://purl.obolibrary.org/obo/OAE_0000388	头晕	Dizziness	钙通道阻滞药	硝苯地平片	Nifedipine Tablets	http://evs.nci.nih.gov/ftp1/NDF-RT/NDF-RT.owl#N0000152640	NIFEDIPINE 10MG TAB [VA Product]
headache AE	behavior and neurological AE	http://purl.obolibrary.org/obo/OAE_0000580	http://purl.obolibrary.org/obo/OAE_0000377	头痛	headache	钙通道阻滞药	硝苯地平片	Nifedipine Tablets	http://evs.nci.nih.gov/ftp1/NDF-RT/NDF-RT.owl#N0000152640	NIFEDIPINE 10MG TAB [VA Product]
nausea AE	digestive system AE	http://purl.obolibrary.org/obo/OAE_0000439	http://purl.obolibrary.org/obo/OAE_0000600	恶心	Nausea	钙通道阻滞药	硝苯地平片	Nifedipine Tablets	http://evs.nci.nih.gov/ftp1/NDF-RT/NDF-RT.owl#N0000152640	NIFEDIPINE 10MG TAB [VA Product]
fatigue AE	behavior and neurological AE	http://purl.obolibrary.org/obo/OAE_0000580	http://purl.obolibrary.org/obo/OAE_0000034	乏力	Fatigue	钙通道阻滞药	硝苯地平片	Nifedipine Tablets	http://evs.nci.nih.gov/ftp1/NDF-RT/NDF-RT.owl#N0000152640	NIFEDIPINE 10MG TAB [VA Product]
flushing AE	skin AE	http://purl.obolibrary.org/obo/OAE_0000543	http://purl.obolibrary.org/obo/OAE_0000021	面部潮红	flushed face	钙通道阻滞药	硝苯地平片	Nifedipine Tablets	http://evs.nci.nih.gov/ftp1/NDF-RT/NDF-RT.owl#N0000152640	NIFEDIPINE 10MG TAB [VA Product]
angina pectoris AE	cardiac disorder AE	http://purl.obolibrary.org/obo/OAE_0000084	http://purl.obolibrary.org/obo/OAE_0000280	心绞痛	angina	钙通道阻滞药	硝苯地平片	Nifedipine Tablets	http://evs.nci.nih.gov/ftp1/NDF-RT/NDF-RT.owl#N0000152640	NIFEDIPINE 10MG TAB [VA Product]
hypotension AE	cardiovascular AE	http://purl.obolibrary.org/obo/OAE_0000493	http://purl.obolibrary.org/obo/OAE_0000551	低血压	hypotension	钙通道阻滞药	硝苯地平片	Nifedipine Tablets	http://evs.nci.nih.gov/ftp1/NDF-RT/NDF-RT.owl#N0000152640	NIFEDIPINE 10MG TAB [VA Product]
palpitation AE	behavior and neurological AE	http://purl.obolibrary.org/obo/OAE_0000580	http://purl.obolibrary.org/obo/OAE_0000471	心悸	palpitations	钙通道阻滞药	硝苯地平片	Nifedipine Tablets	http://evs.nci.nih.gov/ftp1/NDF-RT/NDF-RT.owl#N0000152640	NIFEDIPINE 10MG TAB [VA Product]
nasal congestion AE	respiratory system AE	http://purl.obolibrary.org/obo/OAE_0000378	http://purl.obolibrary.org/obo/OAE_0000335	鼻塞	Nasal obstruction	钙通道阻滞药	硝苯地平片	Nifedipine Tablets	http://evs.nci.nih.gov/ftp1/NDF-RT/NDF-RT.owl#N0000152640	NIFEDIPINE 10MG TAB [VA Product]
chest discomfort AE	behavior and neurological AE	http://purl.obolibrary.org/obo/OAE_0000580	http://purl.obolibrary.org/obo/OAE_0000807	胸闷	chest distress	钙通道阻滞药	硝苯地平片	Nifedipine Tablets	http://evs.nci.nih.gov/ftp1/NDF-RT/NDF-RT.owl#N0000152640	NIFEDIPINE 10MG TAB [VA Product]
dyspnea AE	respiratory system AE	http://purl.obolibrary.org/obo/OAE_0000378	http://purl.obolibrary.org/obo/OAE_0000310	气短	dyspnea	钙通道阻滞药	硝苯地平片	Nifedipine Tablets	http://evs.nci.nih.gov/ftp1/NDF-RT/NDF-RT.owl#N0000152640	NIFEDIPINE 10MG TAB [VA Product]
constipation AE	digestive system AE	http://purl.obolibrary.org/obo/OAE_0000439	http://purl.obolibrary.org/obo/OAE_0000602	便秘	constipation	钙通道阻滞药	硝苯地平片	Nifedipine Tablets	http://evs.nci.nih.gov/ftp1/NDF-RT/NDF-RT.owl#N0000152640	NIFEDIPINE 10MG TAB [VA Product]
diarrhea AE	digestive system AE	http://purl.obolibrary.org/obo/OAE_0000439	http://purl.obolibrary.org/obo/OAE_0000616	腹泻	diarrhea	钙通道阻滞药	硝苯地平片	Nifedipine Tablets	http://evs.nci.nih.gov/ftp1/NDF-RT/NDF-RT.owl#N0000152640	NIFEDIPINE 10MG TAB [VA Product]
abdominal distension AE	behavior and neurological AE	http://purl.obolibrary.org/obo/OAE_0000580	http://purl.obolibrary.org/obo/OAE_0000243	腹胀	abdominal distension	钙通道阻滞药	硝苯地平片	Nifedipine Tablets	http://evs.nci.nih.gov/ftp1/NDF-RT/NDF-RT.owl#N0000152640	NIFEDIPINE 10MG TAB [VA Product]
myositis AE	musculoskeletal and connective tissue AE	http://purl.obolibrary.org/obo/OAE_0000027	http://purl.obolibrary.org/obo/OAE_0000613	骨骼肌发炎	Skeletal muscle inflammation	钙通道阻滞药	硝苯地平片	Nifedipine Tablets	http://evs.nci.nih.gov/ftp1/NDF-RT/NDF-RT.owl#N0000152640	NIFEDIPINE 10MG TAB [VA Product]
muscle cramp AE	behavior and neurological AE	http://purl.obolibrary.org/obo/OAE_0000580	http://purl.obolibrary.org/obo/OAE_0001192	肌肉痉挛	muscle cramp	钙通道阻滞药	硝苯地平片	Nifedipine Tablets	http://evs.nci.nih.gov/ftp1/NDF-RT/NDF-RT.owl#N0000152640	NIFEDIPINE 10MG TAB [VA Product]
nervous AE	behavior and neurological AE	http://purl.obolibrary.org/obo/OAE_0000580	http://purl.obolibrary.org/obo/OAE_0000629	精神紧张	Nervous	钙通道阻滞药	硝苯地平片	Nifedipine Tablets	http://evs.nci.nih.gov/ftp1/NDF-RT/NDF-RT.owl#N0000152640	NIFEDIPINE 10MG TAB [VA Product]
twitching AE	behavior and neurological AE	http://purl.obolibrary.org/obo/OAE_0000580	http://purl.obolibrary.org/obo/OAE_0000409	颤抖	tremble	钙通道阻滞药	硝苯地平片	Nifedipine Tablets	http://evs.nci.nih.gov/ftp1/NDF-RT/NDF-RT.owl#N0000152640	NIFEDIPINE 10MG TAB [VA Product]
sleep disorder AE	behavior and neurological AE	http://purl.obolibrary.org/obo/OAE_0000580	http://purl.obolibrary.org/obo/OAE_0001403	睡眠紊乱	Sleep disorder	钙通道阻滞药	硝苯地平片	Nifedipine Tablets	http://evs.nci.nih.gov/ftp1/NDF-RT/NDF-RT.owl#N0000152640	NIFEDIPINE 10MG TAB [VA Product]
vision blurred AE	eye AE	http://purl.obolibrary.org/obo/OAE_0000443	http://purl.obolibrary.org/obo/OAE_0001509	视力模糊	blurred vision	钙通道阻滞药	硝苯地平片	Nifedipine Tablets	http://evs.nci.nih.gov/ftp1/NDF-RT/NDF-RT.owl#N0000152640	NIFEDIPINE 10MG TAB [VA Product]
balance disorder AE	behavior and neurological AE	http://purl.obolibrary.org/obo/OAE_0000580	http://purl.obolibrary.org/obo/OAE_0000302	平衡失调	dysequilibrium	钙通道阻滞药	硝苯地平片	Nifedipine Tablets	http://evs.nci.nih.gov/ftp1/NDF-RT/NDF-RT.owl#N0000152640	NIFEDIPINE 10MG TAB [VA Product]
syncope AE	behavior and neurological AE	http://purl.obolibrary.org/obo/OAE_0000580	http://purl.obolibrary.org/obo/OAE_0000400	晕厥	syncope	钙通道阻滞药	硝苯地平片	Nifedipine Tablets	http://evs.nci.nih.gov/ftp1/NDF-RT/NDF-RT.owl#N0000152640	NIFEDIPINE 10MG TAB [VA Product]
leukocyte cell number decreased AE	investigation result abnormal AE	http://purl.obolibrary.org/obo/OAE_0000628	http://purl.obolibrary.org/obo/OAE_0000380	白细胞减少	leukopenia	钙通道阻滞药	硝苯地平片	Nifedipine Tablets	http://evs.nci.nih.gov/ftp1/NDF-RT/NDF-RT.owl#N0000152640	NIFEDIPINE 10MG TAB [VA Product]
thrombocytopenia AE	hematopoietic system AE	http://purl.obolibrary.org/obo/OAE_0000588	http://purl.obolibrary.org/obo/OAE_0001448	血小板减少	thrombopenia	钙通道阻滞药	硝苯地平片	Nifedipine Tablets	http://evs.nci.nih.gov/ftp1/NDF-RT/NDF-RT.owl#N0000152640	NIFEDIPINE 10MG TAB [VA Product]
purpura AE	skin AE	http://purl.obolibrary.org/obo/OAE_0000543	http://purl.obolibrary.org/obo/OAE_0000487	紫癜	purpura	钙通道阻滞药	硝苯地平片	Nifedipine Tablets	http://evs.nci.nih.gov/ftp1/NDF-RT/NDF-RT.owl#N0000152640	NIFEDIPINE 10MG TAB [VA Product]
depression AE	behavior and neurological AE	http://purl.obolibrary.org/obo/OAE_0000580	http://purl.obolibrary.org/obo/OAE_0000500	抑郁	depression	钙通道阻滞药	硝苯地平片	Nifedipine Tablets	http://evs.nci.nih.gov/ftp1/NDF-RT/NDF-RT.owl#N0000152640	NIFEDIPINE 10MG TAB [VA Product]
blindness AE	eye AE	http://purl.obolibrary.org/obo/OAE_0000443	http://purl.obolibrary.org/obo/OAE_0000577	血药浓度峰值时瞬间失明	Blood drug concentration peak moment blindness	钙通道阻滞药	硝苯地平片	Nifedipine Tablets	http://evs.nci.nih.gov/ftp1/NDF-RT/NDF-RT.owl#N0000152640	NIFEDIPINE 10MG TAB [VA Product]
myocardial infarction AE	cardiac disorder AE	http://purl.obolibrary.org/obo/OAE_0000084	http://purl.obolibrary.org/obo/OAE_0000038	心肌梗死	Myocardial infarction	钙通道阻滞药	硝苯地平片	Nifedipine Tablets	http://evs.nci.nih.gov/ftp1/NDF-RT/NDF-RT.owl#N0000152640	NIFEDIPINE 10MG TAB [VA Product]
cardiac failure congestive AE	cardiac disorder AE	http://purl.obolibrary.org/obo/OAE_0000084	http://purl.obolibrary.org/obo/OAE_0000780	充血性心力衰竭	congestive heart failure	钙通道阻滞药	硝苯地平片	Nifedipine Tablets	http://evs.nci.nih.gov/ftp1/NDF-RT/NDF-RT.owl#N0000152640	NIFEDIPINE 10MG TAB [VA Product]
pulmonary edema AE	respiratory system AE	http://purl.obolibrary.org/obo/OAE_0000378	http://purl.obolibrary.org/obo/OAE_0001345	肺水肿	pulmonary edema	钙通道阻滞药	硝苯地平片	Nifedipine Tablets	http://evs.nci.nih.gov/ftp1/NDF-RT/NDF-RT.owl#N0000152640	NIFEDIPINE 10MG TAB [VA Product]
arrhythmia AE	cardiac disorder AE	http://purl.obolibrary.org/obo/OAE_0000084	http://purl.obolibrary.org/obo/OAE_0000660	心律失常	Arrhythmia	钙通道阻滞药	硝苯地平片	Nifedipine Tablets	http://evs.nci.nih.gov/ftp1/NDF-RT/NDF-RT.owl#N0000152640	NIFEDIPINE 10MG TAB [VA Product]
rash AE	skin AE	http://purl.obolibrary.org/obo/OAE_0000543	http://purl.obolibrary.org/obo/OAE_0000362	皮疹	Rash	钙通道阻滞药	硝苯地平片	Nifedipine Tablets	http://evs.nci.nih.gov/ftp1/NDF-RT/NDF-RT.owl#N0000152640	NIFEDIPINE 10MG TAB [VA Product]
dermatitis exfoliative AE	skin AE	http://purl.obolibrary.org/obo/OAE_0000543	http://purl.obolibrary.org/obo/OAE_0000866	剥脱性皮炎	exfoliative dermatitis	钙通道阻滞药	硝苯地平片	Nifedipine Tablets	http://evs.nci.nih.gov/ftp1/NDF-RT/NDF-RT.owl#N0000152640	NIFEDIPINE 10MG TAB [VA Product]
asthenia AE	musculoskeletal and connective tissue AE	http://purl.obolibrary.org/obo/OAE_0000027	http://purl.obolibrary.org/obo/OAE_0000382	无力	asthenia	钙通道阻滞药	盐酸苄普地尔片	Bepridil Hydrochloride Tablets	http://evs.nci.nih.gov/ftp1/NDF-RT/NDF-RT.owl#N0000157222	BEPRIDIL HCL 200MG TAB [VA Product]
headache AE	behavior and neurological AE	http://purl.obolibrary.org/obo/OAE_0000580	http://purl.obolibrary.org/obo/OAE_0000377	头痛	headache	钙通道阻滞药	盐酸苄普地尔片	Bepridil Hydrochloride Tablets	http://evs.nci.nih.gov/ftp1/NDF-RT/NDF-RT.owl#N0000157222	BEPRIDIL HCL 200MG TAB [VA Product]
influenza like illness AE	influenza like illness AE	http://purl.obolibrary.org/obo/OAE_0000100	http://purl.obolibrary.org/obo/OAE_0000100	流感样症状	Influenza-like illness	钙通道阻滞药	盐酸苄普地尔片	Bepridil Hydrochloride Tablets	http://evs.nci.nih.gov/ftp1/NDF-RT/NDF-RT.owl#N0000157222	BEPRIDIL HCL 200MG TAB [VA Product]
palpitation AE	behavior and neurological AE	http://purl.obolibrary.org/obo/OAE_0000580	http://purl.obolibrary.org/obo/OAE_0000471	心悸	palpitations	钙通道阻滞药	盐酸苄普地尔片	Bepridil Hydrochloride Tablets	http://evs.nci.nih.gov/ftp1/NDF-RT/NDF-RT.owl#N0000157222	BEPRIDIL HCL 200MG TAB [VA Product]
dyspnea AE	respiratory system AE	http://purl.obolibrary.org/obo/OAE_0000378	http://purl.obolibrary.org/obo/OAE_0000310	呼吸困难	dyspnea	钙通道阻滞药	盐酸苄普地尔片	Bepridil Hydrochloride Tablets	http://evs.nci.nih.gov/ftp1/NDF-RT/NDF-RT.owl#N0000157222	BEPRIDIL HCL 200MG TAB [VA Product]
gastrointestinal disorder AE	digestive system AE	http://purl.obolibrary.org/obo/OAE_0000439	http://purl.obolibrary.org/obo/OAE_0000455	胃肠道不适	gastrointestinal discomfort	钙通道阻滞药	盐酸苄普地尔片	Bepridil Hydrochloride Tablets	http://evs.nci.nih.gov/ftp1/NDF-RT/NDF-RT.owl#N0000157222	BEPRIDIL HCL 200MG TAB [VA Product]
dyspepsia AE	digestive system AE	http://purl.obolibrary.org/obo/OAE_0000439	http://purl.obolibrary.org/obo/OAE_0000453	消化不良	dyspepsia	钙通道阻滞药	盐酸苄普地尔片	Bepridil Hydrochloride Tablets	http://evs.nci.nih.gov/ftp1/NDF-RT/NDF-RT.owl#N0000157222	BEPRIDIL HCL 200MG TAB [VA Product]
nausea AE	digestive system AE	http://purl.obolibrary.org/obo/OAE_0000439	http://purl.obolibrary.org/obo/OAE_0000600	恶心	Nausea	钙通道阻滞药	盐酸苄普地尔片	Bepridil Hydrochloride Tablets	http://evs.nci.nih.gov/ftp1/NDF-RT/NDF-RT.owl#N0000157222	BEPRIDIL HCL 200MG TAB [VA Product]
anorexia AE	gustatory system AE	http://purl.obolibrary.org/obo/OAE_0000574	http://purl.obolibrary.org/obo/OAE_0000396	厌食	anorexia	钙通道阻滞药	盐酸苄普地尔片	Bepridil Hydrochloride Tablets	http://evs.nci.nih.gov/ftp1/NDF-RT/NDF-RT.owl#N0000157222	BEPRIDIL HCL 200MG TAB [VA Product]
dry mouth AE	digestive system AE	http://purl.obolibrary.org/obo/OAE_0000439	http://purl.obolibrary.org/obo/OAE_0000505	口干	Xerostomia	钙通道阻滞药	盐酸苄普地尔片	Bepridil Hydrochloride Tablets	http://evs.nci.nih.gov/ftp1/NDF-RT/NDF-RT.owl#N0000157222	BEPRIDIL HCL 200MG TAB [VA Product]
diarrhea AE	digestive system AE	http://purl.obolibrary.org/obo/OAE_0000439	http://purl.obolibrary.org/obo/OAE_0000616	腹泻	diarrhea	钙通道阻滞药	盐酸苄普地尔片	Bepridil Hydrochloride Tablets	http://evs.nci.nih.gov/ftp1/NDF-RT/NDF-RT.owl#N0000157222	BEPRIDIL HCL 200MG TAB [VA Product]
abdominal pain AE	behavior and neurological AE	http://purl.obolibrary.org/obo/OAE_0000580	http://purl.obolibrary.org/obo/OAE_0000402	腹痛	Abdominal Pain	钙通道阻滞药	盐酸苄普地尔片	Bepridil Hydrochloride Tablets	http://evs.nci.nih.gov/ftp1/NDF-RT/NDF-RT.owl#N0000157222	BEPRIDIL HCL 200MG TAB [VA Product]
constipation AE	digestive system AE	http://purl.obolibrary.org/obo/OAE_0000439	http://purl.obolibrary.org/obo/OAE_0000602	便秘	constipation	钙通道阻滞药	盐酸苄普地尔片	Bepridil Hydrochloride Tablets	http://evs.nci.nih.gov/ftp1/NDF-RT/NDF-RT.owl#N0000157222	BEPRIDIL HCL 200MG TAB [VA Product]
fatigue AE	behavior and neurological AE	http://purl.obolibrary.org/obo/OAE_0000580	http://purl.obolibrary.org/obo/OAE_0000034	嗜睡	Lethargy	钙通道阻滞药	盐酸苄普地尔片	Bepridil Hydrochloride Tablets	http://evs.nci.nih.gov/ftp1/NDF-RT/NDF-RT.owl#N0000157222	BEPRIDIL HCL 200MG TAB [VA Product]
dizziness AE	behavior and neurological AE	http://purl.obolibrary.org/obo/OAE_0000580	http://purl.obolibrary.org/obo/OAE_0000388	头昏	dizziness	钙通道阻滞药	盐酸苄普地尔片	Bepridil Hydrochloride Tablets	http://evs.nci.nih.gov/ftp1/NDF-RT/NDF-RT.owl#N0000157222	BEPRIDIL HCL 200MG TAB [VA Product]
insomnia AE	behavior and neurological AE	http://purl.obolibrary.org/obo/OAE_0000580	http://purl.obolibrary.org/obo/OAE_0002206	失眠	insomnia	钙通道阻滞药	盐酸苄普地尔片	Bepridil Hydrochloride Tablets	http://evs.nci.nih.gov/ftp1/NDF-RT/NDF-RT.owl#N0000157222	BEPRIDIL HCL 200MG TAB [VA Product]
tremor AE	behavior and neurological AE	http://purl.obolibrary.org/obo/OAE_0000580	http://purl.obolibrary.org/obo/OAE_0000166	震颤	tremor	钙通道阻滞药	盐酸苄普地尔片	Bepridil Hydrochloride Tablets	http://evs.nci.nih.gov/ftp1/NDF-RT/NDF-RT.owl#N0000157222	BEPRIDIL HCL 200MG TAB [VA Product]
paresthesia AE	behavior and neurological AE	http://purl.obolibrary.org/obo/OAE_0000580	http://purl.obolibrary.org/obo/OAE_0000392	感觉异常	Paresthesia	钙通道阻滞药	盐酸苄普地尔片	Bepridil Hydrochloride Tablets	http://evs.nci.nih.gov/ftp1/NDF-RT/NDF-RT.owl#N0000157222	BEPRIDIL HCL 200MG TAB [VA Product]
stress AE	behavior and neurological AE	http://purl.obolibrary.org/obo/OAE_0000580	http://purl.obolibrary.org/obo/OAE_0000240	紧张	Stress	钙通道阻滞药	盐酸苄普地尔片	Bepridil Hydrochloride Tablets	http://evs.nci.nih.gov/ftp1/NDF-RT/NDF-RT.owl#N0000157222	BEPRIDIL HCL 200MG TAB [VA Product]
tinnitus AE	ear AE	http://purl.obolibrary.org/obo/OAE_0000465	http://purl.obolibrary.org/obo/OAE_0000607	耳鸣	tinnitus	钙通道阻滞药	盐酸苄普地尔片	Bepridil Hydrochloride Tablets	http://evs.nci.nih.gov/ftp1/NDF-RT/NDF-RT.owl#N0000157222	BEPRIDIL HCL 200MG TAB [VA Product]
gastrointestinal disorder AE	digestive system AE	http://purl.obolibrary.org/obo/OAE_0000439	http://purl.obolibrary.org/obo/OAE_0000455	胃肠道反应	Gastrointestinal reaction	钙通道阻滞药	盐酸苄普地尔片	Bepridil Hydrochloride Tablets	http://evs.nci.nih.gov/ftp1/NDF-RT/NDF-RT.owl#N0000157222	BEPRIDIL HCL 200MG TAB [VA Product]
vertigo AE	behavior and neurological AE	http://purl.obolibrary.org/obo/OAE_0000580	http://purl.obolibrary.org/obo/OAE_0000460	眩晕	dizziness	钙通道阻滞药	盐酸苄普地尔片	Bepridil Hydrochloride Tablets	http://evs.nci.nih.gov/ftp1/NDF-RT/NDF-RT.owl#N0000157222	BEPRIDIL HCL 200MG TAB [VA Product]
syncope AE	behavior and neurological AE	http://purl.obolibrary.org/obo/OAE_0000580	http://purl.obolibrary.org/obo/OAE_0000400	晕厥	syncope	钙通道阻滞药	盐酸苄普地尔片	Bepridil Hydrochloride Tablets	http://evs.nci.nih.gov/ftp1/NDF-RT/NDF-RT.owl#N0000157222	BEPRIDIL HCL 200MG TAB [VA Product]
fever AE	homeostasis AE	http://purl.obolibrary.org/obo/OAE_0000555	http://purl.obolibrary.org/obo/OAE_0000361	发热	Fever	钙通道阻滞药	盐酸苄普地尔片	Bepridil Hydrochloride Tablets	http://evs.nci.nih.gov/ftp1/NDF-RT/NDF-RT.owl#N0000157222	BEPRIDIL HCL 200MG TAB [VA Product]
pain AE	behavior and neurological AE	http://purl.obolibrary.org/obo/OAE_0000580	http://purl.obolibrary.org/obo/OAE_0000374	疼痛	pain	钙通道阻滞药	盐酸苄普地尔片	Bepridil Hydrochloride Tablets	http://evs.nci.nih.gov/ftp1/NDF-RT/NDF-RT.owl#N0000157222	BEPRIDIL HCL 200MG TAB [VA Product]
superinfection AE	infection AE	http://purl.obolibrary.org/obo/OAE_0000363	http://purl.obolibrary.org/obo/OAE_0001434	双重感染	double infection	钙通道阻滞药	盐酸苄普地尔片	Bepridil Hydrochloride Tablets	http://evs.nci.nih.gov/ftp1/NDF-RT/NDF-RT.owl#N0000157222	BEPRIDIL HCL 200MG TAB [VA Product]
influenza AE	infection AE	http://purl.obolibrary.org/obo/OAE_0000363	http://purl.obolibrary.org/obo/OAE_0000319	流感综合征	influenza syndrome	钙通道阻滞药	盐酸苄普地尔片	Bepridil Hydrochloride Tablets	http://evs.nci.nih.gov/ftp1/NDF-RT/NDF-RT.owl#N0000157222	BEPRIDIL HCL 200MG TAB [VA Product]
sinus tachycardia AE	cardiac disorder AE	http://purl.obolibrary.org/obo/OAE_0000084	http://purl.obolibrary.org/obo/OAE_0001393	窦性心动过速	sinus tachycardia	钙通道阻滞药	盐酸苄普地尔片	Bepridil Hydrochloride Tablets	http://evs.nci.nih.gov/ftp1/NDF-RT/NDF-RT.owl#N0000157222	BEPRIDIL HCL 200MG TAB [VA Product]
edema AE	homeostasis AE	http://purl.obolibrary.org/obo/OAE_0000555	http://purl.obolibrary.org/obo/OAE_0000556	水肿	swelling	钙通道阻滞药	盐酸苄普地尔片	Bepridil Hydrochloride Tablets	http://evs.nci.nih.gov/ftp1/NDF-RT/NDF-RT.owl#N0000157222	BEPRIDIL HCL 200MG TAB [VA Product]
ventricular extrasystoles AE	cardiac disorder AE	http://purl.obolibrary.org/obo/OAE_0000084	http://purl.obolibrary.org/obo/OAE_0001742	室性早搏	Premature ventricualr contractions	钙通道阻滞药	盐酸苄普地尔片	Bepridil Hydrochloride Tablets	http://evs.nci.nih.gov/ftp1/NDF-RT/NDF-RT.owl#N0000157222	BEPRIDIL HCL 200MG TAB [VA Product]
electrocardiogram qt prolonged AE	investigation result abnormal AE	http://purl.obolibrary.org/obo/OAE_0000628	http://purl.obolibrary.org/obo/OAE_0000911	QT间期延长	QT interval prolongation	钙通道阻滞药	盐酸苄普地尔片	Bepridil Hydrochloride Tablets	http://evs.nci.nih.gov/ftp1/NDF-RT/NDF-RT.owl#N0000157222	BEPRIDIL HCL 200MG TAB [VA Product]
rhinitis AE	immune system AE	http://purl.obolibrary.org/obo/OAE_0000476	http://purl.obolibrary.org/obo/OAE_0000350	鼻炎	rhinitis	钙通道阻滞药	盐酸苄普地尔片	Bepridil Hydrochloride Tablets	http://evs.nci.nih.gov/ftp1/NDF-RT/NDF-RT.owl#N0000157222	BEPRIDIL HCL 200MG TAB [VA Product]
cough increased AE	respiratory system AE	http://purl.obolibrary.org/obo/OAE_0000378	http://purl.obolibrary.org/obo/OAE_0000398	咳嗽	cough	钙通道阻滞药	盐酸苄普地尔片	Bepridil Hydrochloride Tablets	http://evs.nci.nih.gov/ftp1/NDF-RT/NDF-RT.owl#N0000157222	BEPRIDIL HCL 200MG TAB [VA Product]
pharyngitis AE	digestive system AE	http://purl.obolibrary.org/obo/OAE_0000439	http://purl.obolibrary.org/obo/OAE_0000343	咽炎	pharyngitis	钙通道阻滞药	盐酸苄普地尔片	Bepridil Hydrochloride Tablets	http://evs.nci.nih.gov/ftp1/NDF-RT/NDF-RT.owl#N0000157222	BEPRIDIL HCL 200MG TAB [VA Product]
abdominal distension AE	behavior and neurological AE	http://purl.obolibrary.org/obo/OAE_0000580	http://purl.obolibrary.org/obo/OAE_0000243	胃肠胀气	abdominal distension	钙通道阻滞药	盐酸苄普地尔片	Bepridil Hydrochloride Tablets	http://evs.nci.nih.gov/ftp1/NDF-RT/NDF-RT.owl#N0000157222	BEPRIDIL HCL 200MG TAB [VA Product]
gastritis AE	digestive system AE	http://purl.obolibrary.org/obo/OAE_0000439	http://purl.obolibrary.org/obo/OAE_0000968	胃炎	Gastritis	钙通道阻滞药	盐酸苄普地尔片	Bepridil Hydrochloride Tablets	http://evs.nci.nih.gov/ftp1/NDF-RT/NDF-RT.owl#N0000157222	BEPRIDIL HCL 200MG TAB [VA Product]
dry mouth AE	digestive system AE	http://purl.obolibrary.org/obo/OAE_0000439	http://purl.obolibrary.org/obo/OAE_0000505	口干	Xerostomia	钙通道阻滞药	盐酸苄普地尔片	Bepridil Hydrochloride Tablets	http://evs.nci.nih.gov/ftp1/NDF-RT/NDF-RT.owl#N0000157222	BEPRIDIL HCL 200MG TAB [VA Product]
constipation AE	digestive system AE	http://purl.obolibrary.org/obo/OAE_0000439	http://purl.obolibrary.org/obo/OAE_0000602	便秘	constipation	钙通道阻滞药	盐酸苄普地尔片	Bepridil Hydrochloride Tablets	http://evs.nci.nih.gov/ftp1/NDF-RT/NDF-RT.owl#N0000157222	BEPRIDIL HCL 200MG TAB [VA Product]
arthritis AE	musculoskeletal and connective tissue AE	http://purl.obolibrary.org/obo/OAE_0000027	http://purl.obolibrary.org/obo/OAE_0000596	关节炎	arthritis	钙通道阻滞药	盐酸苄普地尔片	Bepridil Hydrochloride Tablets	http://evs.nci.nih.gov/ftp1/NDF-RT/NDF-RT.owl#N0000157222	BEPRIDIL HCL 200MG TAB [VA Product]
dizziness AE	behavior and neurological AE	http://purl.obolibrary.org/obo/OAE_0000580	http://purl.obolibrary.org/obo/OAE_0000388	头晕	Dizziness	钙通道阻滞药	盐酸苄普地尔片	Bepridil Hydrochloride Tablets	http://evs.nci.nih.gov/ftp1/NDF-RT/NDF-RT.owl#N0000157222	BEPRIDIL HCL 200MG TAB [VA Product]
vertigo AE	behavior and neurological AE	http://purl.obolibrary.org/obo/OAE_0000580	http://purl.obolibrary.org/obo/OAE_0000460	眩晕	dizziness	钙通道阻滞药	盐酸苄普地尔片	Bepridil Hydrochloride Tablets	http://evs.nci.nih.gov/ftp1/NDF-RT/NDF-RT.owl#N0000157222	BEPRIDIL HCL 200MG TAB [VA Product]
fatigue AE	behavior and neurological AE	http://purl.obolibrary.org/obo/OAE_0000580	http://purl.obolibrary.org/obo/OAE_0000034	嗜睡	Lethargy	钙通道阻滞药	盐酸苄普地尔片	Bepridil Hydrochloride Tablets	http://evs.nci.nih.gov/ftp1/NDF-RT/NDF-RT.owl#N0000157222	BEPRIDIL HCL 200MG TAB [VA Product]
insomnia AE	behavior and neurological AE	http://purl.obolibrary.org/obo/OAE_0000580	http://purl.obolibrary.org/obo/OAE_0002206	失眠	insomnia	钙通道阻滞药	盐酸苄普地尔片	Bepridil Hydrochloride Tablets	http://evs.nci.nih.gov/ftp1/NDF-RT/NDF-RT.owl#N0000157222	BEPRIDIL HCL 200MG TAB [VA Product]
tremor AE	behavior and neurological AE	http://purl.obolibrary.org/obo/OAE_0000580	http://purl.obolibrary.org/obo/OAE_0000166	震颤	tremor	钙通道阻滞药	盐酸苄普地尔片	Bepridil Hydrochloride Tablets	http://evs.nci.nih.gov/ftp1/NDF-RT/NDF-RT.owl#N0000157222	BEPRIDIL HCL 200MG TAB [VA Product]
anxiety AE	behavior and neurological AE	http://purl.obolibrary.org/obo/OAE_0000580	http://purl.obolibrary.org/obo/OAE_0000300	焦虑	anxiety	钙通道阻滞药	盐酸苄普地尔片	Bepridil Hydrochloride Tablets	http://evs.nci.nih.gov/ftp1/NDF-RT/NDF-RT.owl#N0000157222	BEPRIDIL HCL 200MG TAB [VA Product]
abnormal behavior AE	behavior and neurological AE	http://purl.obolibrary.org/obo/OAE_0000580	http://purl.obolibrary.org/obo/OAE_0000246	不良行为	abnormal behaviour	钙通道阻滞药	盐酸苄普地尔片	Bepridil Hydrochloride Tablets	http://evs.nci.nih.gov/ftp1/NDF-RT/NDF-RT.owl#N0000157222	BEPRIDIL HCL 200MG TAB [VA Product]
rash AE	skin AE	http://purl.obolibrary.org/obo/OAE_0000543	http://purl.obolibrary.org/obo/OAE_0000362	皮疹	Rash	钙通道阻滞药	盐酸苄普地尔片	Bepridil Hydrochloride Tablets	http://evs.nci.nih.gov/ftp1/NDF-RT/NDF-RT.owl#N0000157222	BEPRIDIL HCL 200MG TAB [VA Product]
sweating AE	skin AE	http://purl.obolibrary.org/obo/OAE_0000543	http://purl.obolibrary.org/obo/OAE_0000401	出汗	diaphoresis	钙通道阻滞药	盐酸苄普地尔片	Bepridil Hydrochloride Tablets	http://evs.nci.nih.gov/ftp1/NDF-RT/NDF-RT.owl#N0000157222	BEPRIDIL HCL 200MG TAB [VA Product]
vision blurred AE	eye AE	http://purl.obolibrary.org/obo/OAE_0000443	http://purl.obolibrary.org/obo/OAE_0001509	视力模糊	blurred vision	钙通道阻滞药	盐酸苄普地尔片	Bepridil Hydrochloride Tablets	http://evs.nci.nih.gov/ftp1/NDF-RT/NDF-RT.owl#N0000157222	BEPRIDIL HCL 200MG TAB [VA Product]
tinnitus AE	ear AE	http://purl.obolibrary.org/obo/OAE_0000465	http://purl.obolibrary.org/obo/OAE_0000607	耳鸣	tinnitus	钙通道阻滞药	盐酸苄普地尔片	Bepridil Hydrochloride Tablets	http://evs.nci.nih.gov/ftp1/NDF-RT/NDF-RT.owl#N0000157222	BEPRIDIL HCL 200MG TAB [VA Product]
erectile dysfunction AE	reproductive system AE	http://purl.obolibrary.org/obo/OAE_0000651	http://purl.obolibrary.org/obo/OAE_0000921	阳痿	impotence	钙通道阻滞药	盐酸苄普地尔片	Bepridil Hydrochloride Tablets	http://evs.nci.nih.gov/ftp1/NDF-RT/NDF-RT.owl#N0000157222	BEPRIDIL HCL 200MG TAB [VA Product]
hepatic function abnormal AE	liver, biliary, and pancreatic AE	http://purl.obolibrary.org/obo/OAE_0000436	http://purl.obolibrary.org/obo/OAE_0001463	肝功能异常	abnormal liver function	钙通道阻滞药	盐酸苄普地尔片	Bepridil Hydrochloride Tablets	http://evs.nci.nih.gov/ftp1/NDF-RT/NDF-RT.owl#N0000157222	BEPRIDIL HCL 200MG TAB [VA Product]
alanine aminotransferase level increased AE	investigation result abnormal AE	http://purl.obolibrary.org/obo/OAE_0000628	http://purl.obolibrary.org/obo/OAE_0000272	ALT升高	increased ALT	钙通道阻滞药	盐酸苄普地尔片	Bepridil Hydrochloride Tablets	http://evs.nci.nih.gov/ftp1/NDF-RT/NDF-RT.owl#N0000157222	BEPRIDIL HCL 200MG TAB [VA Product]
agranulocytosis AE	hematopoietic system AE	http://purl.obolibrary.org/obo/OAE_0000588	http://purl.obolibrary.org/obo/OAE_0000268	粒细胞缺乏症	Agranulocytosis	钙通道阻滞药	盐酸苄普地尔片	Bepridil Hydrochloride Tablets	http://evs.nci.nih.gov/ftp1/NDF-RT/NDF-RT.owl#N0000157222	BEPRIDIL HCL 200MG TAB [VA Product]
agranulocytosis AE	hematopoietic system AE	http://purl.obolibrary.org/obo/OAE_0000588	http://purl.obolibrary.org/obo/OAE_0000268	粒细胞缺乏症	Agranulocytosis	钙通道阻滞药	盐酸苄普地尔片	Bepridil Hydrochloride Tablets	http://evs.nci.nih.gov/ftp1/NDF-RT/NDF-RT.owl#N0000157222	BEPRIDIL HCL 200MG TAB [VA Product]
cardiac failure congestive AE	cardiac disorder AE	http://purl.obolibrary.org/obo/OAE_0000084	http://purl.obolibrary.org/obo/OAE_0000780	充血性心力衰竭	congestive heart failure	钙通道阻滞药	盐酸苄普地尔片	Bepridil Hydrochloride Tablets	http://evs.nci.nih.gov/ftp1/NDF-RT/NDF-RT.owl#N0000157222	BEPRIDIL HCL 200MG TAB [VA Product]
hepatic enzyme increased AE	investigation result abnormal AE	http://purl.obolibrary.org/obo/OAE_0000628	http://purl.obolibrary.org/obo/OAE_0001025	肝酶升高	increased hepatic lipase	钙通道阻滞药	盐酸苄普地尔片	Bepridil Hydrochloride Tablets	http://evs.nci.nih.gov/ftp1/NDF-RT/NDF-RT.owl#N0000157222	BEPRIDIL HCL 200MG TAB [VA Product]
edema AE	homeostasis AE	http://purl.obolibrary.org/obo/OAE_0000555	http://purl.obolibrary.org/obo/OAE_0000556	浮肿	dropsy	钙通道阻滞药	盐酸地尔硫卓缓释胶囊	Diltiazem Hydrochloride Sustaind-release Capsules	http://evs.nci.nih.gov/ftp1/NDF-RT/NDF-RT.owl#N0000154678	DILTIAZEM (CARDIZEM SR) 60MG SA CAP [VA Product]
headache AE	behavior and neurological AE	http://purl.obolibrary.org/obo/OAE_0000580	http://purl.obolibrary.org/obo/OAE_0000377	头痛	headache	钙通道阻滞药	盐酸地尔硫卓缓释胶囊	Diltiazem Hydrochloride Sustaind-release Capsules	http://evs.nci.nih.gov/ftp1/NDF-RT/NDF-RT.owl#N0000154678	DILTIAZEM (CARDIZEM SR) 60MG SA CAP [VA Product]
nausea AE	digestive system AE	http://purl.obolibrary.org/obo/OAE_0000439	http://purl.obolibrary.org/obo/OAE_0000600	恶心	Nausea	钙通道阻滞药	盐酸地尔硫卓缓释胶囊	Diltiazem Hydrochloride Sustaind-release Capsules	http://evs.nci.nih.gov/ftp1/NDF-RT/NDF-RT.owl#N0000154678	DILTIAZEM (CARDIZEM SR) 60MG SA CAP [VA Product]
vertigo AE	behavior and neurological AE	http://purl.obolibrary.org/obo/OAE_0000580	http://purl.obolibrary.org/obo/OAE_0000460	眩晕	dizziness	钙通道阻滞药	盐酸地尔硫卓缓释胶囊	Diltiazem Hydrochloride Sustaind-release Capsules	http://evs.nci.nih.gov/ftp1/NDF-RT/NDF-RT.owl#N0000154678	DILTIAZEM (CARDIZEM SR) 60MG SA CAP [VA Product]
rash AE	skin AE	http://purl.obolibrary.org/obo/OAE_0000543	http://purl.obolibrary.org/obo/OAE_0000362	皮疹	Rash	钙通道阻滞药	盐酸地尔硫卓缓释胶囊	Diltiazem Hydrochloride Sustaind-release Capsules	http://evs.nci.nih.gov/ftp1/NDF-RT/NDF-RT.owl#N0000154678	DILTIAZEM (CARDIZEM SR) 60MG SA CAP [VA Product]
asthenia AE	musculoskeletal and connective tissue AE	http://purl.obolibrary.org/obo/OAE_0000027	http://purl.obolibrary.org/obo/OAE_0000382	无力	asthenia	钙通道阻滞药	盐酸地尔硫卓缓释胶囊	Diltiazem Hydrochloride Sustaind-release Capsules	http://evs.nci.nih.gov/ftp1/NDF-RT/NDF-RT.owl#N0000154678	DILTIAZEM (CARDIZEM SR) 60MG SA CAP [VA Product]
angina pectoris AE	cardiac disorder AE	http://purl.obolibrary.org/obo/OAE_0000084	http://purl.obolibrary.org/obo/OAE_0000280	心绞痛	angina	钙通道阻滞药	盐酸地尔硫卓缓释胶囊	Diltiazem Hydrochloride Sustaind-release Capsules	http://evs.nci.nih.gov/ftp1/NDF-RT/NDF-RT.owl#N0000154678	DILTIAZEM (CARDIZEM SR) 60MG SA CAP [VA Product]
arrhythmia AE	cardiac disorder AE	http://purl.obolibrary.org/obo/OAE_0000084	http://purl.obolibrary.org/obo/OAE_0000660	心律失常	Arrhythmia	钙通道阻滞药	盐酸地尔硫卓缓释胶囊	Diltiazem Hydrochloride Sustaind-release Capsules	http://evs.nci.nih.gov/ftp1/NDF-RT/NDF-RT.owl#N0000154678	DILTIAZEM (CARDIZEM SR) 60MG SA CAP [VA Product]
atrioventricular block AE	cardiac disorder AE	http://purl.obolibrary.org/obo/OAE_0000084	http://purl.obolibrary.org/obo/OAE_0001297	房室传导阻滞	atrioventricular block	钙通道阻滞药	盐酸地尔硫卓缓释胶囊	Diltiazem Hydrochloride Sustaind-release Capsules	http://evs.nci.nih.gov/ftp1/NDF-RT/NDF-RT.owl#N0000154678	DILTIAZEM (CARDIZEM SR) 60MG SA CAP [VA Product]
bradycardia AE	cardiac disorder AE	http://purl.obolibrary.org/obo/OAE_0000084	http://purl.obolibrary.org/obo/OAE_0000218	心动过缓	Bradycardia	钙通道阻滞药	盐酸地尔硫卓缓释胶囊	Diltiazem Hydrochloride Sustaind-release Capsules	http://evs.nci.nih.gov/ftp1/NDF-RT/NDF-RT.owl#N0000154678	DILTIAZEM (CARDIZEM SR) 60MG SA CAP [VA Product]
cardiac failure congestive AE	cardiac disorder AE	http://purl.obolibrary.org/obo/OAE_0000084	http://purl.obolibrary.org/obo/OAE_0000780	充血性心力衰竭	congestive heart failure	钙通道阻滞药	盐酸地尔硫卓缓释胶囊	Diltiazem Hydrochloride Sustaind-release Capsules	http://evs.nci.nih.gov/ftp1/NDF-RT/NDF-RT.owl#N0000154678	DILTIAZEM (CARDIZEM SR) 60MG SA CAP [VA Product]
electrocardiogram result abnormal AE	investigation result abnormal AE	http://purl.obolibrary.org/obo/OAE_0000628	http://purl.obolibrary.org/obo/OAE_0000909	心电图异常	Electrocardiographic abnormality	钙通道阻滞药	盐酸地尔硫卓缓释胶囊	Diltiazem Hydrochloride Sustaind-release Capsules	http://evs.nci.nih.gov/ftp1/NDF-RT/NDF-RT.owl#N0000154678	DILTIAZEM (CARDIZEM SR) 60MG SA CAP [VA Product]
hypotension AE	cardiovascular AE	http://purl.obolibrary.org/obo/OAE_0000493	http://purl.obolibrary.org/obo/OAE_0000551	低血压	hypotension	钙通道阻滞药	盐酸地尔硫卓缓释胶囊	Diltiazem Hydrochloride Sustaind-release Capsules	http://evs.nci.nih.gov/ftp1/NDF-RT/NDF-RT.owl#N0000154678	DILTIAZEM (CARDIZEM SR) 60MG SA CAP [VA Product]
palpitation AE	behavior and neurological AE	http://purl.obolibrary.org/obo/OAE_0000580	http://purl.obolibrary.org/obo/OAE_0000471	心悸	palpitations	钙通道阻滞药	盐酸地尔硫卓缓释胶囊	Diltiazem Hydrochloride Sustaind-release Capsules	http://evs.nci.nih.gov/ftp1/NDF-RT/NDF-RT.owl#N0000154678	DILTIAZEM (CARDIZEM SR) 60MG SA CAP [VA Product]
syncope AE	behavior and neurological AE	http://purl.obolibrary.org/obo/OAE_0000580	http://purl.obolibrary.org/obo/OAE_0000400	晕厥	syncope	钙通道阻滞药	盐酸地尔硫卓缓释胶囊	Diltiazem Hydrochloride Sustaind-release Capsules	http://evs.nci.nih.gov/ftp1/NDF-RT/NDF-RT.owl#N0000154678	DILTIAZEM (CARDIZEM SR) 60MG SA CAP [VA Product]
tachycardia AE	cardiac disorder AE	http://purl.obolibrary.org/obo/OAE_0000084	http://purl.obolibrary.org/obo/OAE_0000355	心动过速	tachycardia	钙通道阻滞药	盐酸地尔硫卓缓释胶囊	Diltiazem Hydrochloride Sustaind-release Capsules	http://evs.nci.nih.gov/ftp1/NDF-RT/NDF-RT.owl#N0000154678	DILTIAZEM (CARDIZEM SR) 60MG SA CAP [VA Product]
ventricular extrasystoles AE	cardiac disorder AE	http://purl.obolibrary.org/obo/OAE_0000084	http://purl.obolibrary.org/obo/OAE_0001742	室性早搏	Premature ventricualr contractions	钙通道阻滞药	盐酸地尔硫卓缓释胶囊	Diltiazem Hydrochloride Sustaind-release Capsules	http://evs.nci.nih.gov/ftp1/NDF-RT/NDF-RT.owl#N0000154678	DILTIAZEM (CARDIZEM SR) 60MG SA CAP [VA Product]
amnesia AE	behavior and neurological AE	http://purl.obolibrary.org/obo/OAE_0000580	http://purl.obolibrary.org/obo/OAE_0000482	遗忘	Amnesia	钙通道阻滞药	盐酸地尔硫卓缓释胶囊	Diltiazem Hydrochloride Sustaind-release Capsules	http://evs.nci.nih.gov/ftp1/NDF-RT/NDF-RT.owl#N0000154678	DILTIAZEM (CARDIZEM SR) 60MG SA CAP [VA Product]
depression AE	behavior and neurological AE	http://purl.obolibrary.org/obo/OAE_0000580	http://purl.obolibrary.org/obo/OAE_0000500	抑郁	depression	钙通道阻滞药	盐酸地尔硫卓缓释胶囊	Diltiazem Hydrochloride Sustaind-release Capsules	http://evs.nci.nih.gov/ftp1/NDF-RT/NDF-RT.owl#N0000154678	DILTIAZEM (CARDIZEM SR) 60MG SA CAP [VA Product]
abnormal gait AE	behavior and neurological AE	http://purl.obolibrary.org/obo/OAE_0000580	http://purl.obolibrary.org/obo/OAE_0000544	步态异常	gait disturbance	钙通道阻滞药	盐酸地尔硫卓缓释胶囊	Diltiazem Hydrochloride Sustaind-release Capsules	http://evs.nci.nih.gov/ftp1/NDF-RT/NDF-RT.owl#N0000154678	DILTIAZEM (CARDIZEM SR) 60MG SA CAP [VA Product]
hallucination AE	behavior and neurological AE	http://purl.obolibrary.org/obo/OAE_0000580	http://purl.obolibrary.org/obo/OAE_0000512	幻觉	hallucination	钙通道阻滞药	盐酸地尔硫卓缓释胶囊	Diltiazem Hydrochloride Sustaind-release Capsules	http://evs.nci.nih.gov/ftp1/NDF-RT/NDF-RT.owl#N0000154678	DILTIAZEM (CARDIZEM SR) 60MG SA CAP [VA Product]
insomnia AE	behavior and neurological AE	http://purl.obolibrary.org/obo/OAE_0000580	http://purl.obolibrary.org/obo/OAE_0002206	失眠	insomnia	钙通道阻滞药	盐酸地尔硫卓缓释胶囊	Diltiazem Hydrochloride Sustaind-release Capsules	http://evs.nci.nih.gov/ftp1/NDF-RT/NDF-RT.owl#N0000154678	DILTIAZEM (CARDIZEM SR) 60MG SA CAP [VA Product]
paresthesia AE	behavior and neurological AE	http://purl.obolibrary.org/obo/OAE_0000580	http://purl.obolibrary.org/obo/OAE_0000392	感觉异常	Paresthesia	钙通道阻滞药	盐酸地尔硫卓缓释胶囊	Diltiazem Hydrochloride Sustaind-release Capsules	http://evs.nci.nih.gov/ftp1/NDF-RT/NDF-RT.owl#N0000154678	DILTIAZEM (CARDIZEM SR) 60MG SA CAP [VA Product]
personality disorder AE	behavior and neurological AE	http://purl.obolibrary.org/obo/OAE_0000580	http://purl.obolibrary.org/obo/OAE_0000433	性格改变	personality changes	钙通道阻滞药	盐酸地尔硫卓缓释胶囊	Diltiazem Hydrochloride Sustaind-release Capsules	http://evs.nci.nih.gov/ftp1/NDF-RT/NDF-RT.owl#N0000154678	DILTIAZEM (CARDIZEM SR) 60MG SA CAP [VA Product]
fatigue AE	behavior and neurological AE	http://purl.obolibrary.org/obo/OAE_0000580	http://purl.obolibrary.org/obo/OAE_0000034	嗜睡	Lethargy	钙通道阻滞药	盐酸地尔硫卓缓释胶囊	Diltiazem Hydrochloride Sustaind-release Capsules	http://evs.nci.nih.gov/ftp1/NDF-RT/NDF-RT.owl#N0000154678	DILTIAZEM (CARDIZEM SR) 60MG SA CAP [VA Product]
tremor AE	behavior and neurological AE	http://purl.obolibrary.org/obo/OAE_0000580	http://purl.obolibrary.org/obo/OAE_0000166	震颤	tremor	钙通道阻滞药	盐酸地尔硫卓缓释胶囊	Diltiazem Hydrochloride Sustaind-release Capsules	http://evs.nci.nih.gov/ftp1/NDF-RT/NDF-RT.owl#N0000154678	DILTIAZEM (CARDIZEM SR) 60MG SA CAP [VA Product]
anorexia AE	gustatory system AE	http://purl.obolibrary.org/obo/OAE_0000574	http://purl.obolibrary.org/obo/OAE_0000396	厌食	anorexia	钙通道阻滞药	盐酸地尔硫卓缓释胶囊	Diltiazem Hydrochloride Sustaind-release Capsules	http://evs.nci.nih.gov/ftp1/NDF-RT/NDF-RT.owl#N0000154678	DILTIAZEM (CARDIZEM SR) 60MG SA CAP [VA Product]
constipation AE	digestive system AE	http://purl.obolibrary.org/obo/OAE_0000439	http://purl.obolibrary.org/obo/OAE_0000602	便秘	constipation	钙通道阻滞药	盐酸地尔硫卓缓释胶囊	Diltiazem Hydrochloride Sustaind-release Capsules	http://evs.nci.nih.gov/ftp1/NDF-RT/NDF-RT.owl#N0000154678	DILTIAZEM (CARDIZEM SR) 60MG SA CAP [VA Product]
diarrhea AE	digestive system AE	http://purl.obolibrary.org/obo/OAE_0000439	http://purl.obolibrary.org/obo/OAE_0000616	腹泻	diarrhea	钙通道阻滞药	盐酸地尔硫卓缓释胶囊	Diltiazem Hydrochloride Sustaind-release Capsules	http://evs.nci.nih.gov/ftp1/NDF-RT/NDF-RT.owl#N0000154678	DILTIAZEM (CARDIZEM SR) 60MG SA CAP [VA Product]
dysgeusia AE	behavior and neurological AE	http://purl.obolibrary.org/obo/OAE_0000580	http://purl.obolibrary.org/obo/OAE_0000308	味觉障碍	dysgeusia	钙通道阻滞药	盐酸地尔硫卓缓释胶囊	Diltiazem Hydrochloride Sustaind-release Capsules	http://evs.nci.nih.gov/ftp1/NDF-RT/NDF-RT.owl#N0000154678	DILTIAZEM (CARDIZEM SR) 60MG SA CAP [VA Product]
dyspepsia AE	digestive system AE	http://purl.obolibrary.org/obo/OAE_0000439	http://purl.obolibrary.org/obo/OAE_0000453	消化不良	dyspepsia	钙通道阻滞药	盐酸地尔硫卓缓释胶囊	Diltiazem Hydrochloride Sustaind-release Capsules	http://evs.nci.nih.gov/ftp1/NDF-RT/NDF-RT.owl#N0000154678	DILTIAZEM (CARDIZEM SR) 60MG SA CAP [VA Product]
thirst AE	homeostasis AE	http://purl.obolibrary.org/obo/OAE_0000555	http://purl.obolibrary.org/obo/OAE_0000517	口渴	thirsty	钙通道阻滞药	盐酸地尔硫卓缓释胶囊	Diltiazem Hydrochloride Sustaind-release Capsules	http://evs.nci.nih.gov/ftp1/NDF-RT/NDF-RT.owl#N0000154678	DILTIAZEM (CARDIZEM SR) 60MG SA CAP [VA Product]
vomiting AE	digestive system AE	http://purl.obolibrary.org/obo/OAE_0000439	http://purl.obolibrary.org/obo/OAE_0000601	呕吐	Vomitting	钙通道阻滞药	盐酸地尔硫卓缓释胶囊	Diltiazem Hydrochloride Sustaind-release Capsules	http://evs.nci.nih.gov/ftp1/NDF-RT/NDF-RT.owl#N0000154678	DILTIAZEM (CARDIZEM SR) 60MG SA CAP [VA Product]
weight increased AE	investigation result abnormal AE	http://purl.obolibrary.org/obo/OAE_0000628	http://purl.obolibrary.org/obo/OAE_0001515	体重增加	body weight gain	钙通道阻滞药	盐酸地尔硫卓缓释胶囊	Diltiazem Hydrochloride Sustaind-release Capsules	http://evs.nci.nih.gov/ftp1/NDF-RT/NDF-RT.owl#N0000154678	DILTIAZEM (CARDIZEM SR) 60MG SA CAP [VA Product]
petechiae AE	cardiovascular AE	http://purl.obolibrary.org/obo/OAE_0000493	http://purl.obolibrary.org/obo/OAE_0001291	瘀点	petechiae	钙通道阻滞药	盐酸地尔硫卓缓释胶囊	Diltiazem Hydrochloride Sustaind-release Capsules	http://evs.nci.nih.gov/ftp1/NDF-RT/NDF-RT.owl#N0000154678	DILTIAZEM (CARDIZEM SR) 60MG SA CAP [VA Product]
polyuria AE	urinary system AE	http://purl.obolibrary.org/obo/OAE_0000622	http://purl.obolibrary.org/obo/OAE_0000576	光敏感	photaesthesia	钙通道阻滞药	盐酸地尔硫卓缓释胶囊	Diltiazem Hydrochloride Sustaind-release Capsules	http://evs.nci.nih.gov/ftp1/NDF-RT/NDF-RT.owl#N0000154678	DILTIAZEM (CARDIZEM SR) 60MG SA CAP [VA Product]
pruritus AE	skin AE	http://purl.obolibrary.org/obo/OAE_0000543	http://purl.obolibrary.org/obo/OAE_0000373	瘙痒	pruritus	钙通道阻滞药	盐酸地尔硫卓缓释胶囊	Diltiazem Hydrochloride Sustaind-release Capsules	http://evs.nci.nih.gov/ftp1/NDF-RT/NDF-RT.owl#N0000154678	DILTIAZEM (CARDIZEM SR) 60MG SA CAP [VA Product]
urticaria AE	skin AE	http://purl.obolibrary.org/obo/OAE_0000543	http://purl.obolibrary.org/obo/OAE_0000376	荨麻疹	urticaria	钙通道阻滞药	盐酸地尔硫卓缓释胶囊	Diltiazem Hydrochloride Sustaind-release Capsules	http://evs.nci.nih.gov/ftp1/NDF-RT/NDF-RT.owl#N0000154678	DILTIAZEM (CARDIZEM SR) 60MG SA CAP [VA Product]
amblyopia AE	eye AE	http://purl.obolibrary.org/obo/OAE_0000443	http://purl.obolibrary.org/obo/OAE_0000447	弱视	amblyopia	钙通道阻滞药	盐酸地尔硫卓缓释胶囊	Diltiazem Hydrochloride Sustaind-release Capsules	http://evs.nci.nih.gov/ftp1/NDF-RT/NDF-RT.owl#N0000154678	DILTIAZEM (CARDIZEM SR) 60MG SA CAP [VA Product]
blood creatine phosphokinase level increased AE	investigation result abnormal AE	http://purl.obolibrary.org/obo/OAE_0000628	http://purl.obolibrary.org/obo/OAE_0000529	CPK升高	increased CPK	钙通道阻滞药	盐酸地尔硫卓缓释胶囊	Diltiazem Hydrochloride Sustaind-release Capsules	http://evs.nci.nih.gov/ftp1/NDF-RT/NDF-RT.owl#N0000154678	DILTIAZEM (CARDIZEM SR) 60MG SA CAP [VA Product]
dry mouth AE	digestive system AE	http://purl.obolibrary.org/obo/OAE_0000439	http://purl.obolibrary.org/obo/OAE_0000505	口干	Xerostomia	钙通道阻滞药	盐酸地尔硫卓缓释胶囊	Diltiazem Hydrochloride Sustaind-release Capsules	http://evs.nci.nih.gov/ftp1/NDF-RT/NDF-RT.owl#N0000154678	DILTIAZEM (CARDIZEM SR) 60MG SA CAP [VA Product]
dyspnea AE	respiratory system AE	http://purl.obolibrary.org/obo/OAE_0000378	http://purl.obolibrary.org/obo/OAE_0000310	呼吸困难	dyspnea	钙通道阻滞药	盐酸地尔硫卓缓释胶囊	Diltiazem Hydrochloride Sustaind-release Capsules	http://evs.nci.nih.gov/ftp1/NDF-RT/NDF-RT.owl#N0000154678	DILTIAZEM (CARDIZEM SR) 60MG SA CAP [VA Product]
epistaxis AE	cardiovascular AE	http://purl.obolibrary.org/obo/OAE_0000493	http://purl.obolibrary.org/obo/OAE_0000508	鼻出血	Epistaxis	钙通道阻滞药	盐酸地尔硫卓缓释胶囊	Diltiazem Hydrochloride Sustaind-release Capsules	http://evs.nci.nih.gov/ftp1/NDF-RT/NDF-RT.owl#N0000154678	DILTIAZEM (CARDIZEM SR) 60MG SA CAP [VA Product]
irritability AE	behavior and neurological AE	http://purl.obolibrary.org/obo/OAE_0000580	http://purl.obolibrary.org/obo/OAE_0001105	易激惹	Irritability	钙通道阻滞药	盐酸地尔硫卓缓释胶囊	Diltiazem Hydrochloride Sustaind-release Capsules	http://evs.nci.nih.gov/ftp1/NDF-RT/NDF-RT.owl#N0000154678	DILTIAZEM (CARDIZEM SR) 60MG SA CAP [VA Product]
blood glucose level increased AE	investigation result abnormal AE	http://purl.obolibrary.org/obo/OAE_0000628	http://purl.obolibrary.org/obo/OAE_0000734	高血糖	hyperglycemia	钙通道阻滞药	盐酸地尔硫卓缓释胶囊	Diltiazem Hydrochloride Sustaind-release Capsules	http://evs.nci.nih.gov/ftp1/NDF-RT/NDF-RT.owl#N0000154678	DILTIAZEM (CARDIZEM SR) 60MG SA CAP [VA Product]
hyperuricemia AE	musculoskeletal and connective tissue AE	http://purl.obolibrary.org/obo/OAE_0000027	http://purl.obolibrary.org/obo/OAE_0001053	高尿酸血症	hyperuricemia	钙通道阻滞药	盐酸地尔硫卓缓释胶囊	Diltiazem Hydrochloride Sustaind-release Capsules	http://evs.nci.nih.gov/ftp1/NDF-RT/NDF-RT.owl#N0000154678	DILTIAZEM (CARDIZEM SR) 60MG SA CAP [VA Product]
erectile dysfunction AE	reproductive system AE	http://purl.obolibrary.org/obo/OAE_0000651	http://purl.obolibrary.org/obo/OAE_0000921	阳痿	impotence	钙通道阻滞药	盐酸地尔硫卓缓释胶囊	Diltiazem Hydrochloride Sustaind-release Capsules	http://evs.nci.nih.gov/ftp1/NDF-RT/NDF-RT.owl#N0000154678	DILTIAZEM (CARDIZEM SR) 60MG SA CAP [VA Product]
muscle spasm AE	musculoskeletal and connective tissue AE	http://purl.obolibrary.org/obo/OAE_0000027	http://purl.obolibrary.org/obo/OAE_0000521	肌痉挛	muscle spasms	钙通道阻滞药	盐酸地尔硫卓缓释胶囊	Diltiazem Hydrochloride Sustaind-release Capsules	http://evs.nci.nih.gov/ftp1/NDF-RT/NDF-RT.owl#N0000154678	DILTIAZEM (CARDIZEM SR) 60MG SA CAP [VA Product]
nasal congestion AE	respiratory system AE	http://purl.obolibrary.org/obo/OAE_0000378	http://purl.obolibrary.org/obo/OAE_0000335	鼻充血	Nasal congestion	钙通道阻滞药	盐酸地尔硫卓缓释胶囊	Diltiazem Hydrochloride Sustaind-release Capsules	http://evs.nci.nih.gov/ftp1/NDF-RT/NDF-RT.owl#N0000154678	DILTIAZEM (CARDIZEM SR) 60MG SA CAP [VA Product]
tinnitus AE	ear AE	http://purl.obolibrary.org/obo/OAE_0000465	http://purl.obolibrary.org/obo/OAE_0000607	耳鸣	tinnitus	钙通道阻滞药	盐酸地尔硫卓缓释胶囊	Diltiazem Hydrochloride Sustaind-release Capsules	http://evs.nci.nih.gov/ftp1/NDF-RT/NDF-RT.owl#N0000154678	DILTIAZEM (CARDIZEM SR) 60MG SA CAP [VA Product]
alopecia AE	hair,skin,and nail AE	http://purl.obolibrary.org/obo/OAE_0000199	http://purl.obolibrary.org/obo/OAE_0000415	脱发	Alopecia	钙通道阻滞药	盐酸地尔硫卓缓释胶囊	Diltiazem Hydrochloride Sustaind-release Capsules	http://evs.nci.nih.gov/ftp1/NDF-RT/NDF-RT.owl#N0000154678	DILTIAZEM (CARDIZEM SR) 60MG SA CAP [VA Product]
erythema multiforme AE	nervous system AE	http://purl.obolibrary.org/obo/OAE_0000570	http://purl.obolibrary.org/obo/OAE_0000449	多形性红斑	erythema multiforme	钙通道阻滞药	盐酸地尔硫卓缓释胶囊	Diltiazem Hydrochloride Sustaind-release Capsules	http://evs.nci.nih.gov/ftp1/NDF-RT/NDF-RT.owl#N0000154678	DILTIAZEM (CARDIZEM SR) 60MG SA CAP [VA Product]
leukocyte cell number decreased AE	investigation result abnormal AE	http://purl.obolibrary.org/obo/OAE_0000628	http://purl.obolibrary.org/obo/OAE_0000380	白细胞减少	leukopenia	钙通道阻滞药	盐酸地尔硫卓缓释胶囊	Diltiazem Hydrochloride Sustaind-release Capsules	http://evs.nci.nih.gov/ftp1/NDF-RT/NDF-RT.owl#N0000154678	DILTIAZEM (CARDIZEM SR) 60MG SA CAP [VA Product]
purpura AE	skin AE	http://purl.obolibrary.org/obo/OAE_0000543	http://purl.obolibrary.org/obo/OAE_0000487	紫癜	purpura	钙通道阻滞药	盐酸地尔硫卓缓释胶囊	Diltiazem Hydrochloride Sustaind-release Capsules	http://evs.nci.nih.gov/ftp1/NDF-RT/NDF-RT.owl#N0000154678	DILTIAZEM (CARDIZEM SR) 60MG SA CAP [VA Product]
thrombocytopenia AE	hematopoietic system AE	http://purl.obolibrary.org/obo/OAE_0000588	http://purl.obolibrary.org/obo/OAE_0001448	血小板减少	thrombopenia	钙通道阻滞药	盐酸地尔硫卓缓释胶囊	Diltiazem Hydrochloride Sustaind-release Capsules	http://evs.nci.nih.gov/ftp1/NDF-RT/NDF-RT.owl#N0000154678	DILTIAZEM (CARDIZEM SR) 60MG SA CAP [VA Product]
dermatitis exfoliative AE	skin AE	http://purl.obolibrary.org/obo/OAE_0000543	http://purl.obolibrary.org/obo/OAE_0000866	剥脱性皮炎	exfoliative dermatitis	钙通道阻滞药	盐酸地尔硫卓缓释胶囊	Diltiazem Hydrochloride Sustaind-release Capsules	http://evs.nci.nih.gov/ftp1/NDF-RT/NDF-RT.owl#N0000154678	DILTIAZEM (CARDIZEM SR) 60MG SA CAP [VA Product]
edema AE	homeostasis AE	http://purl.obolibrary.org/obo/OAE_0000555	http://purl.obolibrary.org/obo/OAE_0000556	浮肿	dropsy	钙通道阻滞药	盐酸地尔硫卓缓释胶囊	Diltiazem Hydrochloride SR Micro-pellet	http://evs.nci.nih.gov/ftp1/NDF-RT/NDF-RT.owl#N0000154678	DILTIAZEM (CARDIZEM SR) 60MG SA CAP [VA Product]
headache AE	behavior and neurological AE	http://purl.obolibrary.org/obo/OAE_0000580	http://purl.obolibrary.org/obo/OAE_0000377	头痛	headache	钙通道阻滞药	盐酸地尔硫卓缓释胶囊	Diltiazem Hydrochloride SR Micro-pellet	http://evs.nci.nih.gov/ftp1/NDF-RT/NDF-RT.owl#N0000154678	DILTIAZEM (CARDIZEM SR) 60MG SA CAP [VA Product]
nausea AE	digestive system AE	http://purl.obolibrary.org/obo/OAE_0000439	http://purl.obolibrary.org/obo/OAE_0000600	恶心	Nausea	钙通道阻滞药	盐酸地尔硫卓缓释胶囊	Diltiazem Hydrochloride SR Micro-pellet	http://evs.nci.nih.gov/ftp1/NDF-RT/NDF-RT.owl#N0000154678	DILTIAZEM (CARDIZEM SR) 60MG SA CAP [VA Product]
vertigo AE	behavior and neurological AE	http://purl.obolibrary.org/obo/OAE_0000580	http://purl.obolibrary.org/obo/OAE_0000460	眩晕	dizziness	钙通道阻滞药	盐酸地尔硫卓缓释胶囊	Diltiazem Hydrochloride SR Micro-pellet	http://evs.nci.nih.gov/ftp1/NDF-RT/NDF-RT.owl#N0000154678	DILTIAZEM (CARDIZEM SR) 60MG SA CAP [VA Product]
rash AE	skin AE	http://purl.obolibrary.org/obo/OAE_0000543	http://purl.obolibrary.org/obo/OAE_0000362	皮疹	Rash	钙通道阻滞药	盐酸地尔硫卓缓释胶囊	Diltiazem Hydrochloride SR Micro-pellet	http://evs.nci.nih.gov/ftp1/NDF-RT/NDF-RT.owl#N0000154678	DILTIAZEM (CARDIZEM SR) 60MG SA CAP [VA Product]
asthenia AE	musculoskeletal and connective tissue AE	http://purl.obolibrary.org/obo/OAE_0000027	http://purl.obolibrary.org/obo/OAE_0000382	无力	asthenia	钙通道阻滞药	盐酸地尔硫卓缓释胶囊	Diltiazem Hydrochloride SR Micro-pellet	http://evs.nci.nih.gov/ftp1/NDF-RT/NDF-RT.owl#N0000154678	DILTIAZEM (CARDIZEM SR) 60MG SA CAP [VA Product]
angina pectoris AE	cardiac disorder AE	http://purl.obolibrary.org/obo/OAE_0000084	http://purl.obolibrary.org/obo/OAE_0000280	心绞痛	angina	钙通道阻滞药	盐酸地尔硫卓缓释胶囊	Diltiazem Hydrochloride SR Micro-pellet	http://evs.nci.nih.gov/ftp1/NDF-RT/NDF-RT.owl#N0000154678	DILTIAZEM (CARDIZEM SR) 60MG SA CAP [VA Product]
arrhythmia AE	cardiac disorder AE	http://purl.obolibrary.org/obo/OAE_0000084	http://purl.obolibrary.org/obo/OAE_0000660	心律失常	Arrhythmia	钙通道阻滞药	盐酸地尔硫卓缓释胶囊	Diltiazem Hydrochloride SR Micro-pellet	http://evs.nci.nih.gov/ftp1/NDF-RT/NDF-RT.owl#N0000154678	DILTIAZEM (CARDIZEM SR) 60MG SA CAP [VA Product]
atrioventricular block AE	cardiac disorder AE	http://purl.obolibrary.org/obo/OAE_0000084	http://purl.obolibrary.org/obo/OAE_0001297	房室传导阻滞(I、II、III度)	Atrioventricular block (Ⅰ, Ⅱ, Ⅲ degrees)	钙通道阻滞药	盐酸地尔硫卓缓释胶囊	Diltiazem Hydrochloride SR Micro-pellet	http://evs.nci.nih.gov/ftp1/NDF-RT/NDF-RT.owl#N0000154678	DILTIAZEM (CARDIZEM SR) 60MG SA CAP [VA Product]
bradycardia AE	cardiac disorder AE	http://purl.obolibrary.org/obo/OAE_0000084	http://purl.obolibrary.org/obo/OAE_0000218	心动过缓	Bradycardia	钙通道阻滞药	盐酸地尔硫卓缓释胶囊	Diltiazem Hydrochloride SR Micro-pellet	http://evs.nci.nih.gov/ftp1/NDF-RT/NDF-RT.owl#N0000154678	DILTIAZEM (CARDIZEM SR) 60MG SA CAP [VA Product]
cardiac failure congestive AE	cardiac disorder AE	http://purl.obolibrary.org/obo/OAE_0000084	http://purl.obolibrary.org/obo/OAE_0000780	充血性心力衰竭	congestive heart failure	钙通道阻滞药	盐酸地尔硫卓缓释胶囊	Diltiazem Hydrochloride SR Micro-pellet	http://evs.nci.nih.gov/ftp1/NDF-RT/NDF-RT.owl#N0000154678	DILTIAZEM (CARDIZEM SR) 60MG SA CAP [VA Product]
electrocardiogram result abnormal AE	investigation result abnormal AE	http://purl.obolibrary.org/obo/OAE_0000628	http://purl.obolibrary.org/obo/OAE_0000909	心电图异常	Electrocardiographic abnormality	钙通道阻滞药	盐酸地尔硫卓缓释胶囊	Diltiazem Hydrochloride SR Micro-pellet	http://evs.nci.nih.gov/ftp1/NDF-RT/NDF-RT.owl#N0000154678	DILTIAZEM (CARDIZEM SR) 60MG SA CAP [VA Product]
hypotension AE	cardiovascular AE	http://purl.obolibrary.org/obo/OAE_0000493	http://purl.obolibrary.org/obo/OAE_0000551	低血压	hypotension	钙通道阻滞药	盐酸地尔硫卓缓释胶囊	Diltiazem Hydrochloride SR Micro-pellet	http://evs.nci.nih.gov/ftp1/NDF-RT/NDF-RT.owl#N0000154678	DILTIAZEM (CARDIZEM SR) 60MG SA CAP [VA Product]
palpitation AE	behavior and neurological AE	http://purl.obolibrary.org/obo/OAE_0000580	http://purl.obolibrary.org/obo/OAE_0000471	心悸	palpitations	钙通道阻滞药	盐酸地尔硫卓缓释胶囊	Diltiazem Hydrochloride SR Micro-pellet	http://evs.nci.nih.gov/ftp1/NDF-RT/NDF-RT.owl#N0000154678	DILTIAZEM (CARDIZEM SR) 60MG SA CAP [VA Product]
syncope AE	behavior and neurological AE	http://purl.obolibrary.org/obo/OAE_0000580	http://purl.obolibrary.org/obo/OAE_0000400	晕厥	syncope	钙通道阻滞药	盐酸地尔硫卓缓释胶囊	Diltiazem Hydrochloride SR Micro-pellet	http://evs.nci.nih.gov/ftp1/NDF-RT/NDF-RT.owl#N0000154678	DILTIAZEM (CARDIZEM SR) 60MG SA CAP [VA Product]
tachycardia AE	cardiac disorder AE	http://purl.obolibrary.org/obo/OAE_0000084	http://purl.obolibrary.org/obo/OAE_0000355	心动过速	tachycardia	钙通道阻滞药	盐酸地尔硫卓缓释胶囊	Diltiazem Hydrochloride SR Micro-pellet	http://evs.nci.nih.gov/ftp1/NDF-RT/NDF-RT.owl#N0000154678	DILTIAZEM (CARDIZEM SR) 60MG SA CAP [VA Product]
ventricular extrasystoles AE	cardiac disorder AE	http://purl.obolibrary.org/obo/OAE_0000084	http://purl.obolibrary.org/obo/OAE_0001742	室性早搏	Premature ventricualr contractions	钙通道阻滞药	盐酸地尔硫卓缓释胶囊	Diltiazem Hydrochloride SR Micro-pellet	http://evs.nci.nih.gov/ftp1/NDF-RT/NDF-RT.owl#N0000154678	DILTIAZEM (CARDIZEM SR) 60MG SA CAP [VA Product]
amnesia AE	behavior and neurological AE	http://purl.obolibrary.org/obo/OAE_0000580	http://purl.obolibrary.org/obo/OAE_0000482	遗忘	Amnesia	钙通道阻滞药	盐酸地尔硫卓缓释胶囊	Diltiazem Hydrochloride SR Micro-pellet	http://evs.nci.nih.gov/ftp1/NDF-RT/NDF-RT.owl#N0000154678	DILTIAZEM (CARDIZEM SR) 60MG SA CAP [VA Product]
depression AE	behavior and neurological AE	http://purl.obolibrary.org/obo/OAE_0000580	http://purl.obolibrary.org/obo/OAE_0000500	抑郁	depression	钙通道阻滞药	盐酸地尔硫卓缓释胶囊	Diltiazem Hydrochloride SR Micro-pellet	http://evs.nci.nih.gov/ftp1/NDF-RT/NDF-RT.owl#N0000154678	DILTIAZEM (CARDIZEM SR) 60MG SA CAP [VA Product]
abnormal gait AE	behavior and neurological AE	http://purl.obolibrary.org/obo/OAE_0000580	http://purl.obolibrary.org/obo/OAE_0000544	步态异常	gait disturbance	钙通道阻滞药	盐酸地尔硫卓缓释胶囊	Diltiazem Hydrochloride SR Micro-pellet	http://evs.nci.nih.gov/ftp1/NDF-RT/NDF-RT.owl#N0000154678	DILTIAZEM (CARDIZEM SR) 60MG SA CAP [VA Product]
hallucination AE	behavior and neurological AE	http://purl.obolibrary.org/obo/OAE_0000580	http://purl.obolibrary.org/obo/OAE_0000512	幻觉	hallucination	钙通道阻滞药	盐酸地尔硫卓缓释胶囊	Diltiazem Hydrochloride SR Micro-pellet	http://evs.nci.nih.gov/ftp1/NDF-RT/NDF-RT.owl#N0000154678	DILTIAZEM (CARDIZEM SR) 60MG SA CAP [VA Product]
insomnia AE	behavior and neurological AE	http://purl.obolibrary.org/obo/OAE_0000580	http://purl.obolibrary.org/obo/OAE_0002206	失眠	insomnia	钙通道阻滞药	盐酸地尔硫卓缓释胶囊	Diltiazem Hydrochloride SR Micro-pellet	http://evs.nci.nih.gov/ftp1/NDF-RT/NDF-RT.owl#N0000154678	DILTIAZEM (CARDIZEM SR) 60MG SA CAP [VA Product]
paresthesia AE	behavior and neurological AE	http://purl.obolibrary.org/obo/OAE_0000580	http://purl.obolibrary.org/obo/OAE_0000392	感觉异常	Paresthesia	钙通道阻滞药	盐酸地尔硫卓缓释胶囊	Diltiazem Hydrochloride SR Micro-pellet	http://evs.nci.nih.gov/ftp1/NDF-RT/NDF-RT.owl#N0000154678	DILTIAZEM (CARDIZEM SR) 60MG SA CAP [VA Product]
personality disorder AE	behavior and neurological AE	http://purl.obolibrary.org/obo/OAE_0000580	http://purl.obolibrary.org/obo/OAE_0000433	性格改变	personality changes	钙通道阻滞药	盐酸地尔硫卓缓释胶囊	Diltiazem Hydrochloride SR Micro-pellet	http://evs.nci.nih.gov/ftp1/NDF-RT/NDF-RT.owl#N0000154678	DILTIAZEM (CARDIZEM SR) 60MG SA CAP [VA Product]
fatigue AE	behavior and neurological AE	http://purl.obolibrary.org/obo/OAE_0000580	http://purl.obolibrary.org/obo/OAE_0000034	嗜睡	Lethargy	钙通道阻滞药	盐酸地尔硫卓缓释胶囊	Diltiazem Hydrochloride SR Micro-pellet	http://evs.nci.nih.gov/ftp1/NDF-RT/NDF-RT.owl#N0000154678	DILTIAZEM (CARDIZEM SR) 60MG SA CAP [VA Product]
tremor AE	behavior and neurological AE	http://purl.obolibrary.org/obo/OAE_0000580	http://purl.obolibrary.org/obo/OAE_0000166	震颤	tremor	钙通道阻滞药	盐酸地尔硫卓缓释胶囊	Diltiazem Hydrochloride SR Micro-pellet	http://evs.nci.nih.gov/ftp1/NDF-RT/NDF-RT.owl#N0000154678	DILTIAZEM (CARDIZEM SR) 60MG SA CAP [VA Product]
anorexia AE	gustatory system AE	http://purl.obolibrary.org/obo/OAE_0000574	http://purl.obolibrary.org/obo/OAE_0000396	厌食	anorexia	钙通道阻滞药	盐酸地尔硫卓缓释胶囊	Diltiazem Hydrochloride SR Micro-pellet	http://evs.nci.nih.gov/ftp1/NDF-RT/NDF-RT.owl#N0000154678	DILTIAZEM (CARDIZEM SR) 60MG SA CAP [VA Product]
constipation AE	digestive system AE	http://purl.obolibrary.org/obo/OAE_0000439	http://purl.obolibrary.org/obo/OAE_0000602	便秘	constipation	钙通道阻滞药	盐酸地尔硫卓缓释胶囊	Diltiazem Hydrochloride SR Micro-pellet	http://evs.nci.nih.gov/ftp1/NDF-RT/NDF-RT.owl#N0000154678	DILTIAZEM (CARDIZEM SR) 60MG SA CAP [VA Product]
diarrhea AE	digestive system AE	http://purl.obolibrary.org/obo/OAE_0000439	http://purl.obolibrary.org/obo/OAE_0000616	腹泻	diarrhea	钙通道阻滞药	盐酸地尔硫卓缓释胶囊	Diltiazem Hydrochloride SR Micro-pellet	http://evs.nci.nih.gov/ftp1/NDF-RT/NDF-RT.owl#N0000154678	DILTIAZEM (CARDIZEM SR) 60MG SA CAP [VA Product]
dysgeusia AE	behavior and neurological AE	http://purl.obolibrary.org/obo/OAE_0000580	http://purl.obolibrary.org/obo/OAE_0000308	味觉障碍	dysgeusia	钙通道阻滞药	盐酸地尔硫卓缓释胶囊	Diltiazem Hydrochloride SR Micro-pellet	http://evs.nci.nih.gov/ftp1/NDF-RT/NDF-RT.owl#N0000154678	DILTIAZEM (CARDIZEM SR) 60MG SA CAP [VA Product]
dyspepsia AE	digestive system AE	http://purl.obolibrary.org/obo/OAE_0000439	http://purl.obolibrary.org/obo/OAE_0000453	消化不良	dyspepsia	钙通道阻滞药	盐酸地尔硫卓缓释胶囊	Diltiazem Hydrochloride SR Micro-pellet	http://evs.nci.nih.gov/ftp1/NDF-RT/NDF-RT.owl#N0000154678	DILTIAZEM (CARDIZEM SR) 60MG SA CAP [VA Product]
thirst AE	homeostasis AE	http://purl.obolibrary.org/obo/OAE_0000555	http://purl.obolibrary.org/obo/OAE_0000517	口渴	thirsty	钙通道阻滞药	盐酸地尔硫卓缓释胶囊	Diltiazem Hydrochloride SR Micro-pellet	http://evs.nci.nih.gov/ftp1/NDF-RT/NDF-RT.owl#N0000154678	DILTIAZEM (CARDIZEM SR) 60MG SA CAP [VA Product]
vomiting AE	digestive system AE	http://purl.obolibrary.org/obo/OAE_0000439	http://purl.obolibrary.org/obo/OAE_0000601	呕吐	Vomitting	钙通道阻滞药	盐酸地尔硫卓缓释胶囊	Diltiazem Hydrochloride SR Micro-pellet	http://evs.nci.nih.gov/ftp1/NDF-RT/NDF-RT.owl#N0000154678	DILTIAZEM (CARDIZEM SR) 60MG SA CAP [VA Product]
weight increased AE	investigation result abnormal AE	http://purl.obolibrary.org/obo/OAE_0000628	http://purl.obolibrary.org/obo/OAE_0001515	体重增加	body weight gain	钙通道阻滞药	盐酸地尔硫卓缓释胶囊	Diltiazem Hydrochloride SR Micro-pellet	http://evs.nci.nih.gov/ftp1/NDF-RT/NDF-RT.owl#N0000154678	DILTIAZEM (CARDIZEM SR) 60MG SA CAP [VA Product]
petechiae AE	cardiovascular AE	http://purl.obolibrary.org/obo/OAE_0000493	http://purl.obolibrary.org/obo/OAE_0001291	瘀点	petechiae	钙通道阻滞药	盐酸地尔硫卓缓释胶囊	Diltiazem Hydrochloride SR Micro-pellet	http://evs.nci.nih.gov/ftp1/NDF-RT/NDF-RT.owl#N0000154678	DILTIAZEM (CARDIZEM SR) 60MG SA CAP [VA Product]
polyuria AE	urinary system AE	http://purl.obolibrary.org/obo/OAE_0000622	http://purl.obolibrary.org/obo/OAE_0000576	光敏感性	photosensitivity	钙通道阻滞药	盐酸地尔硫卓缓释胶囊	Diltiazem Hydrochloride SR Micro-pellet	http://evs.nci.nih.gov/ftp1/NDF-RT/NDF-RT.owl#N0000154678	DILTIAZEM (CARDIZEM SR) 60MG SA CAP [VA Product]
pruritus AE	skin AE	http://purl.obolibrary.org/obo/OAE_0000543	http://purl.obolibrary.org/obo/OAE_0000373	瘙痒	pruritus	钙通道阻滞药	盐酸地尔硫卓缓释胶囊	Diltiazem Hydrochloride SR Micro-pellet	http://evs.nci.nih.gov/ftp1/NDF-RT/NDF-RT.owl#N0000154678	DILTIAZEM (CARDIZEM SR) 60MG SA CAP [VA Product]
urticaria AE	skin AE	http://purl.obolibrary.org/obo/OAE_0000543	http://purl.obolibrary.org/obo/OAE_0000376	荨麻疹	urticaria	钙通道阻滞药	盐酸地尔硫卓缓释胶囊	Diltiazem Hydrochloride SR Micro-pellet	http://evs.nci.nih.gov/ftp1/NDF-RT/NDF-RT.owl#N0000154678	DILTIAZEM (CARDIZEM SR) 60MG SA CAP [VA Product]
amblyopia AE	eye AE	http://purl.obolibrary.org/obo/OAE_0000443	http://purl.obolibrary.org/obo/OAE_0000447	弱视	amblyopia	钙通道阻滞药	盐酸地尔硫卓缓释胶囊	Diltiazem Hydrochloride SR Micro-pellet	http://evs.nci.nih.gov/ftp1/NDF-RT/NDF-RT.owl#N0000154678	DILTIAZEM (CARDIZEM SR) 60MG SA CAP [VA Product]
dyspnea AE	respiratory system AE	http://purl.obolibrary.org/obo/OAE_0000378	http://purl.obolibrary.org/obo/OAE_0000310	呼吸困难	dyspnea	钙通道阻滞药	盐酸地尔硫卓缓释胶囊	Diltiazem Hydrochloride SR Micro-pellet	http://evs.nci.nih.gov/ftp1/NDF-RT/NDF-RT.owl#N0000154678	DILTIAZEM (CARDIZEM SR) 60MG SA CAP [VA Product]
epistaxis AE	cardiovascular AE	http://purl.obolibrary.org/obo/OAE_0000493	http://purl.obolibrary.org/obo/OAE_0000508	鼻衄	Epistaxis	钙通道阻滞药	盐酸地尔硫卓缓释胶囊	Diltiazem Hydrochloride SR Micro-pellet	http://evs.nci.nih.gov/ftp1/NDF-RT/NDF-RT.owl#N0000154678	DILTIAZEM (CARDIZEM SR) 60MG SA CAP [VA Product]
irritability AE	behavior and neurological AE	http://purl.obolibrary.org/obo/OAE_0000580	http://purl.obolibrary.org/obo/OAE_0001105	易激惹	Irritability	钙通道阻滞药	盐酸地尔硫卓缓释胶囊	Diltiazem Hydrochloride SR Micro-pellet	http://evs.nci.nih.gov/ftp1/NDF-RT/NDF-RT.owl#N0000154678	DILTIAZEM (CARDIZEM SR) 60MG SA CAP [VA Product]
blood glucose level increased AE	investigation result abnormal AE	http://purl.obolibrary.org/obo/OAE_0000628	http://purl.obolibrary.org/obo/OAE_0000734	高血糖	hyperglycemia	钙通道阻滞药	盐酸地尔硫卓缓释胶囊	Diltiazem Hydrochloride SR Micro-pellet	http://evs.nci.nih.gov/ftp1/NDF-RT/NDF-RT.owl#N0000154678	DILTIAZEM (CARDIZEM SR) 60MG SA CAP [VA Product]
hyperuricemia AE	musculoskeletal and connective tissue AE	http://purl.obolibrary.org/obo/OAE_0000027	http://purl.obolibrary.org/obo/OAE_0001053	高尿酸血症	hyperuricemia	钙通道阻滞药	盐酸地尔硫卓缓释胶囊	Diltiazem Hydrochloride SR Micro-pellet	http://evs.nci.nih.gov/ftp1/NDF-RT/NDF-RT.owl#N0000154678	DILTIAZEM (CARDIZEM SR) 60MG SA CAP [VA Product]
erectile dysfunction AE	reproductive system AE	http://purl.obolibrary.org/obo/OAE_0000651	http://purl.obolibrary.org/obo/OAE_0000921	阳痿	impotence	钙通道阻滞药	盐酸地尔硫卓缓释胶囊	Diltiazem Hydrochloride SR Micro-pellet	http://evs.nci.nih.gov/ftp1/NDF-RT/NDF-RT.owl#N0000154678	DILTIAZEM (CARDIZEM SR) 60MG SA CAP [VA Product]
muscle spasm AE	musculoskeletal and connective tissue AE	http://purl.obolibrary.org/obo/OAE_0000027	http://purl.obolibrary.org/obo/OAE_0000521	肌痉挛	muscle spasms	钙通道阻滞药	盐酸地尔硫卓缓释胶囊	Diltiazem Hydrochloride SR Micro-pellet	http://evs.nci.nih.gov/ftp1/NDF-RT/NDF-RT.owl#N0000154678	DILTIAZEM (CARDIZEM SR) 60MG SA CAP [VA Product]
nasal congestion AE	respiratory system AE	http://purl.obolibrary.org/obo/OAE_0000378	http://purl.obolibrary.org/obo/OAE_0000335	鼻充血	Nasal congestion	钙通道阻滞药	盐酸地尔硫卓缓释胶囊	Diltiazem Hydrochloride SR Micro-pellet	http://evs.nci.nih.gov/ftp1/NDF-RT/NDF-RT.owl#N0000154678	DILTIAZEM (CARDIZEM SR) 60MG SA CAP [VA Product]
tinnitus AE	ear AE	http://purl.obolibrary.org/obo/OAE_0000465	http://purl.obolibrary.org/obo/OAE_0000607	耳鸣	tinnitus	钙通道阻滞药	盐酸地尔硫卓缓释胶囊	Diltiazem Hydrochloride SR Micro-pellet	http://evs.nci.nih.gov/ftp1/NDF-RT/NDF-RT.owl#N0000154678	DILTIAZEM (CARDIZEM SR) 60MG SA CAP [VA Product]
alopecia AE	hair,skin,and nail AE	http://purl.obolibrary.org/obo/OAE_0000199	http://purl.obolibrary.org/obo/OAE_0000415	脱发	Alopecia	钙通道阻滞药	盐酸地尔硫卓缓释胶囊	Diltiazem Hydrochloride SR Micro-pellet	http://evs.nci.nih.gov/ftp1/NDF-RT/NDF-RT.owl#N0000154678	DILTIAZEM (CARDIZEM SR) 60MG SA CAP [VA Product]
erythema multiforme AE	nervous system AE	http://purl.obolibrary.org/obo/OAE_0000570	http://purl.obolibrary.org/obo/OAE_0000449	多形性红斑	erythema multiforme	钙通道阻滞药	盐酸地尔硫卓缓释胶囊	Diltiazem Hydrochloride SR Micro-pellet	http://evs.nci.nih.gov/ftp1/NDF-RT/NDF-RT.owl#N0000154678	DILTIAZEM (CARDIZEM SR) 60MG SA CAP [VA Product]
leukocyte cell number decreased AE	investigation result abnormal AE	http://purl.obolibrary.org/obo/OAE_0000628	http://purl.obolibrary.org/obo/OAE_0000380	白细胞减少	leukopenia	钙通道阻滞药	盐酸地尔硫卓缓释胶囊	Diltiazem Hydrochloride SR Micro-pellet	http://evs.nci.nih.gov/ftp1/NDF-RT/NDF-RT.owl#N0000154678	DILTIAZEM (CARDIZEM SR) 60MG SA CAP [VA Product]
purpura AE	skin AE	http://purl.obolibrary.org/obo/OAE_0000543	http://purl.obolibrary.org/obo/OAE_0000487	紫癜	purpura	钙通道阻滞药	盐酸地尔硫卓缓释胶囊	Diltiazem Hydrochloride SR Micro-pellet	http://evs.nci.nih.gov/ftp1/NDF-RT/NDF-RT.owl#N0000154678	DILTIAZEM (CARDIZEM SR) 60MG SA CAP [VA Product]
thrombocytopenia AE	hematopoietic system AE	http://purl.obolibrary.org/obo/OAE_0000588	http://purl.obolibrary.org/obo/OAE_0001448	血小板减少	thrombopenia	钙通道阻滞药	盐酸地尔硫卓缓释胶囊	Diltiazem Hydrochloride SR Micro-pellet	http://evs.nci.nih.gov/ftp1/NDF-RT/NDF-RT.owl#N0000154678	DILTIAZEM (CARDIZEM SR) 60MG SA CAP [VA Product]
dermatitis exfoliative AE	skin AE	http://purl.obolibrary.org/obo/OAE_0000543	http://purl.obolibrary.org/obo/OAE_0000866	剥脱性皮炎	exfoliative dermatitis	钙通道阻滞药	盐酸地尔硫卓缓释胶囊	Diltiazem Hydrochloride SR Micro-pellet	http://evs.nci.nih.gov/ftp1/NDF-RT/NDF-RT.owl#N0000154678	DILTIAZEM (CARDIZEM SR) 60MG SA CAP [VA Product]
atrioventricular block AE	cardiac disorder AE	http://purl.obolibrary.org/obo/OAE_0000084	http://purl.obolibrary.org/obo/OAE_0001297	房室阻滞	atrioventricular block	钙通道阻滞药	盐酸地尔硫卓控释胶囊	Diltiazem Hydrochloride Controlled-Release Capsules	http://evs.nci.nih.gov/ftp1/NDF-RT/NDF-RT.owl#N0000154678	DILTIAZEM (CARDIZEM SR) 60MG SA CAP [VA Product]
rash AE	skin AE	http://purl.obolibrary.org/obo/OAE_0000543	http://purl.obolibrary.org/obo/OAE_0000362	皮疹	Rash	钙通道阻滞药	盐酸地尔硫卓控释胶囊	Diltiazem Hydrochloride Controlled-Release Capsules	http://evs.nci.nih.gov/ftp1/NDF-RT/NDF-RT.owl#N0000154678	DILTIAZEM (CARDIZEM SR) 60MG SA CAP [VA Product]
fatigue AE	behavior and neurological AE	http://purl.obolibrary.org/obo/OAE_0000580	http://purl.obolibrary.org/obo/OAE_0000034	乏力	Fatigue	钙通道阻滞药	盐酸地尔硫卓控释胶囊	Diltiazem Hydrochloride Controlled-Release Capsules	http://evs.nci.nih.gov/ftp1/NDF-RT/NDF-RT.owl#N0000154678	DILTIAZEM (CARDIZEM SR) 60MG SA CAP [VA Product]
urticaria AE	skin AE	http://purl.obolibrary.org/obo/OAE_0000543	http://purl.obolibrary.org/obo/OAE_0000376	风疹	urticaria	钙通道阻滞药	盐酸地尔硫卓控释胶囊	Diltiazem Hydrochloride Controlled-Release Capsules	http://evs.nci.nih.gov/ftp1/NDF-RT/NDF-RT.owl#N0000154678	DILTIAZEM (CARDIZEM SR) 60MG SA CAP [VA Product]
fever AE	homeostasis AE	http://purl.obolibrary.org/obo/OAE_0000555	http://purl.obolibrary.org/obo/OAE_0000361	发热	Fever	钙通道阻滞药	盐酸地尔硫卓控释胶囊	Diltiazem Hydrochloride Controlled-Release Capsules	http://evs.nci.nih.gov/ftp1/NDF-RT/NDF-RT.owl#N0000154678	DILTIAZEM (CARDIZEM SR) 60MG SA CAP [VA Product]
vasculitis AE	immune system AE	http://purl.obolibrary.org/obo/OAE_0000476	http://purl.obolibrary.org/obo/OAE_0000565	脉管炎	angiitis	钙通道阻滞药	盐酸地尔硫卓控释胶囊	Diltiazem Hydrochloride Controlled-Release Capsules	http://evs.nci.nih.gov/ftp1/NDF-RT/NDF-RT.owl#N0000154678	DILTIAZEM (CARDIZEM SR) 60MG SA CAP [VA Product]
erythema multiforme AE	nervous system AE	http://purl.obolibrary.org/obo/OAE_0000570	http://purl.obolibrary.org/obo/OAE_0000449	多形红斑	erythema multiforme	钙通道阻滞药	盐酸地尔硫卓控释胶囊	Diltiazem Hydrochloride Controlled-Release Capsules	http://evs.nci.nih.gov/ftp1/NDF-RT/NDF-RT.owl#N0000154678	DILTIAZEM (CARDIZEM SR) 60MG SA CAP [VA Product]
dermatitis exfoliative AE	skin AE	http://purl.obolibrary.org/obo/OAE_0000543	http://purl.obolibrary.org/obo/OAE_0000866	剥脱性皮炎	exfoliative dermatitis	钙通道阻滞药	盐酸地尔硫卓控释胶囊	Diltiazem Hydrochloride Controlled-Release Capsules	http://evs.nci.nih.gov/ftp1/NDF-RT/NDF-RT.owl#N0000154678	DILTIAZEM (CARDIZEM SR) 60MG SA CAP [VA Product]
polyuria AE	urinary system AE	http://purl.obolibrary.org/obo/OAE_0000622	http://purl.obolibrary.org/obo/OAE_0000576	光敏感	photaesthesia	钙通道阻滞药	盐酸地尔硫卓控释胶囊	Diltiazem Hydrochloride Controlled-Release Capsules	http://evs.nci.nih.gov/ftp1/NDF-RT/NDF-RT.owl#N0000154678	DILTIAZEM (CARDIZEM SR) 60MG SA CAP [VA Product]
headache AE	behavior and neurological AE	http://purl.obolibrary.org/obo/OAE_0000580	http://purl.obolibrary.org/obo/OAE_0000377	头痛	headache	钙通道阻滞药	盐酸地尔硫卓控释胶囊	Diltiazem Hydrochloride Controlled-Release Capsules	http://evs.nci.nih.gov/ftp1/NDF-RT/NDF-RT.owl#N0000154678	DILTIAZEM (CARDIZEM SR) 60MG SA CAP [VA Product]
malaise AE	behavior and neurological AE	http://purl.obolibrary.org/obo/OAE_0000580	http://purl.obolibrary.org/obo/OAE_0000390	身体不适	malaise	钙通道阻滞药	盐酸地尔硫卓控释胶囊	Diltiazem Hydrochloride Controlled-Release Capsules	http://evs.nci.nih.gov/ftp1/NDF-RT/NDF-RT.owl#N0000154678	DILTIAZEM (CARDIZEM SR) 60MG SA CAP [VA Product]
palpitation AE	behavior and neurological AE	http://purl.obolibrary.org/obo/OAE_0000580	http://purl.obolibrary.org/obo/OAE_0000471	心悸	palpitations	钙通道阻滞药	盐酸地尔硫卓控释胶囊	Diltiazem Hydrochloride Controlled-Release Capsules	http://evs.nci.nih.gov/ftp1/NDF-RT/NDF-RT.owl#N0000154678	DILTIAZEM (CARDIZEM SR) 60MG SA CAP [VA Product]
dizziness AE	behavior and neurological AE	http://purl.obolibrary.org/obo/OAE_0000580	http://purl.obolibrary.org/obo/OAE_0000388	头晕	Dizziness	钙通道阻滞药	盐酸地尔硫卓控释胶囊	Diltiazem Hydrochloride Controlled-Release Capsules	http://evs.nci.nih.gov/ftp1/NDF-RT/NDF-RT.owl#N0000154678	DILTIAZEM (CARDIZEM SR) 60MG SA CAP [VA Product]
flushing AE	skin AE	http://purl.obolibrary.org/obo/OAE_0000543	http://purl.obolibrary.org/obo/OAE_0000021	面色潮红	flushed face	钙通道阻滞药	盐酸地尔硫卓控释胶囊	Diltiazem Hydrochloride Controlled-Release Capsules	http://evs.nci.nih.gov/ftp1/NDF-RT/NDF-RT.owl#N0000154678	DILTIAZEM (CARDIZEM SR) 60MG SA CAP [VA Product]
angina pectoris AE	cardiac disorder AE	http://purl.obolibrary.org/obo/OAE_0000084	http://purl.obolibrary.org/obo/OAE_0000280	心绞痛	angina	钙通道阻滞药	盐酸地尔硫卓控释胶囊	Diltiazem Hydrochloride Controlled-Release Capsules	http://evs.nci.nih.gov/ftp1/NDF-RT/NDF-RT.owl#N0000154678	DILTIAZEM (CARDIZEM SR) 60MG SA CAP [VA Product]
arrhythmia AE	cardiac disorder AE	http://purl.obolibrary.org/obo/OAE_0000084	http://purl.obolibrary.org/obo/OAE_0000660	心律失常	Arrhythmia	钙通道阻滞药	盐酸地尔硫卓控释胶囊	Diltiazem Hydrochloride Controlled-Release Capsules	http://evs.nci.nih.gov/ftp1/NDF-RT/NDF-RT.owl#N0000154678	DILTIAZEM (CARDIZEM SR) 60MG SA CAP [VA Product]
atrioventricular block AE	cardiac disorder AE	http://purl.obolibrary.org/obo/OAE_0000084	http://purl.obolibrary.org/obo/OAE_0001297	房室传导阻滞（Ⅰ、Ⅱ、Ⅲ度）	Atrioventricular block (Ⅰ, Ⅱ, Ⅲ degrees)	钙通道阻滞药	盐酸地尔硫卓控释胶囊	Diltiazem Hydrochloride Controlled-Release Capsules	http://evs.nci.nih.gov/ftp1/NDF-RT/NDF-RT.owl#N0000154678	DILTIAZEM (CARDIZEM SR) 60MG SA CAP [VA Product]
bradycardia AE	cardiac disorder AE	http://purl.obolibrary.org/obo/OAE_0000084	http://purl.obolibrary.org/obo/OAE_0000218	心动过缓	Bradycardia	钙通道阻滞药	盐酸地尔硫卓控释胶囊	Diltiazem Hydrochloride Controlled-Release Capsules	http://evs.nci.nih.gov/ftp1/NDF-RT/NDF-RT.owl#N0000154678	DILTIAZEM (CARDIZEM SR) 60MG SA CAP [VA Product]
cardiac failure congestive AE	cardiac disorder AE	http://purl.obolibrary.org/obo/OAE_0000084	http://purl.obolibrary.org/obo/OAE_0000780	充血性心力衰竭	congestive heart failure	钙通道阻滞药	盐酸地尔硫卓控释胶囊	Diltiazem Hydrochloride Controlled-Release Capsules	http://evs.nci.nih.gov/ftp1/NDF-RT/NDF-RT.owl#N0000154678	DILTIAZEM (CARDIZEM SR) 60MG SA CAP [VA Product]
electrocardiogram result abnormal AE	investigation result abnormal AE	http://purl.obolibrary.org/obo/OAE_0000628	http://purl.obolibrary.org/obo/OAE_0000909	心电图异常	Electrocardiographic abnormality	钙通道阻滞药	盐酸地尔硫卓控释胶囊	Diltiazem Hydrochloride Controlled-Release Capsules	http://evs.nci.nih.gov/ftp1/NDF-RT/NDF-RT.owl#N0000154678	DILTIAZEM (CARDIZEM SR) 60MG SA CAP [VA Product]
hypotension AE	cardiovascular AE	http://purl.obolibrary.org/obo/OAE_0000493	http://purl.obolibrary.org/obo/OAE_0000551	低血压	hypotension	钙通道阻滞药	盐酸地尔硫卓控释胶囊	Diltiazem Hydrochloride Controlled-Release Capsules	http://evs.nci.nih.gov/ftp1/NDF-RT/NDF-RT.owl#N0000154678	DILTIAZEM (CARDIZEM SR) 60MG SA CAP [VA Product]
palpitation AE	behavior and neurological AE	http://purl.obolibrary.org/obo/OAE_0000580	http://purl.obolibrary.org/obo/OAE_0000471	心悸	palpitations	钙通道阻滞药	盐酸地尔硫卓控释胶囊	Diltiazem Hydrochloride Controlled-Release Capsules	http://evs.nci.nih.gov/ftp1/NDF-RT/NDF-RT.owl#N0000154678	DILTIAZEM (CARDIZEM SR) 60MG SA CAP [VA Product]
syncope AE	behavior and neurological AE	http://purl.obolibrary.org/obo/OAE_0000580	http://purl.obolibrary.org/obo/OAE_0000400	晕厥	syncope	钙通道阻滞药	盐酸地尔硫卓控释胶囊	Diltiazem Hydrochloride Controlled-Release Capsules	http://evs.nci.nih.gov/ftp1/NDF-RT/NDF-RT.owl#N0000154678	DILTIAZEM (CARDIZEM SR) 60MG SA CAP [VA Product]
tachycardia AE	cardiac disorder AE	http://purl.obolibrary.org/obo/OAE_0000084	http://purl.obolibrary.org/obo/OAE_0000355	心动过速	tachycardia	钙通道阻滞药	盐酸地尔硫卓控释胶囊	Diltiazem Hydrochloride Controlled-Release Capsules	http://evs.nci.nih.gov/ftp1/NDF-RT/NDF-RT.owl#N0000154678	DILTIAZEM (CARDIZEM SR) 60MG SA CAP [VA Product]
ventricular extrasystoles AE	cardiac disorder AE	http://purl.obolibrary.org/obo/OAE_0000084	http://purl.obolibrary.org/obo/OAE_0001742	室性早搏	Premature ventricualr contractions	钙通道阻滞药	盐酸地尔硫卓控释胶囊	Diltiazem Hydrochloride Controlled-Release Capsules	http://evs.nci.nih.gov/ftp1/NDF-RT/NDF-RT.owl#N0000154678	DILTIAZEM (CARDIZEM SR) 60MG SA CAP [VA Product]
amnesia AE	behavior and neurological AE	http://purl.obolibrary.org/obo/OAE_0000580	http://purl.obolibrary.org/obo/OAE_0000482	遗忘	Amnesia	钙通道阻滞药	盐酸地尔硫卓控释胶囊	Diltiazem Hydrochloride Controlled-Release Capsules	http://evs.nci.nih.gov/ftp1/NDF-RT/NDF-RT.owl#N0000154678	DILTIAZEM (CARDIZEM SR) 60MG SA CAP [VA Product]
depression AE	behavior and neurological AE	http://purl.obolibrary.org/obo/OAE_0000580	http://purl.obolibrary.org/obo/OAE_0000500	抑郁	depression	钙通道阻滞药	盐酸地尔硫卓控释胶囊	Diltiazem Hydrochloride Controlled-Release Capsules	http://evs.nci.nih.gov/ftp1/NDF-RT/NDF-RT.owl#N0000154678	DILTIAZEM (CARDIZEM SR) 60MG SA CAP [VA Product]
abnormal gait AE	behavior and neurological AE	http://purl.obolibrary.org/obo/OAE_0000580	http://purl.obolibrary.org/obo/OAE_0000544	步态异常	gait disturbance	钙通道阻滞药	盐酸地尔硫卓控释胶囊	Diltiazem Hydrochloride Controlled-Release Capsules	http://evs.nci.nih.gov/ftp1/NDF-RT/NDF-RT.owl#N0000154678	DILTIAZEM (CARDIZEM SR) 60MG SA CAP [VA Product]
hallucination AE	behavior and neurological AE	http://purl.obolibrary.org/obo/OAE_0000580	http://purl.obolibrary.org/obo/OAE_0000512	幻觉	hallucination	钙通道阻滞药	盐酸地尔硫卓控释胶囊	Diltiazem Hydrochloride Controlled-Release Capsules	http://evs.nci.nih.gov/ftp1/NDF-RT/NDF-RT.owl#N0000154678	DILTIAZEM (CARDIZEM SR) 60MG SA CAP [VA Product]
insomnia AE	behavior and neurological AE	http://purl.obolibrary.org/obo/OAE_0000580	http://purl.obolibrary.org/obo/OAE_0002206	失眠	insomnia	钙通道阻滞药	盐酸地尔硫卓控释胶囊	Diltiazem Hydrochloride Controlled-Release Capsules	http://evs.nci.nih.gov/ftp1/NDF-RT/NDF-RT.owl#N0000154678	DILTIAZEM (CARDIZEM SR) 60MG SA CAP [VA Product]
paresthesia AE	behavior and neurological AE	http://purl.obolibrary.org/obo/OAE_0000580	http://purl.obolibrary.org/obo/OAE_0000392	感觉异常	Paresthesia	钙通道阻滞药	盐酸地尔硫卓控释胶囊	Diltiazem Hydrochloride Controlled-Release Capsules	http://evs.nci.nih.gov/ftp1/NDF-RT/NDF-RT.owl#N0000154678	DILTIAZEM (CARDIZEM SR) 60MG SA CAP [VA Product]
personality disorder AE	behavior and neurological AE	http://purl.obolibrary.org/obo/OAE_0000580	http://purl.obolibrary.org/obo/OAE_0000433	性格改变	personality changes	钙通道阻滞药	盐酸地尔硫卓控释胶囊	Diltiazem Hydrochloride Controlled-Release Capsules	http://evs.nci.nih.gov/ftp1/NDF-RT/NDF-RT.owl#N0000154678	DILTIAZEM (CARDIZEM SR) 60MG SA CAP [VA Product]
fatigue AE	behavior and neurological AE	http://purl.obolibrary.org/obo/OAE_0000580	http://purl.obolibrary.org/obo/OAE_0000034	嗜睡	Lethargy	钙通道阻滞药	盐酸地尔硫卓控释胶囊	Diltiazem Hydrochloride Controlled-Release Capsules	http://evs.nci.nih.gov/ftp1/NDF-RT/NDF-RT.owl#N0000154678	DILTIAZEM (CARDIZEM SR) 60MG SA CAP [VA Product]
tremor AE	behavior and neurological AE	http://purl.obolibrary.org/obo/OAE_0000580	http://purl.obolibrary.org/obo/OAE_0000166	震颤	tremor	钙通道阻滞药	盐酸地尔硫卓控释胶囊	Diltiazem Hydrochloride Controlled-Release Capsules	http://evs.nci.nih.gov/ftp1/NDF-RT/NDF-RT.owl#N0000154678	DILTIAZEM (CARDIZEM SR) 60MG SA CAP [VA Product]
anorexia AE	gustatory system AE	http://purl.obolibrary.org/obo/OAE_0000574	http://purl.obolibrary.org/obo/OAE_0000396	厌食	anorexia	钙通道阻滞药	盐酸地尔硫卓控释胶囊	Diltiazem Hydrochloride Controlled-Release Capsules	http://evs.nci.nih.gov/ftp1/NDF-RT/NDF-RT.owl#N0000154678	DILTIAZEM (CARDIZEM SR) 60MG SA CAP [VA Product]
gastrointestinal disorder AE	digestive system AE	http://purl.obolibrary.org/obo/OAE_0000439	http://purl.obolibrary.org/obo/OAE_0000455	胃肠道功能紊乱	functional disturbances of gastrointestinal tract	钙通道阻滞药	盐酸地尔硫卓控释胶囊	Diltiazem Hydrochloride Controlled-Release Capsules	http://evs.nci.nih.gov/ftp1/NDF-RT/NDF-RT.owl#N0000154678	DILTIAZEM (CARDIZEM SR) 60MG SA CAP [VA Product]
gastrointestinal disorder AE	digestive system AE	http://purl.obolibrary.org/obo/OAE_0000439	http://purl.obolibrary.org/obo/OAE_0000455	胃肠道功能紊乱	functional disturbances of gastrointestinal tract	钙通道阻滞药	盐酸地尔硫卓控释胶囊	Diltiazem Hydrochloride Controlled-Release Capsules	http://evs.nci.nih.gov/ftp1/NDF-RT/NDF-RT.owl#N0000154678	DILTIAZEM (CARDIZEM SR) 60MG SA CAP [VA Product]
gastrointestinal disorder AE	digestive system AE	http://purl.obolibrary.org/obo/OAE_0000439	http://purl.obolibrary.org/obo/OAE_0000455	胃肠道功能紊乱	functional disturbances of gastrointestinal tract	钙通道阻滞药	盐酸地尔硫卓控释胶囊	Diltiazem Hydrochloride Controlled-Release Capsules	http://evs.nci.nih.gov/ftp1/NDF-RT/NDF-RT.owl#N0000154678	DILTIAZEM (CARDIZEM SR) 60MG SA CAP [VA Product]
gastrointestinal disorder AE	digestive system AE	http://purl.obolibrary.org/obo/OAE_0000439	http://purl.obolibrary.org/obo/OAE_0000455	胃肠道功能紊乱	functional disturbances of gastrointestinal tract	钙通道阻滞药	盐酸地尔硫卓控释胶囊	Diltiazem Hydrochloride Controlled-Release Capsules	http://evs.nci.nih.gov/ftp1/NDF-RT/NDF-RT.owl#N0000154678	DILTIAZEM (CARDIZEM SR) 60MG SA CAP [VA Product]
gastrointestinal disorder AE	digestive system AE	http://purl.obolibrary.org/obo/OAE_0000439	http://purl.obolibrary.org/obo/OAE_0000455	胃肠道功能紊乱	functional disturbances of gastrointestinal tract	钙通道阻滞药	盐酸地尔硫卓控释胶囊	Diltiazem Hydrochloride Controlled-Release Capsules	http://evs.nci.nih.gov/ftp1/NDF-RT/NDF-RT.owl#N0000154678	DILTIAZEM (CARDIZEM SR) 60MG SA CAP [VA Product]
gastrointestinal disorder AE	digestive system AE	http://purl.obolibrary.org/obo/OAE_0000439	http://purl.obolibrary.org/obo/OAE_0000455	胃肠道功能紊乱	functional disturbances of gastrointestinal tract	钙通道阻滞药	盐酸地尔硫卓控释胶囊	Diltiazem Hydrochloride Controlled-Release Capsules	http://evs.nci.nih.gov/ftp1/NDF-RT/NDF-RT.owl#N0000154678	DILTIAZEM (CARDIZEM SR) 60MG SA CAP [VA Product]
dysgeusia AE	behavior and neurological AE	http://purl.obolibrary.org/obo/OAE_0000580	http://purl.obolibrary.org/obo/OAE_0000308	味觉障碍	dysgeusia	钙通道阻滞药	盐酸地尔硫卓控释胶囊	Diltiazem Hydrochloride Controlled-Release Capsules	http://evs.nci.nih.gov/ftp1/NDF-RT/NDF-RT.owl#N0000154678	DILTIAZEM (CARDIZEM SR) 60MG SA CAP [VA Product]
thirst AE	homeostasis AE	http://purl.obolibrary.org/obo/OAE_0000555	http://purl.obolibrary.org/obo/OAE_0000517	口渴	thirsty	钙通道阻滞药	盐酸地尔硫卓控释胶囊	Diltiazem Hydrochloride Controlled-Release Capsules	http://evs.nci.nih.gov/ftp1/NDF-RT/NDF-RT.owl#N0000154678	DILTIAZEM (CARDIZEM SR) 60MG SA CAP [VA Product]
vomiting AE	digestive system AE	http://purl.obolibrary.org/obo/OAE_0000439	http://purl.obolibrary.org/obo/OAE_0000601	呕吐	Vomitting	钙通道阻滞药	盐酸地尔硫卓控释胶囊	Diltiazem Hydrochloride Controlled-Release Capsules	http://evs.nci.nih.gov/ftp1/NDF-RT/NDF-RT.owl#N0000154678	DILTIAZEM (CARDIZEM SR) 60MG SA CAP [VA Product]
weight increased AE	investigation result abnormal AE	http://purl.obolibrary.org/obo/OAE_0000628	http://purl.obolibrary.org/obo/OAE_0001515	体重增加	body weight gain	钙通道阻滞药	盐酸地尔硫卓控释胶囊	Diltiazem Hydrochloride Controlled-Release Capsules	http://evs.nci.nih.gov/ftp1/NDF-RT/NDF-RT.owl#N0000154678	DILTIAZEM (CARDIZEM SR) 60MG SA CAP [VA Product]
blood alkaline phosphatase increased AE	investigation result abnormal AE	http://purl.obolibrary.org/obo/OAE_0000628	http://purl.obolibrary.org/obo/OAE_0000720	碱性磷酸酶增加	increased alkaline phosphatase	钙通道阻滞药	盐酸地尔硫卓控释胶囊	Diltiazem Hydrochloride Controlled-Release Capsules	http://evs.nci.nih.gov/ftp1/NDF-RT/NDF-RT.owl#N0000154678	DILTIAZEM (CARDIZEM SR) 60MG SA CAP [VA Product]
petechiae AE	cardiovascular AE	http://purl.obolibrary.org/obo/OAE_0000493	http://purl.obolibrary.org/obo/OAE_0001291	瘀点	petechiae	钙通道阻滞药	盐酸地尔硫卓控释胶囊	Diltiazem Hydrochloride Controlled-Release Capsules	http://evs.nci.nih.gov/ftp1/NDF-RT/NDF-RT.owl#N0000154678	DILTIAZEM (CARDIZEM SR) 60MG SA CAP [VA Product]
pruritus AE	skin AE	http://purl.obolibrary.org/obo/OAE_0000543	http://purl.obolibrary.org/obo/OAE_0000373	搔痒	titillation	钙通道阻滞药	盐酸地尔硫卓控释胶囊	Diltiazem Hydrochloride Controlled-Release Capsules	http://evs.nci.nih.gov/ftp1/NDF-RT/NDF-RT.owl#N0000154678	DILTIAZEM (CARDIZEM SR) 60MG SA CAP [VA Product]
urticaria AE	skin AE	http://purl.obolibrary.org/obo/OAE_0000543	http://purl.obolibrary.org/obo/OAE_0000376	荨麻疹	urticaria	钙通道阻滞药	盐酸地尔硫卓控释胶囊	Diltiazem Hydrochloride Controlled-Release Capsules	http://evs.nci.nih.gov/ftp1/NDF-RT/NDF-RT.owl#N0000154678	DILTIAZEM (CARDIZEM SR) 60MG SA CAP [VA Product]
amblyopia AE	eye AE	http://purl.obolibrary.org/obo/OAE_0000443	http://purl.obolibrary.org/obo/OAE_0000447	弱视	amblyopia	钙通道阻滞药	盐酸地尔硫卓控释胶囊	Diltiazem Hydrochloride Controlled-Release Capsules	http://evs.nci.nih.gov/ftp1/NDF-RT/NDF-RT.owl#N0000154678	DILTIAZEM (CARDIZEM SR) 60MG SA CAP [VA Product]
asthenia AE	musculoskeletal and connective tissue AE	http://purl.obolibrary.org/obo/OAE_0000027	http://purl.obolibrary.org/obo/OAE_0000382	衰弱	asthenia	钙通道阻滞药	盐酸地尔硫卓控释胶囊	Diltiazem Hydrochloride Controlled-Release Capsules	http://evs.nci.nih.gov/ftp1/NDF-RT/NDF-RT.owl#N0000154678	DILTIAZEM (CARDIZEM SR) 60MG SA CAP [VA Product]
dyspnea AE	respiratory system AE	http://purl.obolibrary.org/obo/OAE_0000378	http://purl.obolibrary.org/obo/OAE_0000310	呼吸困难	dyspnea	钙通道阻滞药	盐酸地尔硫卓控释胶囊	Diltiazem Hydrochloride Controlled-Release Capsules	http://evs.nci.nih.gov/ftp1/NDF-RT/NDF-RT.owl#N0000154678	DILTIAZEM (CARDIZEM SR) 60MG SA CAP [VA Product]
epistaxis AE	cardiovascular AE	http://purl.obolibrary.org/obo/OAE_0000493	http://purl.obolibrary.org/obo/OAE_0000508	鼻衄	Epistaxis	钙通道阻滞药	盐酸地尔硫卓控释胶囊	Diltiazem Hydrochloride Controlled-Release Capsules	http://evs.nci.nih.gov/ftp1/NDF-RT/NDF-RT.owl#N0000154678	DILTIAZEM (CARDIZEM SR) 60MG SA CAP [VA Product]
eye irritation AE	eye AE	http://purl.obolibrary.org/obo/OAE_0000443	http://purl.obolibrary.org/obo/OAE_0000312	眼激惹	Eye irritability	钙通道阻滞药	盐酸地尔硫卓控释胶囊	Diltiazem Hydrochloride Controlled-Release Capsules	http://evs.nci.nih.gov/ftp1/NDF-RT/NDF-RT.owl#N0000154678	DILTIAZEM (CARDIZEM SR) 60MG SA CAP [VA Product]
blood glucose level increased AE	investigation result abnormal AE	http://purl.obolibrary.org/obo/OAE_0000628	http://purl.obolibrary.org/obo/OAE_0000734	高血糖	hyperglycemia	钙通道阻滞药	盐酸地尔硫卓控释胶囊	Diltiazem Hydrochloride Controlled-Release Capsules	http://evs.nci.nih.gov/ftp1/NDF-RT/NDF-RT.owl#N0000154678	DILTIAZEM (CARDIZEM SR) 60MG SA CAP [VA Product]
hyperuricemia AE	musculoskeletal and connective tissue AE	http://purl.obolibrary.org/obo/OAE_0000027	http://purl.obolibrary.org/obo/OAE_0001053	高尿酸血症	hyperuricemia	钙通道阻滞药	盐酸地尔硫卓控释胶囊	Diltiazem Hydrochloride Controlled-Release Capsules	http://evs.nci.nih.gov/ftp1/NDF-RT/NDF-RT.owl#N0000154678	DILTIAZEM (CARDIZEM SR) 60MG SA CAP [VA Product]
erectile dysfunction AE	reproductive system AE	http://purl.obolibrary.org/obo/OAE_0000651	http://purl.obolibrary.org/obo/OAE_0000921	阳痿	impotence	钙通道阻滞药	盐酸地尔硫卓控释胶囊	Diltiazem Hydrochloride Controlled-Release Capsules	http://evs.nci.nih.gov/ftp1/NDF-RT/NDF-RT.owl#N0000154678	DILTIAZEM (CARDIZEM SR) 60MG SA CAP [VA Product]
muscle spasm AE	musculoskeletal and connective tissue AE	http://purl.obolibrary.org/obo/OAE_0000027	http://purl.obolibrary.org/obo/OAE_0000521	肌痉挛	muscle spasms	钙通道阻滞药	盐酸地尔硫卓控释胶囊	Diltiazem Hydrochloride Controlled-Release Capsules	http://evs.nci.nih.gov/ftp1/NDF-RT/NDF-RT.owl#N0000154678	DILTIAZEM (CARDIZEM SR) 60MG SA CAP [VA Product]
nasal congestion AE	respiratory system AE	http://purl.obolibrary.org/obo/OAE_0000378	http://purl.obolibrary.org/obo/OAE_0000335	鼻充血	Nasal congestion	钙通道阻滞药	盐酸地尔硫卓控释胶囊	Diltiazem Hydrochloride Controlled-Release Capsules	http://evs.nci.nih.gov/ftp1/NDF-RT/NDF-RT.owl#N0000154678	DILTIAZEM (CARDIZEM SR) 60MG SA CAP [VA Product]
tinnitus AE	ear AE	http://purl.obolibrary.org/obo/OAE_0000465	http://purl.obolibrary.org/obo/OAE_0000607	耳鸣	tinnitus	钙通道阻滞药	盐酸地尔硫卓控释胶囊	Diltiazem Hydrochloride Controlled-Release Capsules	http://evs.nci.nih.gov/ftp1/NDF-RT/NDF-RT.owl#N0000154678	DILTIAZEM (CARDIZEM SR) 60MG SA CAP [VA Product]
alopecia AE	hair,skin,and nail AE	http://purl.obolibrary.org/obo/OAE_0000199	http://purl.obolibrary.org/obo/OAE_0000415	脱发	Alopecia	钙通道阻滞药	盐酸地尔硫卓控释胶囊	Diltiazem Hydrochloride Controlled-Release Capsules	http://evs.nci.nih.gov/ftp1/NDF-RT/NDF-RT.owl#N0000154678	DILTIAZEM (CARDIZEM SR) 60MG SA CAP [VA Product]
leukocyte cell number decreased AE	investigation result abnormal AE	http://purl.obolibrary.org/obo/OAE_0000628	http://purl.obolibrary.org/obo/OAE_0000380	白细胞减少	leukopenia	钙通道阻滞药	盐酸地尔硫卓控释胶囊	Diltiazem Hydrochloride Controlled-Release Capsules	http://evs.nci.nih.gov/ftp1/NDF-RT/NDF-RT.owl#N0000154678	DILTIAZEM (CARDIZEM SR) 60MG SA CAP [VA Product]
purpura AE	skin AE	http://purl.obolibrary.org/obo/OAE_0000543	http://purl.obolibrary.org/obo/OAE_0000487	紫癜	purpura	钙通道阻滞药	盐酸地尔硫卓控释胶囊	Diltiazem Hydrochloride Controlled-Release Capsules	http://evs.nci.nih.gov/ftp1/NDF-RT/NDF-RT.owl#N0000154678	DILTIAZEM (CARDIZEM SR) 60MG SA CAP [VA Product]
thrombocytopenia AE	hematopoietic system AE	http://purl.obolibrary.org/obo/OAE_0000588	http://purl.obolibrary.org/obo/OAE_0001448	血小板减少	thrombopenia	钙通道阻滞药	盐酸地尔硫卓控释胶囊	Diltiazem Hydrochloride Controlled-Release Capsules	http://evs.nci.nih.gov/ftp1/NDF-RT/NDF-RT.owl#N0000154678	DILTIAZEM (CARDIZEM SR) 60MG SA CAP [VA Product]
transaminase level increased AE	investigation result abnormal AE	http://purl.obolibrary.org/obo/OAE_0000628	http://purl.obolibrary.org/obo/OAE_0001467	转氨酶增高	increased transaminase	钙通道阻滞药	盐酸地尔硫卓控释胶囊	Diltiazem Hydrochloride Controlled-Release Capsules	http://evs.nci.nih.gov/ftp1/NDF-RT/NDF-RT.owl#N0000154678	DILTIAZEM (CARDIZEM SR) 60MG SA CAP [VA Product]
hepatitis AE	liver, biliary, and pancreatic AE	http://purl.obolibrary.org/obo/OAE_0000436	http://purl.obolibrary.org/obo/OAE_0000210	肝炎	hepatitis	钙通道阻滞药	盐酸地尔硫卓控释胶囊	Diltiazem Hydrochloride Controlled-Release Capsules	http://evs.nci.nih.gov/ftp1/NDF-RT/NDF-RT.owl#N0000154678	DILTIAZEM (CARDIZEM SR) 60MG SA CAP [VA Product]
gynaecomastia AE	reproductive system AE	http://purl.obolibrary.org/obo/OAE_0000651	http://purl.obolibrary.org/obo/OAE_0001001	男子女性乳房	gynecomastia	钙通道阻滞药	盐酸地尔硫卓控释胶囊	Diltiazem Hydrochloride Controlled-Release Capsules	http://evs.nci.nih.gov/ftp1/NDF-RT/NDF-RT.owl#N0000154678	DILTIAZEM (CARDIZEM SR) 60MG SA CAP [VA Product]
edema AE	homeostasis AE	http://purl.obolibrary.org/obo/OAE_0000555	http://purl.obolibrary.org/obo/OAE_0000556	浮肿	dropsy	钙通道阻滞药	盐酸地尔硫卓片	Diltiazem Hydrochloride Tablets	http://evs.nci.nih.gov/ftp1/NDF-RT/NDF-RT.owl#N0000154676	DILTIAZEM HCL 30MG TAB [VA Product]
headache AE	behavior and neurological AE	http://purl.obolibrary.org/obo/OAE_0000580	http://purl.obolibrary.org/obo/OAE_0000377	头痛	headache	钙通道阻滞药	盐酸地尔硫卓片	Diltiazem Hydrochloride Tablets	http://evs.nci.nih.gov/ftp1/NDF-RT/NDF-RT.owl#N0000154676	DILTIAZEM HCL 30MG TAB [VA Product]
nausea AE	digestive system AE	http://purl.obolibrary.org/obo/OAE_0000439	http://purl.obolibrary.org/obo/OAE_0000600	恶心	Nausea	钙通道阻滞药	盐酸地尔硫卓片	Diltiazem Hydrochloride Tablets	http://evs.nci.nih.gov/ftp1/NDF-RT/NDF-RT.owl#N0000154676	DILTIAZEM HCL 30MG TAB [VA Product]
vertigo AE	behavior and neurological AE	http://purl.obolibrary.org/obo/OAE_0000580	http://purl.obolibrary.org/obo/OAE_0000460	眩晕	dizziness	钙通道阻滞药	盐酸地尔硫卓片	Diltiazem Hydrochloride Tablets	http://evs.nci.nih.gov/ftp1/NDF-RT/NDF-RT.owl#N0000154676	DILTIAZEM HCL 30MG TAB [VA Product]
rash AE	skin AE	http://purl.obolibrary.org/obo/OAE_0000543	http://purl.obolibrary.org/obo/OAE_0000362	皮疹	Rash	钙通道阻滞药	盐酸地尔硫卓片	Diltiazem Hydrochloride Tablets	http://evs.nci.nih.gov/ftp1/NDF-RT/NDF-RT.owl#N0000154676	DILTIAZEM HCL 30MG TAB [VA Product]
asthenia AE	musculoskeletal and connective tissue AE	http://purl.obolibrary.org/obo/OAE_0000027	http://purl.obolibrary.org/obo/OAE_0000382	无力	asthenia	钙通道阻滞药	盐酸地尔硫卓片	Diltiazem Hydrochloride Tablets	http://evs.nci.nih.gov/ftp1/NDF-RT/NDF-RT.owl#N0000154676	DILTIAZEM HCL 30MG TAB [VA Product]
atrioventricular block AE	cardiac disorder AE	http://purl.obolibrary.org/obo/OAE_0000084	http://purl.obolibrary.org/obo/OAE_0001297	房室传导阻滞	atrioventricular block	钙通道阻滞药	盐酸地尔硫卓片	Diltiazem Hydrochloride Tablets	http://evs.nci.nih.gov/ftp1/NDF-RT/NDF-RT.owl#N0000154676	DILTIAZEM HCL 30MG TAB [VA Product]
bradycardia AE	cardiac disorder AE	http://purl.obolibrary.org/obo/OAE_0000084	http://purl.obolibrary.org/obo/OAE_0000218	心动过缓	Bradycardia	钙通道阻滞药	盐酸地尔硫卓片	Diltiazem Hydrochloride Tablets	http://evs.nci.nih.gov/ftp1/NDF-RT/NDF-RT.owl#N0000154676	DILTIAZEM HCL 30MG TAB [VA Product]
cardiac failure congestive AE	cardiac disorder AE	http://purl.obolibrary.org/obo/OAE_0000084	http://purl.obolibrary.org/obo/OAE_0000780	充血性心衰	Congestive Heart failure	钙通道阻滞药	盐酸地尔硫卓片	Diltiazem Hydrochloride Tablets	http://evs.nci.nih.gov/ftp1/NDF-RT/NDF-RT.owl#N0000154676	DILTIAZEM HCL 30MG TAB [VA Product]
electrocardiogram result abnormal AE	investigation result abnormal AE	http://purl.obolibrary.org/obo/OAE_0000628	http://purl.obolibrary.org/obo/OAE_0000909	心电图异常	Electrocardiographic abnormality	钙通道阻滞药	盐酸地尔硫卓片	Diltiazem Hydrochloride Tablets	http://evs.nci.nih.gov/ftp1/NDF-RT/NDF-RT.owl#N0000154676	DILTIAZEM HCL 30MG TAB [VA Product]
hypotension AE	cardiovascular AE	http://purl.obolibrary.org/obo/OAE_0000493	http://purl.obolibrary.org/obo/OAE_0000551	低血压	hypotension	钙通道阻滞药	盐酸地尔硫卓片	Diltiazem Hydrochloride Tablets	http://evs.nci.nih.gov/ftp1/NDF-RT/NDF-RT.owl#N0000154676	DILTIAZEM HCL 30MG TAB [VA Product]
palpitation AE	behavior and neurological AE	http://purl.obolibrary.org/obo/OAE_0000580	http://purl.obolibrary.org/obo/OAE_0000471	心悸	palpitations	钙通道阻滞药	盐酸地尔硫卓片	Diltiazem Hydrochloride Tablets	http://evs.nci.nih.gov/ftp1/NDF-RT/NDF-RT.owl#N0000154676	DILTIAZEM HCL 30MG TAB [VA Product]
syncope AE	behavior and neurological AE	http://purl.obolibrary.org/obo/OAE_0000580	http://purl.obolibrary.org/obo/OAE_0000400	晕厥	syncope	钙通道阻滞药	盐酸地尔硫卓片	Diltiazem Hydrochloride Tablets	http://evs.nci.nih.gov/ftp1/NDF-RT/NDF-RT.owl#N0000154676	DILTIAZEM HCL 30MG TAB [VA Product]
tachycardia AE	cardiac disorder AE	http://purl.obolibrary.org/obo/OAE_0000084	http://purl.obolibrary.org/obo/OAE_0000355	心动过速	tachycardia	钙通道阻滞药	盐酸地尔硫卓片	Diltiazem Hydrochloride Tablets	http://evs.nci.nih.gov/ftp1/NDF-RT/NDF-RT.owl#N0000154676	DILTIAZEM HCL 30MG TAB [VA Product]
ventricular extrasystoles AE	cardiac disorder AE	http://purl.obolibrary.org/obo/OAE_0000084	http://purl.obolibrary.org/obo/OAE_0001742	室性早搏	Premature ventricualr contractions	钙通道阻滞药	盐酸地尔硫卓片	Diltiazem Hydrochloride Tablets	http://evs.nci.nih.gov/ftp1/NDF-RT/NDF-RT.owl#N0000154676	DILTIAZEM HCL 30MG TAB [VA Product]
amnesia AE	behavior and neurological AE	http://purl.obolibrary.org/obo/OAE_0000580	http://purl.obolibrary.org/obo/OAE_0000482	遗忘	Amnesia	钙通道阻滞药	盐酸地尔硫卓片	Diltiazem Hydrochloride Tablets	http://evs.nci.nih.gov/ftp1/NDF-RT/NDF-RT.owl#N0000154676	DILTIAZEM HCL 30MG TAB [VA Product]
depression AE	behavior and neurological AE	http://purl.obolibrary.org/obo/OAE_0000580	http://purl.obolibrary.org/obo/OAE_0000500	抑郁	depression	钙通道阻滞药	盐酸地尔硫卓片	Diltiazem Hydrochloride Tablets	http://evs.nci.nih.gov/ftp1/NDF-RT/NDF-RT.owl#N0000154676	DILTIAZEM HCL 30MG TAB [VA Product]
abnormal gait AE	behavior and neurological AE	http://purl.obolibrary.org/obo/OAE_0000580	http://purl.obolibrary.org/obo/OAE_0000544	步态异常	gait disturbance	钙通道阻滞药	盐酸地尔硫卓片	Diltiazem Hydrochloride Tablets	http://evs.nci.nih.gov/ftp1/NDF-RT/NDF-RT.owl#N0000154676	DILTIAZEM HCL 30MG TAB [VA Product]
hallucination AE	behavior and neurological AE	http://purl.obolibrary.org/obo/OAE_0000580	http://purl.obolibrary.org/obo/OAE_0000512	幻觉	hallucination	钙通道阻滞药	盐酸地尔硫卓片	Diltiazem Hydrochloride Tablets	http://evs.nci.nih.gov/ftp1/NDF-RT/NDF-RT.owl#N0000154676	DILTIAZEM HCL 30MG TAB [VA Product]
insomnia AE	behavior and neurological AE	http://purl.obolibrary.org/obo/OAE_0000580	http://purl.obolibrary.org/obo/OAE_0002206	失眠	insomnia	钙通道阻滞药	盐酸地尔硫卓片	Diltiazem Hydrochloride Tablets	http://evs.nci.nih.gov/ftp1/NDF-RT/NDF-RT.owl#N0000154676	DILTIAZEM HCL 30MG TAB [VA Product]
paresthesia AE	behavior and neurological AE	http://purl.obolibrary.org/obo/OAE_0000580	http://purl.obolibrary.org/obo/OAE_0000392	感觉异常	Paresthesia	钙通道阻滞药	盐酸地尔硫卓片	Diltiazem Hydrochloride Tablets	http://evs.nci.nih.gov/ftp1/NDF-RT/NDF-RT.owl#N0000154676	DILTIAZEM HCL 30MG TAB [VA Product]
personality disorder AE	behavior and neurological AE	http://purl.obolibrary.org/obo/OAE_0000580	http://purl.obolibrary.org/obo/OAE_0000433	性格改变	personality changes	钙通道阻滞药	盐酸地尔硫卓片	Diltiazem Hydrochloride Tablets	http://evs.nci.nih.gov/ftp1/NDF-RT/NDF-RT.owl#N0000154676	DILTIAZEM HCL 30MG TAB [VA Product]
fatigue AE	behavior and neurological AE	http://purl.obolibrary.org/obo/OAE_0000580	http://purl.obolibrary.org/obo/OAE_0000034	嗜睡	Lethargy	钙通道阻滞药	盐酸地尔硫卓片	Diltiazem Hydrochloride Tablets	http://evs.nci.nih.gov/ftp1/NDF-RT/NDF-RT.owl#N0000154676	DILTIAZEM HCL 30MG TAB [VA Product]
tremor AE	behavior and neurological AE	http://purl.obolibrary.org/obo/OAE_0000580	http://purl.obolibrary.org/obo/OAE_0000166	震颤	tremor	钙通道阻滞药	盐酸地尔硫卓片	Diltiazem Hydrochloride Tablets	http://evs.nci.nih.gov/ftp1/NDF-RT/NDF-RT.owl#N0000154676	DILTIAZEM HCL 30MG TAB [VA Product]
anorexia AE	gustatory system AE	http://purl.obolibrary.org/obo/OAE_0000574	http://purl.obolibrary.org/obo/OAE_0000396	厌食	anorexia	钙通道阻滞药	盐酸地尔硫卓片	Diltiazem Hydrochloride Tablets	http://evs.nci.nih.gov/ftp1/NDF-RT/NDF-RT.owl#N0000154676	DILTIAZEM HCL 30MG TAB [VA Product]
constipation AE	digestive system AE	http://purl.obolibrary.org/obo/OAE_0000439	http://purl.obolibrary.org/obo/OAE_0000602	便秘	constipation	钙通道阻滞药	盐酸地尔硫卓片	Diltiazem Hydrochloride Tablets	http://evs.nci.nih.gov/ftp1/NDF-RT/NDF-RT.owl#N0000154676	DILTIAZEM HCL 30MG TAB [VA Product]
diarrhea AE	digestive system AE	http://purl.obolibrary.org/obo/OAE_0000439	http://purl.obolibrary.org/obo/OAE_0000616	腹泻	diarrhea	钙通道阻滞药	盐酸地尔硫卓片	Diltiazem Hydrochloride Tablets	http://evs.nci.nih.gov/ftp1/NDF-RT/NDF-RT.owl#N0000154676	DILTIAZEM HCL 30MG TAB [VA Product]
dysgeusia AE	behavior and neurological AE	http://purl.obolibrary.org/obo/OAE_0000580	http://purl.obolibrary.org/obo/OAE_0000308	味觉障碍	dysgeusia	钙通道阻滞药	盐酸地尔硫卓片	Diltiazem Hydrochloride Tablets	http://evs.nci.nih.gov/ftp1/NDF-RT/NDF-RT.owl#N0000154676	DILTIAZEM HCL 30MG TAB [VA Product]
dyspepsia AE	digestive system AE	http://purl.obolibrary.org/obo/OAE_0000439	http://purl.obolibrary.org/obo/OAE_0000453	消化不良	dyspepsia	钙通道阻滞药	盐酸地尔硫卓片	Diltiazem Hydrochloride Tablets	http://evs.nci.nih.gov/ftp1/NDF-RT/NDF-RT.owl#N0000154676	DILTIAZEM HCL 30MG TAB [VA Product]
thirst AE	homeostasis AE	http://purl.obolibrary.org/obo/OAE_0000555	http://purl.obolibrary.org/obo/OAE_0000517	口渴	thirsty	钙通道阻滞药	盐酸地尔硫卓片	Diltiazem Hydrochloride Tablets	http://evs.nci.nih.gov/ftp1/NDF-RT/NDF-RT.owl#N0000154676	DILTIAZEM HCL 30MG TAB [VA Product]
vomiting AE	digestive system AE	http://purl.obolibrary.org/obo/OAE_0000439	http://purl.obolibrary.org/obo/OAE_0000601	呕吐	Vomitting	钙通道阻滞药	盐酸地尔硫卓片	Diltiazem Hydrochloride Tablets	http://evs.nci.nih.gov/ftp1/NDF-RT/NDF-RT.owl#N0000154676	DILTIAZEM HCL 30MG TAB [VA Product]
weight increased AE	investigation result abnormal AE	http://purl.obolibrary.org/obo/OAE_0000628	http://purl.obolibrary.org/obo/OAE_0001515	体重增加	body weight gain	钙通道阻滞药	盐酸地尔硫卓片	Diltiazem Hydrochloride Tablets	http://evs.nci.nih.gov/ftp1/NDF-RT/NDF-RT.owl#N0000154676	DILTIAZEM HCL 30MG TAB [VA Product]
petechiae AE	cardiovascular AE	http://purl.obolibrary.org/obo/OAE_0000493	http://purl.obolibrary.org/obo/OAE_0001291	瘀点	petechiae	钙通道阻滞药	盐酸地尔硫卓片	Diltiazem Hydrochloride Tablets	http://evs.nci.nih.gov/ftp1/NDF-RT/NDF-RT.owl#N0000154676	DILTIAZEM HCL 30MG TAB [VA Product]
polyuria AE	urinary system AE	http://purl.obolibrary.org/obo/OAE_0000622	http://purl.obolibrary.org/obo/OAE_0000576	光敏感	photaesthesia	钙通道阻滞药	盐酸地尔硫卓片	Diltiazem Hydrochloride Tablets	http://evs.nci.nih.gov/ftp1/NDF-RT/NDF-RT.owl#N0000154676	DILTIAZEM HCL 30MG TAB [VA Product]
pruritus AE	skin AE	http://purl.obolibrary.org/obo/OAE_0000543	http://purl.obolibrary.org/obo/OAE_0000373	瘙痒	pruritus	钙通道阻滞药	盐酸地尔硫卓片	Diltiazem Hydrochloride Tablets	http://evs.nci.nih.gov/ftp1/NDF-RT/NDF-RT.owl#N0000154676	DILTIAZEM HCL 30MG TAB [VA Product]
urticaria AE	skin AE	http://purl.obolibrary.org/obo/OAE_0000543	http://purl.obolibrary.org/obo/OAE_0000376	荨麻疹	urticaria	钙通道阻滞药	盐酸地尔硫卓片	Diltiazem Hydrochloride Tablets	http://evs.nci.nih.gov/ftp1/NDF-RT/NDF-RT.owl#N0000154676	DILTIAZEM HCL 30MG TAB [VA Product]
amblyopia AE	eye AE	http://purl.obolibrary.org/obo/OAE_0000443	http://purl.obolibrary.org/obo/OAE_0000447	弱视	amblyopia	钙通道阻滞药	盐酸地尔硫卓片	Diltiazem Hydrochloride Tablets	http://evs.nci.nih.gov/ftp1/NDF-RT/NDF-RT.owl#N0000154676	DILTIAZEM HCL 30MG TAB [VA Product]
blood creatine phosphokinase level increased AE	investigation result abnormal AE	http://purl.obolibrary.org/obo/OAE_0000628	http://purl.obolibrary.org/obo/OAE_0000529	CPK升高	increased CPK	钙通道阻滞药	盐酸地尔硫卓片	Diltiazem Hydrochloride Tablets	http://evs.nci.nih.gov/ftp1/NDF-RT/NDF-RT.owl#N0000154676	DILTIAZEM HCL 30MG TAB [VA Product]
dry mouth AE	digestive system AE	http://purl.obolibrary.org/obo/OAE_0000439	http://purl.obolibrary.org/obo/OAE_0000505	口干	Xerostomia	钙通道阻滞药	盐酸地尔硫卓片	Diltiazem Hydrochloride Tablets	http://evs.nci.nih.gov/ftp1/NDF-RT/NDF-RT.owl#N0000154676	DILTIAZEM HCL 30MG TAB [VA Product]
dyspnea AE	respiratory system AE	http://purl.obolibrary.org/obo/OAE_0000378	http://purl.obolibrary.org/obo/OAE_0000310	呼吸困难	dyspnea	钙通道阻滞药	盐酸地尔硫卓片	Diltiazem Hydrochloride Tablets	http://evs.nci.nih.gov/ftp1/NDF-RT/NDF-RT.owl#N0000154676	DILTIAZEM HCL 30MG TAB [VA Product]
epistaxis AE	cardiovascular AE	http://purl.obolibrary.org/obo/OAE_0000493	http://purl.obolibrary.org/obo/OAE_0000508	鼻出血	Epistaxis	钙通道阻滞药	盐酸地尔硫卓片	Diltiazem Hydrochloride Tablets	http://evs.nci.nih.gov/ftp1/NDF-RT/NDF-RT.owl#N0000154676	DILTIAZEM HCL 30MG TAB [VA Product]
irritability AE	behavior and neurological AE	http://purl.obolibrary.org/obo/OAE_0000580	http://purl.obolibrary.org/obo/OAE_0001105	易激惹	Irritability	钙通道阻滞药	盐酸地尔硫卓片	Diltiazem Hydrochloride Tablets	http://evs.nci.nih.gov/ftp1/NDF-RT/NDF-RT.owl#N0000154676	DILTIAZEM HCL 30MG TAB [VA Product]
blood glucose level increased AE	investigation result abnormal AE	http://purl.obolibrary.org/obo/OAE_0000628	http://purl.obolibrary.org/obo/OAE_0000734	高血糖	hyperglycemia	钙通道阻滞药	盐酸地尔硫卓片	Diltiazem Hydrochloride Tablets	http://evs.nci.nih.gov/ftp1/NDF-RT/NDF-RT.owl#N0000154676	DILTIAZEM HCL 30MG TAB [VA Product]
hyperuricemia AE	musculoskeletal and connective tissue AE	http://purl.obolibrary.org/obo/OAE_0000027	http://purl.obolibrary.org/obo/OAE_0001053	高尿酸血症	hyperuricemia	钙通道阻滞药	盐酸地尔硫卓片	Diltiazem Hydrochloride Tablets	http://evs.nci.nih.gov/ftp1/NDF-RT/NDF-RT.owl#N0000154676	DILTIAZEM HCL 30MG TAB [VA Product]
erectile dysfunction AE	reproductive system AE	http://purl.obolibrary.org/obo/OAE_0000651	http://purl.obolibrary.org/obo/OAE_0000921	阳痿	impotence	钙通道阻滞药	盐酸地尔硫卓片	Diltiazem Hydrochloride Tablets	http://evs.nci.nih.gov/ftp1/NDF-RT/NDF-RT.owl#N0000154676	DILTIAZEM HCL 30MG TAB [VA Product]
muscle spasm AE	musculoskeletal and connective tissue AE	http://purl.obolibrary.org/obo/OAE_0000027	http://purl.obolibrary.org/obo/OAE_0000521	肌痉挛	muscle spasms	钙通道阻滞药	盐酸地尔硫卓片	Diltiazem Hydrochloride Tablets	http://evs.nci.nih.gov/ftp1/NDF-RT/NDF-RT.owl#N0000154676	DILTIAZEM HCL 30MG TAB [VA Product]
nasal congestion AE	respiratory system AE	http://purl.obolibrary.org/obo/OAE_0000378	http://purl.obolibrary.org/obo/OAE_0000335	鼻充血	Nasal congestion	钙通道阻滞药	盐酸地尔硫卓片	Diltiazem Hydrochloride Tablets	http://evs.nci.nih.gov/ftp1/NDF-RT/NDF-RT.owl#N0000154676	DILTIAZEM HCL 30MG TAB [VA Product]
tinnitus AE	ear AE	http://purl.obolibrary.org/obo/OAE_0000465	http://purl.obolibrary.org/obo/OAE_0000607	耳鸣	tinnitus	钙通道阻滞药	盐酸地尔硫卓片	Diltiazem Hydrochloride Tablets	http://evs.nci.nih.gov/ftp1/NDF-RT/NDF-RT.owl#N0000154676	DILTIAZEM HCL 30MG TAB [VA Product]
alopecia AE	hair,skin,and nail AE	http://purl.obolibrary.org/obo/OAE_0000199	http://purl.obolibrary.org/obo/OAE_0000415	脱发	Alopecia	钙通道阻滞药	盐酸地尔硫卓片	Diltiazem Hydrochloride Tablets	http://evs.nci.nih.gov/ftp1/NDF-RT/NDF-RT.owl#N0000154676	DILTIAZEM HCL 30MG TAB [VA Product]
erythema multiforme AE	nervous system AE	http://purl.obolibrary.org/obo/OAE_0000570	http://purl.obolibrary.org/obo/OAE_0000449	多形性红斑	erythema multiforme	钙通道阻滞药	盐酸地尔硫卓片	Diltiazem Hydrochloride Tablets	http://evs.nci.nih.gov/ftp1/NDF-RT/NDF-RT.owl#N0000154676	DILTIAZEM HCL 30MG TAB [VA Product]
leukocyte cell number decreased AE	investigation result abnormal AE	http://purl.obolibrary.org/obo/OAE_0000628	http://purl.obolibrary.org/obo/OAE_0000380	白细胞减少	leukopenia	钙通道阻滞药	盐酸地尔硫卓片	Diltiazem Hydrochloride Tablets	http://evs.nci.nih.gov/ftp1/NDF-RT/NDF-RT.owl#N0000154676	DILTIAZEM HCL 30MG TAB [VA Product]
purpura AE	skin AE	http://purl.obolibrary.org/obo/OAE_0000543	http://purl.obolibrary.org/obo/OAE_0000487	紫癜	purpura	钙通道阻滞药	盐酸地尔硫卓片	Diltiazem Hydrochloride Tablets	http://evs.nci.nih.gov/ftp1/NDF-RT/NDF-RT.owl#N0000154676	DILTIAZEM HCL 30MG TAB [VA Product]
thrombocytopenia AE	hematopoietic system AE	http://purl.obolibrary.org/obo/OAE_0000588	http://purl.obolibrary.org/obo/OAE_0001448	血小板减少	thrombopenia	钙通道阻滞药	盐酸地尔硫卓片	Diltiazem Hydrochloride Tablets	http://evs.nci.nih.gov/ftp1/NDF-RT/NDF-RT.owl#N0000154676	DILTIAZEM HCL 30MG TAB [VA Product]
dermatitis exfoliative AE	skin AE	http://purl.obolibrary.org/obo/OAE_0000543	http://purl.obolibrary.org/obo/OAE_0000866	剥脱性皮炎	exfoliative dermatitis	钙通道阻滞药	盐酸地尔硫卓片	Diltiazem Hydrochloride Tablets	http://evs.nci.nih.gov/ftp1/NDF-RT/NDF-RT.owl#N0000154676	DILTIAZEM HCL 30MG TAB [VA Product]
fatigue AE	behavior and neurological AE	http://purl.obolibrary.org/obo/OAE_0000580	http://purl.obolibrary.org/obo/OAE_0000034	嗜睡	Lethargy	钙通道阻滞药	盐酸氟桂利嗪滴丸	Flunarizine Hydrochloride Pills
fatigue AE	behavior and neurological AE	http://purl.obolibrary.org/obo/OAE_0000580	http://purl.obolibrary.org/obo/OAE_0000034	疲惫	Fatigue	钙通道阻滞药	盐酸氟桂利嗪滴丸	Flunarizine Hydrochloride Pills
weight increased AE	investigation result abnormal AE	http://purl.obolibrary.org/obo/OAE_0000628	http://purl.obolibrary.org/obo/OAE_0001515	体重增加（或伴有食欲增加）	body weight gain(probably with increased appetite )	钙通道阻滞药	盐酸氟桂利嗪滴丸	Flunarizine Hydrochloride Pills
depression AE	behavior and neurological AE	http://purl.obolibrary.org/obo/OAE_0000580	http://purl.obolibrary.org/obo/OAE_0000500	抑郁症	depression AE	钙通道阻滞药	盐酸氟桂利嗪滴丸	Flunarizine Hydrochloride Pills
nausea AE	digestive system AE	http://purl.obolibrary.org/obo/OAE_0000439	http://purl.obolibrary.org/obo/OAE_0000600	恶心	Nausea	钙通道阻滞药	盐酸氟桂利嗪滴丸	Flunarizine Hydrochloride Pills
insomnia AE	behavior and neurological AE	http://purl.obolibrary.org/obo/OAE_0000580	http://purl.obolibrary.org/obo/OAE_0002206	失眠	insomnia	钙通道阻滞药	盐酸氟桂利嗪滴丸	Flunarizine Hydrochloride Pills
anxiety AE	behavior and neurological AE	http://purl.obolibrary.org/obo/OAE_0000580	http://purl.obolibrary.org/obo/OAE_0000300	焦虑	anxiety	钙通道阻滞药	盐酸氟桂利嗪滴丸	Flunarizine Hydrochloride Pills
dry mouth AE	digestive system AE	http://purl.obolibrary.org/obo/OAE_0000439	http://purl.obolibrary.org/obo/OAE_0000505	口干	Xerostomia	钙通道阻滞药	盐酸氟桂利嗪滴丸	Flunarizine Hydrochloride Pills
myalgia AE	behavior and neurological AE	http://purl.obolibrary.org/obo/OAE_0000580	http://purl.obolibrary.org/obo/OAE_0000375	肌肉疼痛	myalgia	钙通道阻滞药	盐酸氟桂利嗪滴丸	Flunarizine Hydrochloride Pills
rash AE	skin AE	http://purl.obolibrary.org/obo/OAE_0000543	http://purl.obolibrary.org/obo/OAE_0000362	皮疹	Rash	钙通道阻滞药	盐酸氟桂利嗪滴丸	Flunarizine Hydrochloride Pills
fatigue AE	behavior and neurological AE	http://purl.obolibrary.org/obo/OAE_0000580	http://purl.obolibrary.org/obo/OAE_0000034	嗜睡	Lethargy	钙通道阻滞药	盐酸氟桂利嗪胶囊	Flunarizine Hydrochloride Capsules
fatigue AE	behavior and neurological AE	http://purl.obolibrary.org/obo/OAE_0000580	http://purl.obolibrary.org/obo/OAE_0000034	疲惫感	tiredness	钙通道阻滞药	盐酸氟桂利嗪胶囊	Flunarizine Hydrochloride Capsules
depression AE	behavior and neurological AE	http://purl.obolibrary.org/obo/OAE_0000580	http://purl.obolibrary.org/obo/OAE_0000500	抑郁症	depression AE	钙通道阻滞药	盐酸氟桂利嗪胶囊	Flunarizine Hydrochloride Capsules
insomnia AE	behavior and neurological AE	http://purl.obolibrary.org/obo/OAE_0000580	http://purl.obolibrary.org/obo/OAE_0002206	失眠	insomnia	钙通道阻滞药	盐酸氟桂利嗪胶囊	Flunarizine Hydrochloride Capsules
anxiety AE	behavior and neurological AE	http://purl.obolibrary.org/obo/OAE_0000580	http://purl.obolibrary.org/obo/OAE_0000300	焦虑	anxiety	钙通道阻滞药	盐酸氟桂利嗪胶囊	Flunarizine Hydrochloride Capsules
weight increased AE	investigation result abnormal AE	http://purl.obolibrary.org/obo/OAE_0000628	http://purl.obolibrary.org/obo/OAE_0001515	体重增加	body weight gain	钙通道阻滞药	盐酸氟桂利嗪胶囊	Flunarizine Hydrochloride Capsules
rash AE	skin AE	http://purl.obolibrary.org/obo/OAE_0000543	http://purl.obolibrary.org/obo/OAE_0000362	皮疹	Rash	钙通道阻滞药	盐酸氟桂利嗪胶囊	Flunarizine Hydrochloride Capsules
dry mouth AE	digestive system AE	http://purl.obolibrary.org/obo/OAE_0000439	http://purl.obolibrary.org/obo/OAE_0000505	口干	Xerostomia	钙通道阻滞药	盐酸氟桂利嗪胶囊	Flunarizine Hydrochloride Capsules
myalgia AE	behavior and neurological AE	http://purl.obolibrary.org/obo/OAE_0000580	http://purl.obolibrary.org/obo/OAE_0000375	肌肉酸痛	muscular soreness	钙通道阻滞药	盐酸氟桂利嗪胶囊	Flunarizine Hydrochloride Capsules
fatigue AE	behavior and neurological AE	http://purl.obolibrary.org/obo/OAE_0000580	http://purl.obolibrary.org/obo/OAE_0000034	嗜睡	Lethargy	钙通道阻滞药	盐酸氟桂利嗪片	Flunarizine Hydrochloride Tablets
fatigue AE	behavior and neurological AE	http://purl.obolibrary.org/obo/OAE_0000580	http://purl.obolibrary.org/obo/OAE_0000034	疲惫感	tiredness	钙通道阻滞药	盐酸氟桂利嗪片	Flunarizine Hydrochloride Tablets
depression AE	behavior and neurological AE	http://purl.obolibrary.org/obo/OAE_0000580	http://purl.obolibrary.org/obo/OAE_0000500	抑郁症	depression AE	钙通道阻滞药	盐酸氟桂利嗪片	Flunarizine Hydrochloride Tablets
insomnia AE	behavior and neurological AE	http://purl.obolibrary.org/obo/OAE_0000580	http://purl.obolibrary.org/obo/OAE_0002206	失眠	insomnia	钙通道阻滞药	盐酸氟桂利嗪片	Flunarizine Hydrochloride Tablets
anxiety AE	behavior and neurological AE	http://purl.obolibrary.org/obo/OAE_0000580	http://purl.obolibrary.org/obo/OAE_0000300	焦虑	anxiety	钙通道阻滞药	盐酸氟桂利嗪片	Flunarizine Hydrochloride Tablets
weight increased AE	investigation result abnormal AE	http://purl.obolibrary.org/obo/OAE_0000628	http://purl.obolibrary.org/obo/OAE_0001515	体重增加	body weight gain	钙通道阻滞药	盐酸氟桂利嗪片	Flunarizine Hydrochloride Tablets
rash AE	skin AE	http://purl.obolibrary.org/obo/OAE_0000543	http://purl.obolibrary.org/obo/OAE_0000362	皮疹	Rash	钙通道阻滞药	盐酸氟桂利嗪片	Flunarizine Hydrochloride Tablets
dry mouth AE	digestive system AE	http://purl.obolibrary.org/obo/OAE_0000439	http://purl.obolibrary.org/obo/OAE_0000505	口干	Xerostomia	钙通道阻滞药	盐酸氟桂利嗪片	Flunarizine Hydrochloride Tablets
myalgia AE	behavior and neurological AE	http://purl.obolibrary.org/obo/OAE_0000580	http://purl.obolibrary.org/obo/OAE_0000375	肌肉酸痛	muscular soreness	钙通道阻滞药	盐酸氟桂利嗪片	Flunarizine Hydrochloride Tablets
hypersensitivity AE	immune system AE	http://purl.obolibrary.org/obo/OAE_0000476	http://purl.obolibrary.org/obo/OAE_0000584	超敏反应	hypersensitivity reaction	钙通道阻滞药	盐酸乐卡地平片	Zanidip(Lercanidipine Hydrochloride Tablets)
fatigue AE	behavior and neurological AE	http://purl.obolibrary.org/obo/OAE_0000580	http://purl.obolibrary.org/obo/OAE_0000034	嗜睡	Lethargy	钙通道阻滞药	盐酸乐卡地平片	Zanidip(Lercanidipine Hydrochloride Tablets)
headache AE	behavior and neurological AE	http://purl.obolibrary.org/obo/OAE_0000580	http://purl.obolibrary.org/obo/OAE_0000377	头痛	headache	钙通道阻滞药	盐酸乐卡地平片	Zanidip(Lercanidipine Hydrochloride Tablets)
vertigo AE	behavior and neurological AE	http://purl.obolibrary.org/obo/OAE_0000580	http://purl.obolibrary.org/obo/OAE_0000460	眩晕	dizziness	钙通道阻滞药	盐酸乐卡地平片	Zanidip(Lercanidipine Hydrochloride Tablets)
angina pectoris AE	cardiac disorder AE	http://purl.obolibrary.org/obo/OAE_0000084	http://purl.obolibrary.org/obo/OAE_0000280	心绞痛	angina	钙通道阻滞药	盐酸乐卡地平片	Zanidip(Lercanidipine Hydrochloride Tablets)
tachycardia AE	cardiac disorder AE	http://purl.obolibrary.org/obo/OAE_0000084	http://purl.obolibrary.org/obo/OAE_0000355	心动过速	tachycardia	钙通道阻滞药	盐酸乐卡地平片	Zanidip(Lercanidipine Hydrochloride Tablets)
palpitation AE	behavior and neurological AE	http://purl.obolibrary.org/obo/OAE_0000580	http://purl.obolibrary.org/obo/OAE_0000471	心悸	Palpitation	钙通道阻滞药	盐酸乐卡地平片	Zanidip(Lercanidipine Hydrochloride Tablets)
flushing AE	skin AE	http://purl.obolibrary.org/obo/OAE_0000543	http://purl.obolibrary.org/obo/OAE_0000021	脸红	flushing	钙通道阻滞药	盐酸乐卡地平片	Zanidip(Lercanidipine Hydrochloride Tablets)
syncope AE	behavior and neurological AE	http://purl.obolibrary.org/obo/OAE_0000580	http://purl.obolibrary.org/obo/OAE_0000400	晕厥	syncope	钙通道阻滞药	盐酸乐卡地平片	Zanidip(Lercanidipine Hydrochloride Tablets)
nausea AE	digestive system AE	http://purl.obolibrary.org/obo/OAE_0000439	http://purl.obolibrary.org/obo/OAE_0000600	恶心	Nausea	钙通道阻滞药	盐酸乐卡地平片	Zanidip(Lercanidipine Hydrochloride Tablets)
dyspepsia AE	digestive system AE	http://purl.obolibrary.org/obo/OAE_0000439	http://purl.obolibrary.org/obo/OAE_0000453	消化不良	dyspepsia	钙通道阻滞药	盐酸乐卡地平片	Zanidip(Lercanidipine Hydrochloride Tablets)
diarrhea AE	digestive system AE	http://purl.obolibrary.org/obo/OAE_0000439	http://purl.obolibrary.org/obo/OAE_0000616	腹泻	diarrhea	钙通道阻滞药	盐酸乐卡地平片	Zanidip(Lercanidipine Hydrochloride Tablets)
abdominal pain AE	behavior and neurological AE	http://purl.obolibrary.org/obo/OAE_0000580	http://purl.obolibrary.org/obo/OAE_0000402	腹痛	Abdominal Pain	钙通道阻滞药	盐酸乐卡地平片	Zanidip(Lercanidipine Hydrochloride Tablets)
vomiting AE	digestive system AE	http://purl.obolibrary.org/obo/OAE_0000439	http://purl.obolibrary.org/obo/OAE_0000601	呕吐	Vomitting	钙通道阻滞药	盐酸乐卡地平片	Zanidip(Lercanidipine Hydrochloride Tablets)
rash AE	skin AE	http://purl.obolibrary.org/obo/OAE_0000543	http://purl.obolibrary.org/obo/OAE_0000362	皮疹	Rash	钙通道阻滞药	盐酸乐卡地平片	Zanidip(Lercanidipine Hydrochloride Tablets)
myalgia AE	behavior and neurological AE	http://purl.obolibrary.org/obo/OAE_0000580	http://purl.obolibrary.org/obo/OAE_0000375	肌痛	myalgia	钙通道阻滞药	盐酸乐卡地平片	Zanidip(Lercanidipine Hydrochloride Tablets)
peripheral edema AE	homeostasis AE	http://purl.obolibrary.org/obo/OAE_0000555	http://purl.obolibrary.org/obo/OAE_0000389	外周水肿	Peripheral edema	钙通道阻滞药	盐酸乐卡地平片	Zanidip(Lercanidipine Hydrochloride Tablets)
asthenia AE	musculoskeletal and connective tissue AE	http://purl.obolibrary.org/obo/OAE_0000027	http://purl.obolibrary.org/obo/OAE_0000382	无力	asthenia	钙通道阻滞药	盐酸乐卡地平片	Zanidip(Lercanidipine Hydrochloride Tablets)
fatigue AE	behavior and neurological AE	http://purl.obolibrary.org/obo/OAE_0000580	http://purl.obolibrary.org/obo/OAE_0000034	疲乏	fatigue	钙通道阻滞药	盐酸乐卡地平片	Zanidip(Lercanidipine Hydrochloride Tablets)
myocardial infarction AE	cardiac disorder AE	http://purl.obolibrary.org/obo/OAE_0000084	http://purl.obolibrary.org/obo/OAE_0000038	心肌梗死	Myocardial infarction	钙通道阻滞药	盐酸乐卡地平片	Zanidip(Lercanidipine Hydrochloride Tablets)
dizziness AE	behavior and neurological AE	http://purl.obolibrary.org/obo/OAE_0000580	http://purl.obolibrary.org/obo/OAE_0000388	头晕	Dizziness	钙通道阻滞药	盐酸尼卡地平缓释胶囊	Nicardipine Hydrochloride Sustaind-release Capsules	http://evs.nci.nih.gov/ftp1/NDF-RT/NDF-RT.owl#N0000156452	NICARDIPINE HCL 30MG CAP [VA Product]
headache AE	behavior and neurological AE	http://purl.obolibrary.org/obo/OAE_0000580	http://purl.obolibrary.org/obo/OAE_0000377	头痛	headache	钙通道阻滞药	盐酸尼卡地平缓释胶囊	Nicardipine Hydrochloride Sustaind-release Capsules	http://evs.nci.nih.gov/ftp1/NDF-RT/NDF-RT.owl#N0000156452	NICARDIPINE HCL 30MG CAP [VA Product]
flushing AE	skin AE	http://purl.obolibrary.org/obo/OAE_0000543	http://purl.obolibrary.org/obo/OAE_0000021	面部潮红	flushed face	钙通道阻滞药	盐酸尼卡地平缓释胶囊	Nicardipine Hydrochloride Sustaind-release Capsules	http://evs.nci.nih.gov/ftp1/NDF-RT/NDF-RT.owl#N0000156452	NICARDIPINE HCL 30MG CAP [VA Product]
aspartate aminotransferase level increased AE	investigation result abnormal AE	http://purl.obolibrary.org/obo/OAE_0000628	http://purl.obolibrary.org/obo/OAE_0000656	GOT升高	increased GOT	钙通道阻滞药	盐酸尼卡地平缓释胶囊	Nicardipine Hydrochloride Sustaind-release Capsules	http://evs.nci.nih.gov/ftp1/NDF-RT/NDF-RT.owl#N0000156452	NICARDIPINE HCL 30MG CAP [VA Product]
alanine aminotransferase level increased AE	investigation result abnormal AE	http://purl.obolibrary.org/obo/OAE_0000628	http://purl.obolibrary.org/obo/OAE_0000272	GPT升高	increased GPT	钙通道阻滞药	盐酸尼卡地平缓释胶囊	Nicardipine Hydrochloride Sustaind-release Capsules	http://evs.nci.nih.gov/ftp1/NDF-RT/NDF-RT.owl#N0000156452	NICARDIPINE HCL 30MG CAP [VA Product]
gamma-glutamyltransferase level increased AE	investigation result abnormal AE	http://purl.obolibrary.org/obo/OAE_0000628	http://purl.obolibrary.org/obo/OAE_0000964	γ-GTP升高	increased γ-GTP	钙通道阻滞药	盐酸尼卡地平缓释胶囊	Nicardipine Hydrochloride Sustaind-release Capsules	http://evs.nci.nih.gov/ftp1/NDF-RT/NDF-RT.owl#N0000156452	NICARDIPINE HCL 30MG CAP [VA Product]
blood bilirubin level increased AE	investigation result abnormal AE	http://purl.obolibrary.org/obo/OAE_0000628	http://purl.obolibrary.org/obo/OAE_0000724	胆红素升高	increased bilirubin	钙通道阻滞药	盐酸尼卡地平缓释胶囊	Nicardipine Hydrochloride Sustaind-release Capsules	http://evs.nci.nih.gov/ftp1/NDF-RT/NDF-RT.owl#N0000156452	NICARDIPINE HCL 30MG CAP [VA Product]
palpitation AE	behavior and neurological AE	http://purl.obolibrary.org/obo/OAE_0000580	http://purl.obolibrary.org/obo/OAE_0000471	心悸	palpitations	钙通道阻滞药	盐酸尼卡地平缓释胶囊	Nicardipine Hydrochloride Sustaind-release Capsules	http://evs.nci.nih.gov/ftp1/NDF-RT/NDF-RT.owl#N0000156452	NICARDIPINE HCL 30MG CAP [VA Product]
fatigue AE	behavior and neurological AE	http://purl.obolibrary.org/obo/OAE_0000580	http://purl.obolibrary.org/obo/OAE_0000034	乏力	Fatigue	钙通道阻滞药	盐酸尼卡地平缓释胶囊	Nicardipine Hydrochloride Sustaind-release Capsules	http://evs.nci.nih.gov/ftp1/NDF-RT/NDF-RT.owl#N0000156452	NICARDIPINE HCL 30MG CAP [VA Product]
tachycardia AE	cardiac disorder AE	http://purl.obolibrary.org/obo/OAE_0000084	http://purl.obolibrary.org/obo/OAE_0000355	心动过速	tachycardia	钙通道阻滞药	盐酸尼卡地平缓释胶囊	Nicardipine Hydrochloride Sustaind-release Capsules	http://evs.nci.nih.gov/ftp1/NDF-RT/NDF-RT.owl#N0000156452	NICARDIPINE HCL 30MG CAP [VA Product]
constipation AE	digestive system AE	http://purl.obolibrary.org/obo/OAE_0000439	http://purl.obolibrary.org/obo/OAE_0000602	便秘	constipation	钙通道阻滞药	盐酸尼卡地平缓释胶囊	Nicardipine Hydrochloride Sustaind-release Capsules	http://evs.nci.nih.gov/ftp1/NDF-RT/NDF-RT.owl#N0000156452	NICARDIPINE HCL 30MG CAP [VA Product]
abdominal pain AE	behavior and neurological AE	http://purl.obolibrary.org/obo/OAE_0000580	http://purl.obolibrary.org/obo/OAE_0000402	腹痛	Abdominal Pain	钙通道阻滞药	盐酸尼卡地平缓释胶囊	Nicardipine Hydrochloride Sustaind-release Capsules	http://evs.nci.nih.gov/ftp1/NDF-RT/NDF-RT.owl#N0000156452	NICARDIPINE HCL 30MG CAP [VA Product]
anorexia AE	gustatory system AE	http://purl.obolibrary.org/obo/OAE_0000574	http://purl.obolibrary.org/obo/OAE_0000396	食欲不振	anepithymia	钙通道阻滞药	盐酸尼卡地平缓释胶囊	Nicardipine Hydrochloride Sustaind-release Capsules	http://evs.nci.nih.gov/ftp1/NDF-RT/NDF-RT.owl#N0000156452	NICARDIPINE HCL 30MG CAP [VA Product]
diarrhea AE	digestive system AE	http://purl.obolibrary.org/obo/OAE_0000439	http://purl.obolibrary.org/obo/OAE_0000616	腹泻	diarrhea	钙通道阻滞药	盐酸尼卡地平缓释胶囊	Nicardipine Hydrochloride Sustaind-release Capsules	http://evs.nci.nih.gov/ftp1/NDF-RT/NDF-RT.owl#N0000156452	NICARDIPINE HCL 30MG CAP [VA Product]
nausea AE	digestive system AE	http://purl.obolibrary.org/obo/OAE_0000439	http://purl.obolibrary.org/obo/OAE_0000600	恶心	Nausea	钙通道阻滞药	盐酸尼卡地平缓释胶囊	Nicardipine Hydrochloride Sustaind-release Capsules	http://evs.nci.nih.gov/ftp1/NDF-RT/NDF-RT.owl#N0000156452	NICARDIPINE HCL 30MG CAP [VA Product]
vomiting AE	digestive system AE	http://purl.obolibrary.org/obo/OAE_0000439	http://purl.obolibrary.org/obo/OAE_0000601	呕吐	Vomitting	钙通道阻滞药	盐酸尼卡地平缓释胶囊	Nicardipine Hydrochloride Sustaind-release Capsules	http://evs.nci.nih.gov/ftp1/NDF-RT/NDF-RT.owl#N0000156452	NICARDIPINE HCL 30MG CAP [VA Product]
increased lactate dehydrogenase level AE	homeostasis AE	http://purl.obolibrary.org/obo/OAE_0000555	http://purl.obolibrary.org/obo/OAE_0000594	LDH升高	increased LDH	钙通道阻滞药	盐酸尼卡地平缓释胶囊	Nicardipine Hydrochloride Sustaind-release Capsules	http://evs.nci.nih.gov/ftp1/NDF-RT/NDF-RT.owl#N0000156452	NICARDIPINE HCL 30MG CAP [VA Product]
blood cholesterol increased AE	investigation result abnormal AE	http://purl.obolibrary.org/obo/OAE_0000628	http://purl.obolibrary.org/obo/OAE_0000727	胆固醇升高	increased cholesterol	钙通道阻滞药	盐酸尼卡地平缓释胶囊	Nicardipine Hydrochloride Sustaind-release Capsules	http://evs.nci.nih.gov/ftp1/NDF-RT/NDF-RT.owl#N0000156452	NICARDIPINE HCL 30MG CAP [VA Product]
blood urea level increased AE	investigation result abnormal AE	http://purl.obolibrary.org/obo/OAE_0000628	http://purl.obolibrary.org/obo/OAE_0000747	尿素氮升高	increased urea nitrogen	钙通道阻滞药	盐酸尼卡地平缓释胶囊	Nicardipine Hydrochloride Sustaind-release Capsules	http://evs.nci.nih.gov/ftp1/NDF-RT/NDF-RT.owl#N0000156452	NICARDIPINE HCL 30MG CAP [VA Product]
blood creatinine level increased AE	investigation result abnormal AE	http://purl.obolibrary.org/obo/OAE_0000628	http://purl.obolibrary.org/obo/OAE_0000729	肌酐升高	Elevated creatinine	钙通道阻滞药	盐酸尼卡地平缓释胶囊	Nicardipine Hydrochloride Sustaind-release Capsules	http://evs.nci.nih.gov/ftp1/NDF-RT/NDF-RT.owl#N0000156452	NICARDIPINE HCL 30MG CAP [VA Product]
granulocytopenia AE	hematopoietic system AE	http://purl.obolibrary.org/obo/OAE_0000588	http://purl.obolibrary.org/obo/OAE_0000998	粒细胞减少	Neutropenia	钙通道阻滞药	盐酸尼卡地平缓释胶囊	Nicardipine Hydrochloride Sustaind-release Capsules	http://evs.nci.nih.gov/ftp1/NDF-RT/NDF-RT.owl#N0000156452	NICARDIPINE HCL 30MG CAP [VA Product]
headache AE	behavior and neurological AE	http://purl.obolibrary.org/obo/OAE_0000580	http://purl.obolibrary.org/obo/OAE_0000377	头痛	headache	钙通道阻滞药	盐酸尼卡地平氯化钠注射液	Nicardipine Hydrochloride and Sodium Chloride Injection	http://evs.nci.nih.gov/ftp1/NDF-RT/NDF-RT.owl#N0000178145	NICARDIPINE HCL 0.1MG/ML INJ,BAG,200ML [VA Product]
hypotension AE	cardiovascular AE	http://purl.obolibrary.org/obo/OAE_0000493	http://purl.obolibrary.org/obo/OAE_0000551	低血压	hypotension	钙通道阻滞药	盐酸尼卡地平氯化钠注射液	Nicardipine Hydrochloride and Sodium Chloride Injection	http://evs.nci.nih.gov/ftp1/NDF-RT/NDF-RT.owl#N0000178145	NICARDIPINE HCL 0.1MG/ML INJ,BAG,200ML [VA Product]
tachycardia AE	cardiac disorder AE	http://purl.obolibrary.org/obo/OAE_0000084	http://purl.obolibrary.org/obo/OAE_0000355	心动过速	tachycardia	钙通道阻滞药	盐酸尼卡地平氯化钠注射液	Nicardipine Hydrochloride and Sodium Chloride Injection	http://evs.nci.nih.gov/ftp1/NDF-RT/NDF-RT.owl#N0000178145	NICARDIPINE HCL 0.1MG/ML INJ,BAG,200ML [VA Product]
nausea AE	digestive system AE	http://purl.obolibrary.org/obo/OAE_0000439	http://purl.obolibrary.org/obo/OAE_0000600	恶心	Nausea	钙通道阻滞药	盐酸尼卡地平氯化钠注射液	Nicardipine Hydrochloride and Sodium Chloride Injection	http://evs.nci.nih.gov/ftp1/NDF-RT/NDF-RT.owl#N0000178145	NICARDIPINE HCL 0.1MG/ML INJ,BAG,200ML [VA Product]
vomiting AE	digestive system AE	http://purl.obolibrary.org/obo/OAE_0000439	http://purl.obolibrary.org/obo/OAE_0000601	呕吐	Vomitting	钙通道阻滞药	盐酸尼卡地平氯化钠注射液	Nicardipine Hydrochloride and Sodium Chloride Injection	http://evs.nci.nih.gov/ftp1/NDF-RT/NDF-RT.owl#N0000178145	NICARDIPINE HCL 0.1MG/ML INJ,BAG,200ML [VA Product]
fever AE	homeostasis AE	http://purl.obolibrary.org/obo/OAE_0000555	http://purl.obolibrary.org/obo/OAE_0000361	发烧	fever	钙通道阻滞药	盐酸尼卡地平氯化钠注射液	Nicardipine Hydrochloride and Sodium Chloride Injection	http://evs.nci.nih.gov/ftp1/NDF-RT/NDF-RT.owl#N0000178145	NICARDIPINE HCL 0.1MG/ML INJ,BAG,200ML [VA Product]
neck pain AE	behavior and neurological AE	http://purl.obolibrary.org/obo/OAE_0000580	http://purl.obolibrary.org/obo/OAE_0000412	颈痛	neck pain	钙通道阻滞药	盐酸尼卡地平氯化钠注射液	Nicardipine Hydrochloride and Sodium Chloride Injection	http://evs.nci.nih.gov/ftp1/NDF-RT/NDF-RT.owl#N0000178145	NICARDIPINE HCL 0.1MG/ML INJ,BAG,200ML [VA Product]
angina pectoris AE	cardiac disorder AE	http://purl.obolibrary.org/obo/OAE_0000084	http://purl.obolibrary.org/obo/OAE_0000280	心绞痛	angina	钙通道阻滞药	盐酸尼卡地平氯化钠注射液	Nicardipine Hydrochloride and Sodium Chloride Injection	http://evs.nci.nih.gov/ftp1/NDF-RT/NDF-RT.owl#N0000178145	NICARDIPINE HCL 0.1MG/ML INJ,BAG,200ML [VA Product]
atrioventricular block AE	cardiac disorder AE	http://purl.obolibrary.org/obo/OAE_0000084	http://purl.obolibrary.org/obo/OAE_0001297	房室传导阻滞	atrioventricular block	钙通道阻滞药	盐酸尼卡地平氯化钠注射液	Nicardipine Hydrochloride and Sodium Chloride Injection	http://evs.nci.nih.gov/ftp1/NDF-RT/NDF-RT.owl#N0000178145	NICARDIPINE HCL 0.1MG/ML INJ,BAG,200ML [VA Product]
dyspepsia AE	digestive system AE	http://purl.obolibrary.org/obo/OAE_0000439	http://purl.obolibrary.org/obo/OAE_0000453	消化不良	dyspepsia	钙通道阻滞药	盐酸尼卡地平氯化钠注射液	Nicardipine Hydrochloride and Sodium Chloride Injection	http://evs.nci.nih.gov/ftp1/NDF-RT/NDF-RT.owl#N0000178145	NICARDIPINE HCL 0.1MG/ML INJ,BAG,200ML [VA Product]
thrombocytopenia AE	hematopoietic system AE	http://purl.obolibrary.org/obo/OAE_0000588	http://purl.obolibrary.org/obo/OAE_0001448	血小板减少	thrombopenia	钙通道阻滞药	盐酸尼卡地平氯化钠注射液	Nicardipine Hydrochloride and Sodium Chloride Injection	http://evs.nci.nih.gov/ftp1/NDF-RT/NDF-RT.owl#N0000178145	NICARDIPINE HCL 0.1MG/ML INJ,BAG,200ML [VA Product]
peripheral edema AE	homeostasis AE	http://purl.obolibrary.org/obo/OAE_0000555	http://purl.obolibrary.org/obo/OAE_0000389	外周性水肿	peripheric edema	钙通道阻滞药	盐酸尼卡地平氯化钠注射液	Nicardipine Hydrochloride and Sodium Chloride Injection	http://evs.nci.nih.gov/ftp1/NDF-RT/NDF-RT.owl#N0000178145	NICARDIPINE HCL 0.1MG/ML INJ,BAG,200ML [VA Product]
intracranial hypertension AE	cardiovascular AE	http://purl.obolibrary.org/obo/OAE_0000493	http://purl.obolibrary.org/obo/OAE_0000530	颅压过高	intracranial hypertension	钙通道阻滞药	盐酸尼卡地平氯化钠注射液	Nicardipine Hydrochloride and Sodium Chloride Injection	http://evs.nci.nih.gov/ftp1/NDF-RT/NDF-RT.owl#N0000178145	NICARDIPINE HCL 0.1MG/ML INJ,BAG,200ML [VA Product]
respiratory disorder AE	respiratory system AE	http://purl.obolibrary.org/obo/OAE_0000378	http://purl.obolibrary.org/obo/OAE_0001369	呼吸障碍	Respiration disorders	钙通道阻滞药	盐酸尼卡地平氯化钠注射液	Nicardipine Hydrochloride and Sodium Chloride Injection	http://evs.nci.nih.gov/ftp1/NDF-RT/NDF-RT.owl#N0000178145	NICARDIPINE HCL 0.1MG/ML INJ,BAG,200ML [VA Product]
conjunctivitis AE	eye AE	http://purl.obolibrary.org/obo/OAE_0000443	http://purl.obolibrary.org/obo/OAE_0000561	结膜炎	Conjunctivitis	钙通道阻滞药	盐酸尼卡地平氯化钠注射液	Nicardipine Hydrochloride and Sodium Chloride Injection	http://evs.nci.nih.gov/ftp1/NDF-RT/NDF-RT.owl#N0000178145	NICARDIPINE HCL 0.1MG/ML INJ,BAG,200ML [VA Product]
tinnitus AE	ear AE	http://purl.obolibrary.org/obo/OAE_0000465	http://purl.obolibrary.org/obo/OAE_0000607	耳鸣	tinnitus	钙通道阻滞药	盐酸尼卡地平氯化钠注射液	Nicardipine Hydrochloride and Sodium Chloride Injection	http://evs.nci.nih.gov/ftp1/NDF-RT/NDF-RT.owl#N0000178145	NICARDIPINE HCL 0.1MG/ML INJ,BAG,200ML [VA Product]
pollakiuria AE	urinary system AE	http://purl.obolibrary.org/obo/OAE_0000622	http://purl.obolibrary.org/obo/OAE_0001309	尿频	Frequent micturition	钙通道阻滞药	盐酸尼卡地平氯化钠注射液	Nicardipine Hydrochloride and Sodium Chloride Injection	http://evs.nci.nih.gov/ftp1/NDF-RT/NDF-RT.owl#N0000178145	NICARDIPINE HCL 0.1MG/ML INJ,BAG,200ML [VA Product]
dizziness AE	behavior and neurological AE	http://purl.obolibrary.org/obo/OAE_0000580	http://purl.obolibrary.org/obo/OAE_0000388	头晕	Dizziness	钙通道阻滞药	盐酸尼卡地平片	Nicardipine Hydrochloride Tablets	http://evs.nci.nih.gov/ftp1/NDF-RT/NDF-RT.owl#N0000147522	NICARDIPINE HYDROCHLORIDE
headache AE	behavior and neurological AE	http://purl.obolibrary.org/obo/OAE_0000580	http://purl.obolibrary.org/obo/OAE_0000377	头痛	headache	钙通道阻滞药	盐酸尼卡地平片	Nicardipine Hydrochloride Tablets	http://evs.nci.nih.gov/ftp1/NDF-RT/NDF-RT.owl#N0000147522	NICARDIPINE HYDROCHLORIDE
flushing AE	skin AE	http://purl.obolibrary.org/obo/OAE_0000543	http://purl.obolibrary.org/obo/OAE_0000021	面部潮红	flushed face	钙通道阻滞药	盐酸尼卡地平片	Nicardipine Hydrochloride Tablets	http://evs.nci.nih.gov/ftp1/NDF-RT/NDF-RT.owl#N0000147522	NICARDIPINE HYDROCHLORIDE
alanine aminotransferase level increased AE	investigation result abnormal AE	http://purl.obolibrary.org/obo/OAE_0000628	http://purl.obolibrary.org/obo/OAE_0000272	谷丙转氨酶（GPT）升高	increased glutamic pyruvic transaminase	钙通道阻滞药	盐酸尼卡地平片	Nicardipine Hydrochloride Tablets	http://evs.nci.nih.gov/ftp1/NDF-RT/NDF-RT.owl#N0000147522	NICARDIPINE HYDROCHLORIDE
aspartate aminotransferase level increased AE	investigation result abnormal AE	http://purl.obolibrary.org/obo/OAE_0000628	http://purl.obolibrary.org/obo/OAE_0000656	谷草转氨酶（GOT）升高	increased glutamic-oxalacetic transaminase	钙通道阻滞药	盐酸尼卡地平片	Nicardipine Hydrochloride Tablets	http://evs.nci.nih.gov/ftp1/NDF-RT/NDF-RT.owl#N0000147522	NICARDIPINE HYDROCHLORIDE
palpitation AE	behavior and neurological AE	http://purl.obolibrary.org/obo/OAE_0000580	http://purl.obolibrary.org/obo/OAE_0000471	心悸	palpitations	钙通道阻滞药	盐酸尼卡地平片	Nicardipine Hydrochloride Tablets	http://evs.nci.nih.gov/ftp1/NDF-RT/NDF-RT.owl#N0000147522	NICARDIPINE HYDROCHLORIDE
tachycardia AE	cardiac disorder AE	http://purl.obolibrary.org/obo/OAE_0000084	http://purl.obolibrary.org/obo/OAE_0000355	心动过速	tachycardia	钙通道阻滞药	盐酸尼卡地平片	Nicardipine Hydrochloride Tablets	http://evs.nci.nih.gov/ftp1/NDF-RT/NDF-RT.owl#N0000147522	NICARDIPINE HYDROCHLORIDE
nausea AE	digestive system AE	http://purl.obolibrary.org/obo/OAE_0000439	http://purl.obolibrary.org/obo/OAE_0000600	恶心	Nausea	钙通道阻滞药	盐酸尼卡地平片	Nicardipine Hydrochloride Tablets	http://evs.nci.nih.gov/ftp1/NDF-RT/NDF-RT.owl#N0000147522	NICARDIPINE HYDROCHLORIDE
dry mouth AE	digestive system AE	http://purl.obolibrary.org/obo/OAE_0000439	http://purl.obolibrary.org/obo/OAE_0000505	口干	Xerostomia	钙通道阻滞药	盐酸尼卡地平片	Nicardipine Hydrochloride Tablets	http://evs.nci.nih.gov/ftp1/NDF-RT/NDF-RT.owl#N0000147522	NICARDIPINE HYDROCHLORIDE
constipation AE	digestive system AE	http://purl.obolibrary.org/obo/OAE_0000439	http://purl.obolibrary.org/obo/OAE_0000602	便秘	constipation	钙通道阻滞药	盐酸尼卡地平片	Nicardipine Hydrochloride Tablets	http://evs.nci.nih.gov/ftp1/NDF-RT/NDF-RT.owl#N0000147522	NICARDIPINE HYDROCHLORIDE
fatigue AE	behavior and neurological AE	http://purl.obolibrary.org/obo/OAE_0000580	http://purl.obolibrary.org/obo/OAE_0000034	乏力	Fatigue	钙通道阻滞药	盐酸尼卡地平片	Nicardipine Hydrochloride Tablets	http://evs.nci.nih.gov/ftp1/NDF-RT/NDF-RT.owl#N0000147522	NICARDIPINE HYDROCHLORIDE
rash AE	skin AE	http://purl.obolibrary.org/obo/OAE_0000543	http://purl.obolibrary.org/obo/OAE_0000362	皮疹	Rash	钙通道阻滞药	盐酸尼卡地平片	Nicardipine Hydrochloride Tablets	http://evs.nci.nih.gov/ftp1/NDF-RT/NDF-RT.owl#N0000147522	NICARDIPINE HYDROCHLORIDE
blood bilirubin level increased AE	investigation result abnormal AE	http://purl.obolibrary.org/obo/OAE_0000628	http://purl.obolibrary.org/obo/OAE_0000724	胆红素升高	increased bilirubin	钙通道阻滞药	盐酸尼卡地平片	Nicardipine Hydrochloride Tablets	http://evs.nci.nih.gov/ftp1/NDF-RT/NDF-RT.owl#N0000147522	NICARDIPINE HYDROCHLORIDE
increased lactate dehydrogenase level AE	homeostasis AE	http://purl.obolibrary.org/obo/OAE_0000555	http://purl.obolibrary.org/obo/OAE_0000594	乳酸脱氢酶升高	Elevated lactate dehydrogenase	钙通道阻滞药	盐酸尼卡地平片	Nicardipine Hydrochloride Tablets	http://evs.nci.nih.gov/ftp1/NDF-RT/NDF-RT.owl#N0000147522	NICARDIPINE HYDROCHLORIDE
blood cholesterol increased AE	investigation result abnormal AE	http://purl.obolibrary.org/obo/OAE_0000628	http://purl.obolibrary.org/obo/OAE_0000727	胆固醇升高	increased cholesterol	钙通道阻滞药	盐酸尼卡地平片	Nicardipine Hydrochloride Tablets	http://evs.nci.nih.gov/ftp1/NDF-RT/NDF-RT.owl#N0000147522	NICARDIPINE HYDROCHLORIDE
blood urea level increased AE	investigation result abnormal AE	http://purl.obolibrary.org/obo/OAE_0000628	http://purl.obolibrary.org/obo/OAE_0000747	尿素氮升高	increased urea nitrogen	钙通道阻滞药	盐酸尼卡地平片	Nicardipine Hydrochloride Tablets	http://evs.nci.nih.gov/ftp1/NDF-RT/NDF-RT.owl#N0000147522	NICARDIPINE HYDROCHLORIDE
blood creatinine level increased AE	investigation result abnormal AE	http://purl.obolibrary.org/obo/OAE_0000628	http://purl.obolibrary.org/obo/OAE_0000729	肌酐升高	Elevated creatinine	钙通道阻滞药	盐酸尼卡地平片	Nicardipine Hydrochloride Tablets	http://evs.nci.nih.gov/ftp1/NDF-RT/NDF-RT.owl#N0000147522	NICARDIPINE HYDROCHLORIDE
granulocytopenia AE	hematopoietic system AE	http://purl.obolibrary.org/obo/OAE_0000588	http://purl.obolibrary.org/obo/OAE_0000998	粒细胞减少	Neutropenia	钙通道阻滞药	盐酸尼卡地平片	Nicardipine Hydrochloride Tablets	http://evs.nci.nih.gov/ftp1/NDF-RT/NDF-RT.owl#N0000147522	NICARDIPINE HYDROCHLORIDE
vasodilatation AE	cardiovascular AE	http://purl.obolibrary.org/obo/OAE_0000493	http://purl.obolibrary.org/obo/OAE_0000698	血管扩张	hemangiectasis	钙通道阻滞药	盐酸尼卡地平葡萄糖注射液	Nicardipine Hydrochloride and Glucose Injection	http://evs.nci.nih.gov/ftp1/NDF-RT/NDF-RT.owl#N0000178145	NICARDIPINE HCL 0.1MG/ML INJ,BAG,200ML [VA Product]
vasodilatation AE	cardiovascular AE	http://purl.obolibrary.org/obo/OAE_0000493	http://purl.obolibrary.org/obo/OAE_0000698	血管扩张	hemangiectasis	钙通道阻滞药	盐酸尼卡地平葡萄糖注射液	Nicardipine Hydrochloride and Glucose Injection	http://evs.nci.nih.gov/ftp1/NDF-RT/NDF-RT.owl#N0000178145	NICARDIPINE HCL 0.1MG/ML INJ,BAG,200ML [VA Product]
vasodilatation AE	cardiovascular AE	http://purl.obolibrary.org/obo/OAE_0000493	http://purl.obolibrary.org/obo/OAE_0000698	血管扩张	hemangiectasis	钙通道阻滞药	盐酸尼卡地平葡萄糖注射液	Nicardipine Hydrochloride and Glucose Injection	http://evs.nci.nih.gov/ftp1/NDF-RT/NDF-RT.owl#N0000178145	NICARDIPINE HCL 0.1MG/ML INJ,BAG,200ML [VA Product]
vasodilatation AE	cardiovascular AE	http://purl.obolibrary.org/obo/OAE_0000493	http://purl.obolibrary.org/obo/OAE_0000698	血管扩张	hemangiectasis	钙通道阻滞药	盐酸尼卡地平葡萄糖注射液	Nicardipine Hydrochloride and Glucose Injection	http://evs.nci.nih.gov/ftp1/NDF-RT/NDF-RT.owl#N0000178145	NICARDIPINE HCL 0.1MG/ML INJ,BAG,200ML [VA Product]
nausea AE	digestive system AE	http://purl.obolibrary.org/obo/OAE_0000439	http://purl.obolibrary.org/obo/OAE_0000600	恶心	Nausea	钙通道阻滞药	盐酸尼卡地平葡萄糖注射液	Nicardipine Hydrochloride and Glucose Injection	http://evs.nci.nih.gov/ftp1/NDF-RT/NDF-RT.owl#N0000178145	NICARDIPINE HCL 0.1MG/ML INJ,BAG,200ML [VA Product]
dry mouth AE	digestive system AE	http://purl.obolibrary.org/obo/OAE_0000439	http://purl.obolibrary.org/obo/OAE_0000505	口干	Xerostomia	钙通道阻滞药	盐酸尼卡地平葡萄糖注射液	Nicardipine Hydrochloride and Glucose Injection	http://evs.nci.nih.gov/ftp1/NDF-RT/NDF-RT.owl#N0000178145	NICARDIPINE HCL 0.1MG/ML INJ,BAG,200ML [VA Product]
constipation AE	digestive system AE	http://purl.obolibrary.org/obo/OAE_0000439	http://purl.obolibrary.org/obo/OAE_0000602	便秘	constipation	钙通道阻滞药	盐酸尼卡地平葡萄糖注射液	Nicardipine Hydrochloride and Glucose Injection	http://evs.nci.nih.gov/ftp1/NDF-RT/NDF-RT.owl#N0000178145	NICARDIPINE HCL 0.1MG/ML INJ,BAG,200ML [VA Product]
fatigue AE	behavior and neurological AE	http://purl.obolibrary.org/obo/OAE_0000580	http://purl.obolibrary.org/obo/OAE_0000034	乏力	Fatigue	钙通道阻滞药	盐酸尼卡地平葡萄糖注射液	Nicardipine Hydrochloride and Glucose Injection	http://evs.nci.nih.gov/ftp1/NDF-RT/NDF-RT.owl#N0000178145	NICARDIPINE HCL 0.1MG/ML INJ,BAG,200ML [VA Product]
rash AE	skin AE	http://purl.obolibrary.org/obo/OAE_0000543	http://purl.obolibrary.org/obo/OAE_0000362	皮疹	Rash	钙通道阻滞药	盐酸尼卡地平葡萄糖注射液	Nicardipine Hydrochloride and Glucose Injection	http://evs.nci.nih.gov/ftp1/NDF-RT/NDF-RT.owl#N0000178145	NICARDIPINE HCL 0.1MG/ML INJ,BAG,200ML [VA Product]
tachycardia AE	cardiac disorder AE	http://purl.obolibrary.org/obo/OAE_0000084	http://purl.obolibrary.org/obo/OAE_0000355	心动过速	tachycardia	钙通道阻滞药	盐酸尼卡地平注射液	Ncardipine Hydrochloride Injection	http://evs.nci.nih.gov/ftp1/NDF-RT/NDF-RT.owl#N0000178145	NICARDIPINE HCL 0.1MG/ML INJ,BAG,200ML [VA Product]
palpitation AE	behavior and neurological AE	http://purl.obolibrary.org/obo/OAE_0000580	http://purl.obolibrary.org/obo/OAE_0000471	心慌	palpitation	钙通道阻滞药	盐酸尼卡地平注射液	Ncardipine Hydrochloride Injection	http://evs.nci.nih.gov/ftp1/NDF-RT/NDF-RT.owl#N0000178145	NICARDIPINE HCL 0.1MG/ML INJ,BAG,200ML [VA Product]
flushing AE	skin AE	http://purl.obolibrary.org/obo/OAE_0000543	http://purl.obolibrary.org/obo/OAE_0000021	面赤	flushing	钙通道阻滞药	盐酸尼卡地平注射液	Ncardipine Hydrochloride Injection	http://evs.nci.nih.gov/ftp1/NDF-RT/NDF-RT.owl#N0000178145	NICARDIPINE HCL 0.1MG/ML INJ,BAG,200ML [VA Product]
malaise AE	behavior and neurological AE	http://purl.obolibrary.org/obo/OAE_0000580	http://purl.obolibrary.org/obo/OAE_0000390	全身不适感	general malaise	钙通道阻滞药	盐酸尼卡地平注射液	Ncardipine Hydrochloride Injection	http://evs.nci.nih.gov/ftp1/NDF-RT/NDF-RT.owl#N0000178145	NICARDIPINE HCL 0.1MG/ML INJ,BAG,200ML [VA Product]
electrocardiogram result abnormal AE	investigation result abnormal AE	http://purl.obolibrary.org/obo/OAE_0000628	http://purl.obolibrary.org/obo/OAE_0000909	心电图变化	Changes of electrocardiogram	钙通道阻滞药	盐酸尼卡地平注射液	Ncardipine Hydrochloride Injection	http://evs.nci.nih.gov/ftp1/NDF-RT/NDF-RT.owl#N0000178145	NICARDIPINE HCL 0.1MG/ML INJ,BAG,200ML [VA Product]
blood urea level increased AE	investigation result abnormal AE	http://purl.obolibrary.org/obo/OAE_0000628	http://purl.obolibrary.org/obo/OAE_0000747	BUN上升	increased BUN	钙通道阻滞药	盐酸尼卡地平注射液	Ncardipine Hydrochloride Injection	http://evs.nci.nih.gov/ftp1/NDF-RT/NDF-RT.owl#N0000178145	NICARDIPINE HCL 0.1MG/ML INJ,BAG,200ML [VA Product]
blood creatinine level increased AE	investigation result abnormal AE	http://purl.obolibrary.org/obo/OAE_0000628	http://purl.obolibrary.org/obo/OAE_0000729	肌酐上升	increased creatinine	钙通道阻滞药	盐酸尼卡地平注射液	Ncardipine Hydrochloride Injection	http://evs.nci.nih.gov/ftp1/NDF-RT/NDF-RT.owl#N0000178145	NICARDIPINE HCL 0.1MG/ML INJ,BAG,200ML [VA Product]
nausea AE	digestive system AE	http://purl.obolibrary.org/obo/OAE_0000439	http://purl.obolibrary.org/obo/OAE_0000600	恶心	Nausea	钙通道阻滞药	盐酸尼卡地平注射液	Ncardipine Hydrochloride Injection	http://evs.nci.nih.gov/ftp1/NDF-RT/NDF-RT.owl#N0000178145	NICARDIPINE HCL 0.1MG/ML INJ,BAG,200ML [VA Product]
headache AE	behavior and neurological AE	http://purl.obolibrary.org/obo/OAE_0000580	http://purl.obolibrary.org/obo/OAE_0000377	头痛	headache	钙通道阻滞药	盐酸尼卡地平注射液	Ncardipine Hydrochloride Injection	http://evs.nci.nih.gov/ftp1/NDF-RT/NDF-RT.owl#N0000178145	NICARDIPINE HCL 0.1MG/ML INJ,BAG,200ML [VA Product]
urine output decreased AE	urinary system AE	http://purl.obolibrary.org/obo/OAE_0000622	http://purl.obolibrary.org/obo/OAE_0001493	尿量减少	hypourocrinia	钙通道阻滞药	盐酸尼卡地平注射液	Ncardipine Hydrochloride Injection	http://evs.nci.nih.gov/ftp1/NDF-RT/NDF-RT.owl#N0000178145	NICARDIPINE HCL 0.1MG/ML INJ,BAG,200ML [VA Product]
blood cholesterol decreased AE	investigation result abnormal AE	http://purl.obolibrary.org/obo/OAE_0000628	http://purl.obolibrary.org/obo/OAE_0001592	血液总胆固醇下降	decrease in the total blood cholesterol	钙通道阻滞药	盐酸尼卡地平注射液	Ncardipine Hydrochloride Injection	http://evs.nci.nih.gov/ftp1/NDF-RT/NDF-RT.owl#N0000178145	NICARDIPINE HCL 0.1MG/ML INJ,BAG,200ML [VA Product]
constipation AE	digestive system AE	http://purl.obolibrary.org/obo/OAE_0000439	http://purl.obolibrary.org/obo/OAE_0000602	便秘	constipation	钙通道阻滞药	盐酸维拉帕米缓释片	Verapamil Hydrochloride Sustaind-release Capsules	http://evs.nci.nih.gov/ftp1/NDF-RT/NDF-RT.owl#N0000163243	VERAPAMIL HCL 100MG CAP,SA [VA Product]
vertigo AE	behavior and neurological AE	http://purl.obolibrary.org/obo/OAE_0000580	http://purl.obolibrary.org/obo/OAE_0000460	眩晕	dizziness	钙通道阻滞药	盐酸维拉帕米缓释片	Verapamil Hydrochloride Sustaind-release Capsules	http://evs.nci.nih.gov/ftp1/NDF-RT/NDF-RT.owl#N0000163243	VERAPAMIL HCL 100MG CAP,SA [VA Product]
nausea AE	digestive system AE	http://purl.obolibrary.org/obo/OAE_0000439	http://purl.obolibrary.org/obo/OAE_0000600	恶心	Nausea	钙通道阻滞药	盐酸维拉帕米缓释片	Verapamil Hydrochloride Sustaind-release Capsules	http://evs.nci.nih.gov/ftp1/NDF-RT/NDF-RT.owl#N0000163243	VERAPAMIL HCL 100MG CAP,SA [VA Product]
hypotension AE	cardiovascular AE	http://purl.obolibrary.org/obo/OAE_0000493	http://purl.obolibrary.org/obo/OAE_0000551	低血压	hypotension	钙通道阻滞药	盐酸维拉帕米缓释片	Verapamil Hydrochloride Sustaind-release Capsules	http://evs.nci.nih.gov/ftp1/NDF-RT/NDF-RT.owl#N0000163243	VERAPAMIL HCL 100MG CAP,SA [VA Product]
headache AE	behavior and neurological AE	http://purl.obolibrary.org/obo/OAE_0000580	http://purl.obolibrary.org/obo/OAE_0000377	头痛	headache	钙通道阻滞药	盐酸维拉帕米缓释片	Verapamil Hydrochloride Sustaind-release Capsules	http://evs.nci.nih.gov/ftp1/NDF-RT/NDF-RT.owl#N0000163243	VERAPAMIL HCL 100MG CAP,SA [VA Product]
peripheral edema AE	homeostasis AE	http://purl.obolibrary.org/obo/OAE_0000555	http://purl.obolibrary.org/obo/OAE_0000389	外周水肿	Peripheral edema	钙通道阻滞药	盐酸维拉帕米缓释片	Verapamil Hydrochloride Sustaind-release Capsules	http://evs.nci.nih.gov/ftp1/NDF-RT/NDF-RT.owl#N0000163243	VERAPAMIL HCL 100MG CAP,SA [VA Product]
cardiac failure congestive AE	cardiac disorder AE	http://purl.obolibrary.org/obo/OAE_0000084	http://purl.obolibrary.org/obo/OAE_0000780	充血性心力衰竭	congestive heart failure	钙通道阻滞药	盐酸维拉帕米缓释片	Verapamil Hydrochloride Sustaind-release Capsules	http://evs.nci.nih.gov/ftp1/NDF-RT/NDF-RT.owl#N0000163243	VERAPAMIL HCL 100MG CAP,SA [VA Product]
atrioventricular block AE	cardiac disorder AE	http://purl.obolibrary.org/obo/OAE_0000084	http://purl.obolibrary.org/obo/OAE_0001297	I度、II度或III度房室阻滞	greade I, II or III atrioventricular block	钙通道阻滞药	盐酸维拉帕米缓释片	Verapamil Hydrochloride Sustaind-release Capsules	http://evs.nci.nih.gov/ftp1/NDF-RT/NDF-RT.owl#N0000163243	VERAPAMIL HCL 100MG CAP,SA [VA Product]
rash AE	skin AE	http://purl.obolibrary.org/obo/OAE_0000543	http://purl.obolibrary.org/obo/OAE_0000362	皮疹	Rash	钙通道阻滞药	盐酸维拉帕米缓释片	Verapamil Hydrochloride Sustaind-release Capsules	http://evs.nci.nih.gov/ftp1/NDF-RT/NDF-RT.owl#N0000163243	VERAPAMIL HCL 100MG CAP,SA [VA Product]
fatigue AE	behavior and neurological AE	http://purl.obolibrary.org/obo/OAE_0000580	http://purl.obolibrary.org/obo/OAE_0000034	乏力	Fatigue	钙通道阻滞药	盐酸维拉帕米缓释片	Verapamil Hydrochloride Sustaind-release Capsules	http://evs.nci.nih.gov/ftp1/NDF-RT/NDF-RT.owl#N0000163243	VERAPAMIL HCL 100MG CAP,SA [VA Product]
palpitation AE	behavior and neurological AE	http://purl.obolibrary.org/obo/OAE_0000580	http://purl.obolibrary.org/obo/OAE_0000471	心悸	palpitations	钙通道阻滞药	盐酸维拉帕米缓释片	Verapamil Hydrochloride Sustaind-release Capsules	http://evs.nci.nih.gov/ftp1/NDF-RT/NDF-RT.owl#N0000163243	VERAPAMIL HCL 100MG CAP,SA [VA Product]
transaminase level increased AE	investigation result abnormal AE	http://purl.obolibrary.org/obo/OAE_0000628	http://purl.obolibrary.org/obo/OAE_0001467	转氨酶升高	Aminotransferase elevation	钙通道阻滞药	盐酸维拉帕米缓释片	Verapamil Hydrochloride Sustaind-release Capsules	http://evs.nci.nih.gov/ftp1/NDF-RT/NDF-RT.owl#N0000163243	VERAPAMIL HCL 100MG CAP,SA [VA Product]
blood bilirubin level increased AE	investigation result abnormal AE	http://purl.obolibrary.org/obo/OAE_0000628	http://purl.obolibrary.org/obo/OAE_0000724	胆红素的升高	blood bilirubin level increased AE	钙通道阻滞药	盐酸维拉帕米缓释片	Verapamil Hydrochloride Sustaind-release Capsules	http://evs.nci.nih.gov/ftp1/NDF-RT/NDF-RT.owl#N0000163243	VERAPAMIL HCL 100MG CAP,SA [VA Product]
blood alkaline phosphatase increased AE	investigation result abnormal AE	http://purl.obolibrary.org/obo/OAE_0000628	http://purl.obolibrary.org/obo/OAE_0000720	碱性磷酸酶的升高	blood alkaline phosphatase increased AE	钙通道阻滞药	盐酸维拉帕米缓释片	Verapamil Hydrochloride Sustaind-release Capsules	http://evs.nci.nih.gov/ftp1/NDF-RT/NDF-RT.owl#N0000163243	VERAPAMIL HCL 100MG CAP,SA [VA Product]
hypotension AE	cardiovascular AE	http://purl.obolibrary.org/obo/OAE_0000493	http://purl.obolibrary.org/obo/OAE_0000551	低血压	hypotension	钙通道阻滞药	盐酸维拉帕米缓释片	Verapamil Hydrochloride Sustaind-release Capsules	http://evs.nci.nih.gov/ftp1/NDF-RT/NDF-RT.owl#N0000163243	VERAPAMIL HCL 100MG CAP,SA [VA Product]
tachycardia AE	cardiac disorder AE	http://purl.obolibrary.org/obo/OAE_0000084	http://purl.obolibrary.org/obo/OAE_0000355	心动过速	tachycardia	钙通道阻滞药	盐酸维拉帕米缓释片	Verapamil Hydrochloride Sustaind-release Capsules	http://evs.nci.nih.gov/ftp1/NDF-RT/NDF-RT.owl#N0000163243	VERAPAMIL HCL 100MG CAP,SA [VA Product]
hot flush	skin AE	http://purl.obolibrary.org/obo/OAE_0000543	http://purl.obolibrary.org/obo/OAE_0000050	潮红	flushing	钙通道阻滞药	盐酸维拉帕米缓释片	Verapamil Hydrochloride Sustaind-release Capsules	http://evs.nci.nih.gov/ftp1/NDF-RT/NDF-RT.owl#N0000163243	VERAPAMIL HCL 100MG CAP,SA [VA Product]
constipation AE	digestive system AE	http://purl.obolibrary.org/obo/OAE_0000439	http://purl.obolibrary.org/obo/OAE_0000602	便秘	constipation	钙通道阻滞药	盐酸维拉帕米片	Verapamil Hydrochloride Tablets	http://evs.nci.nih.gov/ftp1/NDF-RT/NDF-RT.owl#N0000165614	VERAPAMIL HCL 80MG TAB [VA Product]
vertigo AE	behavior and neurological AE	http://purl.obolibrary.org/obo/OAE_0000580	http://purl.obolibrary.org/obo/OAE_0000460	眩晕	dizziness	钙通道阻滞药	盐酸维拉帕米片	Verapamil Hydrochloride Tablets	http://evs.nci.nih.gov/ftp1/NDF-RT/NDF-RT.owl#N0000165614	VERAPAMIL HCL 80MG TAB [VA Product]
nausea AE	digestive system AE	http://purl.obolibrary.org/obo/OAE_0000439	http://purl.obolibrary.org/obo/OAE_0000600	恶心	Nausea	钙通道阻滞药	盐酸维拉帕米片	Verapamil Hydrochloride Tablets	http://evs.nci.nih.gov/ftp1/NDF-RT/NDF-RT.owl#N0000165614	VERAPAMIL HCL 80MG TAB [VA Product]
hypotension AE	cardiovascular AE	http://purl.obolibrary.org/obo/OAE_0000493	http://purl.obolibrary.org/obo/OAE_0000551	低血压	hypotension	钙通道阻滞药	盐酸维拉帕米片	Verapamil Hydrochloride Tablets	http://evs.nci.nih.gov/ftp1/NDF-RT/NDF-RT.owl#N0000165614	VERAPAMIL HCL 80MG TAB [VA Product]
headache AE	behavior and neurological AE	http://purl.obolibrary.org/obo/OAE_0000580	http://purl.obolibrary.org/obo/OAE_0000377	头痛	headache	钙通道阻滞药	盐酸维拉帕米片	Verapamil Hydrochloride Tablets	http://evs.nci.nih.gov/ftp1/NDF-RT/NDF-RT.owl#N0000165614	VERAPAMIL HCL 80MG TAB [VA Product]
peripheral edema AE	homeostasis AE	http://purl.obolibrary.org/obo/OAE_0000555	http://purl.obolibrary.org/obo/OAE_0000389	外周水肿	Peripheral edema	钙通道阻滞药	盐酸维拉帕米片	Verapamil Hydrochloride Tablets	http://evs.nci.nih.gov/ftp1/NDF-RT/NDF-RT.owl#N0000165614	VERAPAMIL HCL 80MG TAB [VA Product]
cardiac failure congestive AE	cardiac disorder AE	http://purl.obolibrary.org/obo/OAE_0000084	http://purl.obolibrary.org/obo/OAE_0000780	充血性心力衰竭	congestive heart failure	钙通道阻滞药	盐酸维拉帕米片	Verapamil Hydrochloride Tablets	http://evs.nci.nih.gov/ftp1/NDF-RT/NDF-RT.owl#N0000165614	VERAPAMIL HCL 80MG TAB [VA Product]
atrioventricular block AE	cardiac disorder AE	http://purl.obolibrary.org/obo/OAE_0000084	http://purl.obolibrary.org/obo/OAE_0001297	I度、II度或III度房室阻滞	greade I, II or III atrioventricular block	钙通道阻滞药	盐酸维拉帕米片	Verapamil Hydrochloride Tablets	http://evs.nci.nih.gov/ftp1/NDF-RT/NDF-RT.owl#N0000165614	VERAPAMIL HCL 80MG TAB [VA Product]
rash AE	skin AE	http://purl.obolibrary.org/obo/OAE_0000543	http://purl.obolibrary.org/obo/OAE_0000362	皮疹	Rash	钙通道阻滞药	盐酸维拉帕米片	Verapamil Hydrochloride Tablets	http://evs.nci.nih.gov/ftp1/NDF-RT/NDF-RT.owl#N0000165614	VERAPAMIL HCL 80MG TAB [VA Product]
fatigue AE	behavior and neurological AE	http://purl.obolibrary.org/obo/OAE_0000580	http://purl.obolibrary.org/obo/OAE_0000034	乏力	Fatigue	钙通道阻滞药	盐酸维拉帕米片	Verapamil Hydrochloride Tablets	http://evs.nci.nih.gov/ftp1/NDF-RT/NDF-RT.owl#N0000165614	VERAPAMIL HCL 80MG TAB [VA Product]
palpitation AE	behavior and neurological AE	http://purl.obolibrary.org/obo/OAE_0000580	http://purl.obolibrary.org/obo/OAE_0000471	心悸	palpitations	钙通道阻滞药	盐酸维拉帕米片	Verapamil Hydrochloride Tablets	http://evs.nci.nih.gov/ftp1/NDF-RT/NDF-RT.owl#N0000165614	VERAPAMIL HCL 80MG TAB [VA Product]
hypotension AE	cardiovascular AE	http://purl.obolibrary.org/obo/OAE_0000493	http://purl.obolibrary.org/obo/OAE_0000551	低血压	hypotension	钙通道阻滞药	盐酸维拉帕米片	Verapamil Hydrochloride Tablets	http://evs.nci.nih.gov/ftp1/NDF-RT/NDF-RT.owl#N0000165614	VERAPAMIL HCL 80MG TAB [VA Product]
tachycardia AE	cardiac disorder AE	http://purl.obolibrary.org/obo/OAE_0000084	http://purl.obolibrary.org/obo/OAE_0000355	心动过速	tachycardia	钙通道阻滞药	盐酸维拉帕米片	Verapamil Hydrochloride Tablets	http://evs.nci.nih.gov/ftp1/NDF-RT/NDF-RT.owl#N0000165614	VERAPAMIL HCL 80MG TAB [VA Product]
hot flush	skin AE	http://purl.obolibrary.org/obo/OAE_0000543	http://purl.obolibrary.org/obo/OAE_0000050	潮红	flushing	钙通道阻滞药	盐酸维拉帕米片	Verapamil Hydrochloride Tablets	http://evs.nci.nih.gov/ftp1/NDF-RT/NDF-RT.owl#N0000165614	VERAPAMIL HCL 80MG TAB [VA Product]
thrombocytopenia AE	hematopoietic system AE	http://purl.obolibrary.org/obo/OAE_0000588	http://purl.obolibrary.org/obo/OAE_0001448	血小板减少症	thrombocytopenia	钙通道阻滞药	吲达帕胺缓释片（进口）	NATRILIXSR(Indapamide Sustained Release Tablets)	http://evs.nci.nih.gov/ftp1/NDF-RT/NDF-RT.owl#N0000165693	INDAPAMIDE 1.25MG TAB [VA Product]
leukopenia	hematopoietic system AE	http://purl.obolibrary.org/obo/OAE_0000588	http://purl.obolibrary.org/obo/OAE_0001129	白细胞减少症	Leucopenia	钙通道阻滞药	吲达帕胺缓释片（进口）	NATRILIXSR(Indapamide Sustained Release Tablets)	http://evs.nci.nih.gov/ftp1/NDF-RT/NDF-RT.owl#N0000165693	INDAPAMIDE 1.25MG TAB [VA Product]
agranulocytosis AE	hematopoietic system AE	http://purl.obolibrary.org/obo/OAE_0000588	http://purl.obolibrary.org/obo/OAE_0000268	粒细胞缺乏症	Agranulocytosis	钙通道阻滞药	吲达帕胺缓释片（进口）	NATRILIXSR(Indapamide Sustained Release Tablets)	http://evs.nci.nih.gov/ftp1/NDF-RT/NDF-RT.owl#N0000165693	INDAPAMIDE 1.25MG TAB [VA Product]
dizziness AE	behavior and neurological AE	http://purl.obolibrary.org/obo/OAE_0000580	http://purl.obolibrary.org/obo/OAE_0000388	头晕	Dizziness	钙通道阻滞药	吲达帕胺缓释片（进口）	NATRILIXSR(Indapamide Sustained Release Tablets)	http://evs.nci.nih.gov/ftp1/NDF-RT/NDF-RT.owl#N0000165693	INDAPAMIDE 1.25MG TAB [VA Product]
fatigue AE	behavior and neurological AE	http://purl.obolibrary.org/obo/OAE_0000580	http://purl.obolibrary.org/obo/OAE_0000034	疲劳	fatigue	钙通道阻滞药	吲达帕胺缓释片（进口）	NATRILIXSR(Indapamide Sustained Release Tablets)	http://evs.nci.nih.gov/ftp1/NDF-RT/NDF-RT.owl#N0000165693	INDAPAMIDE 1.25MG TAB [VA Product]
headache AE	behavior and neurological AE	http://purl.obolibrary.org/obo/OAE_0000580	http://purl.obolibrary.org/obo/OAE_0000377	头痛	headache	钙通道阻滞药	吲达帕胺缓释片（进口）	NATRILIXSR(Indapamide Sustained Release Tablets)	http://evs.nci.nih.gov/ftp1/NDF-RT/NDF-RT.owl#N0000165693	INDAPAMIDE 1.25MG TAB [VA Product]
paresthesia AE	behavior and neurological AE	http://purl.obolibrary.org/obo/OAE_0000580	http://purl.obolibrary.org/obo/OAE_0000392	感觉异常	Paresthesia	钙通道阻滞药	吲达帕胺缓释片（进口）	NATRILIXSR(Indapamide Sustained Release Tablets)	http://evs.nci.nih.gov/ftp1/NDF-RT/NDF-RT.owl#N0000165693	INDAPAMIDE 1.25MG TAB [VA Product]
arrhythmia AE	cardiac disorder AE	http://purl.obolibrary.org/obo/OAE_0000084	http://purl.obolibrary.org/obo/OAE_0000660	心律失常	Arrhythmia	钙通道阻滞药	吲达帕胺缓释片（进口）	NATRILIXSR(Indapamide Sustained Release Tablets)	http://evs.nci.nih.gov/ftp1/NDF-RT/NDF-RT.owl#N0000165693	INDAPAMIDE 1.25MG TAB [VA Product]
hypotension AE	cardiovascular AE	http://purl.obolibrary.org/obo/OAE_0000493	http://purl.obolibrary.org/obo/OAE_0000551	低血压	hypotension	钙通道阻滞药	吲达帕胺缓释片（进口）	NATRILIXSR(Indapamide Sustained Release Tablets)	http://evs.nci.nih.gov/ftp1/NDF-RT/NDF-RT.owl#N0000165693	INDAPAMIDE 1.25MG TAB [VA Product]
nausea AE	digestive system AE	http://purl.obolibrary.org/obo/OAE_0000439	http://purl.obolibrary.org/obo/OAE_0000600	恶心	Nausea	钙通道阻滞药	吲达帕胺缓释片（进口）	NATRILIXSR(Indapamide Sustained Release Tablets)	http://evs.nci.nih.gov/ftp1/NDF-RT/NDF-RT.owl#N0000165693	INDAPAMIDE 1.25MG TAB [VA Product]
constipation AE	digestive system AE	http://purl.obolibrary.org/obo/OAE_0000439	http://purl.obolibrary.org/obo/OAE_0000602	便秘	constipation	钙通道阻滞药	吲达帕胺缓释片（进口）	NATRILIXSR(Indapamide Sustained Release Tablets)	http://evs.nci.nih.gov/ftp1/NDF-RT/NDF-RT.owl#N0000165693	INDAPAMIDE 1.25MG TAB [VA Product]
dry mouth AE	digestive system AE	http://purl.obolibrary.org/obo/OAE_0000439	http://purl.obolibrary.org/obo/OAE_0000505	口干	Xerostomia	钙通道阻滞药	吲达帕胺缓释片（进口）	NATRILIXSR(Indapamide Sustained Release Tablets)	http://evs.nci.nih.gov/ftp1/NDF-RT/NDF-RT.owl#N0000165693	INDAPAMIDE 1.25MG TAB [VA Product]
pancreatitis AE	liver, biliary, and pancreatic AE	http://purl.obolibrary.org/obo/OAE_0000436	http://purl.obolibrary.org/obo/OAE_0000195	胰腺炎	pancreatitis	钙通道阻滞药	吲达帕胺缓释片（进口）	NATRILIXSR(Indapamide Sustained Release Tablets)	http://evs.nci.nih.gov/ftp1/NDF-RT/NDF-RT.owl#N0000165693	INDAPAMIDE 1.25MG TAB [VA Product]
hepatic function abnormal AE	liver, biliary, and pancreatic AE	http://purl.obolibrary.org/obo/OAE_0000436	http://purl.obolibrary.org/obo/OAE_0001463	肝功能改变	hepatic function change	钙通道阻滞药	吲达帕胺缓释片（进口）	NATRILIXSR(Indapamide Sustained Release Tablets)	http://evs.nci.nih.gov/ftp1/NDF-RT/NDF-RT.owl#N0000165693	INDAPAMIDE 1.25MG TAB [VA Product]
allergy AE	immune system AE	http://purl.obolibrary.org/obo/OAE_0000476	http://purl.obolibrary.org/obo/OAE_0000568	过敏反应	Allergic reactions	钙通道阻滞药	吲达帕胺缓释片（进口）	NATRILIXSR(Indapamide Sustained Release Tablets)	http://evs.nci.nih.gov/ftp1/NDF-RT/NDF-RT.owl#N0000165693	INDAPAMIDE 1.25MG TAB [VA Product]
Glascow coma scale abnormal AE	investigation result abnormal AE	http://purl.obolibrary.org/obo/OAE_0000628	http://purl.obolibrary.org/obo/OAE_0001058	低钾血症	Hypokalemia	钙通道阻滞药	吲达帕胺缓释片（进口）	NATRILIXSR(Indapamide Sustained Release Tablets)	http://evs.nci.nih.gov/ftp1/NDF-RT/NDF-RT.owl#N0000165693	INDAPAMIDE 1.25MG TAB [VA Product]
blood uric acid level increased AE	investigation result abnormal AE	http://purl.obolibrary.org/obo/OAE_0000628	http://purl.obolibrary.org/obo/OAE_0000748	尿酸增加	increased Uric acid	钙通道阻滞药	吲达帕胺缓释片（进口）	NATRILIXSR(Indapamide Sustained Release Tablets)	http://evs.nci.nih.gov/ftp1/NDF-RT/NDF-RT.owl#N0000165693	INDAPAMIDE 1.25MG TAB [VA Product]
blood glucose level increased AE	investigation result abnormal AE	http://purl.obolibrary.org/obo/OAE_0000628	http://purl.obolibrary.org/obo/OAE_0000734	血糖增加	Increased blood glucose	钙通道阻滞药	吲达帕胺缓释片（进口）	NATRILIXSR(Indapamide Sustained Release Tablets)	http://evs.nci.nih.gov/ftp1/NDF-RT/NDF-RT.owl#N0000165693	INDAPAMIDE 1.25MG TAB [VA Product]
hypercalcemia AE	hematopoietic system AE	http://purl.obolibrary.org/obo/OAE_0000588	http://purl.obolibrary.org/obo/OAE_0001044	高钙血症	hypercalcemia	钙通道阻滞药	吲达帕胺缓释片（进口）	NATRILIXSR(Indapamide Sustained Release Tablets)	http://evs.nci.nih.gov/ftp1/NDF-RT/NDF-RT.owl#N0000165693	INDAPAMIDE 1.25MG TAB [VA Product]
nausea AE	digestive system AE	http://purl.obolibrary.org/obo/OAE_0000439	http://purl.obolibrary.org/obo/OAE_0000600	恶心	Nausea	钙通道阻滞药	注射用尼莫地平	Nimodipine for Injection	http://evs.nci.nih.gov/ftp1/NDF-RT/NDF-RT.owl#N0000147543	NIMODIPINE
gastrointestinal disorder AE	digestive system AE	http://purl.obolibrary.org/obo/OAE_0000439	http://purl.obolibrary.org/obo/OAE_0000455	胃肠道不适	gastrointestinal discomfort	钙通道阻滞药	注射用尼莫地平	Nimodipine for Injection	http://evs.nci.nih.gov/ftp1/NDF-RT/NDF-RT.owl#N0000147543	NIMODIPINE
gastrointestinal hemorrhage AE	cardiovascular AE	http://purl.obolibrary.org/obo/OAE_0000493	http://purl.obolibrary.org/obo/OAE_0000416	胃肠道出血	gastrointestinal bleeding	钙通道阻滞药	注射用尼莫地平	Nimodipine for Injection	http://evs.nci.nih.gov/ftp1/NDF-RT/NDF-RT.owl#N0000147543	NIMODIPINE
ileus AE	digestive system AE	http://purl.obolibrary.org/obo/OAE_0000439	http://purl.obolibrary.org/obo/OAE_0001068	肠梗阻（肠麻痹导致的肠运送障碍）	Intestinal obstruction (intestinal paralysis caused by intestinal transport barriers)	钙通道阻滞药	注射用尼莫地平	Nimodipine for Injection	http://evs.nci.nih.gov/ftp1/NDF-RT/NDF-RT.owl#N0000147543	NIMODIPINE
hepatitis AE	liver, biliary, and pancreatic AE	http://purl.obolibrary.org/obo/OAE_0000436	http://purl.obolibrary.org/obo/OAE_0000210	肝炎	hepatitis	钙通道阻滞药	注射用尼莫地平	Nimodipine for Injection	http://evs.nci.nih.gov/ftp1/NDF-RT/NDF-RT.owl#N0000147543	NIMODIPINE
dizziness AE	behavior and neurological AE	http://purl.obolibrary.org/obo/OAE_0000580	http://purl.obolibrary.org/obo/OAE_0000388	头晕	Dizziness	钙通道阻滞药	注射用尼莫地平	Nimodipine for Injection	http://evs.nci.nih.gov/ftp1/NDF-RT/NDF-RT.owl#N0000147543	NIMODIPINE
headache AE	behavior and neurological AE	http://purl.obolibrary.org/obo/OAE_0000580	http://purl.obolibrary.org/obo/OAE_0000377	头痛	headache	钙通道阻滞药	注射用尼莫地平	Nimodipine for Injection	http://evs.nci.nih.gov/ftp1/NDF-RT/NDF-RT.owl#N0000147543	NIMODIPINE
fatigue AE	behavior and neurological AE	http://purl.obolibrary.org/obo/OAE_0000580	http://purl.obolibrary.org/obo/OAE_0000034	嗜睡	Lethargy	钙通道阻滞药	注射用尼莫地平	Nimodipine for Injection	http://evs.nci.nih.gov/ftp1/NDF-RT/NDF-RT.owl#N0000147543	NIMODIPINE
hot flush	skin AE	http://purl.obolibrary.org/obo/OAE_0000543	http://purl.obolibrary.org/obo/OAE_0000050	潮红	flushing	钙通道阻滞药	注射用尼莫地平	Nimodipine for Injection	http://evs.nci.nih.gov/ftp1/NDF-RT/NDF-RT.owl#N0000147543	NIMODIPINE
sweating AE	skin AE	http://purl.obolibrary.org/obo/OAE_0000543	http://purl.obolibrary.org/obo/OAE_0000401	出汗	diaphoresis	钙通道阻滞药	注射用尼莫地平	Nimodipine for Injection	http://evs.nci.nih.gov/ftp1/NDF-RT/NDF-RT.owl#N0000147543	NIMODIPINE
feeling hot AE	behavior and neurological AE	http://purl.obolibrary.org/obo/OAE_0000580	http://purl.obolibrary.org/obo/OAE_0000946	热感	hotness	钙通道阻滞药	注射用尼莫地平	Nimodipine for Injection	http://evs.nci.nih.gov/ftp1/NDF-RT/NDF-RT.owl#N0000147543	NIMODIPINE
decreased heart rate AE	cardiac disorder AE	http://purl.obolibrary.org/obo/OAE_0000084	http://purl.obolibrary.org/obo/OAE_0000621	心率减慢（心动过缓）	decreased heart beat (bradycardia)	钙通道阻滞药	注射用尼莫地平	Nimodipine for Injection	http://evs.nci.nih.gov/ftp1/NDF-RT/NDF-RT.owl#N0000147543	NIMODIPINE
increased heart rate AE	cardiac disorder AE	http://purl.obolibrary.org/obo/OAE_0000084	http://purl.obolibrary.org/obo/OAE_0000590	心率加快（心动过速）	elevated heart rate (tachycardia)	钙通道阻滞药	注射用尼莫地平	Nimodipine for Injection	http://evs.nci.nih.gov/ftp1/NDF-RT/NDF-RT.owl#N0000147543	NIMODIPINE
thrombocytopenia AE	hematopoietic system AE	http://purl.obolibrary.org/obo/OAE_0000588	http://purl.obolibrary.org/obo/OAE_0001448	血小板减少症	thrombocytopenia	钙通道阻滞药	注射用尼莫地平	Nimodipine for Injection	http://evs.nci.nih.gov/ftp1/NDF-RT/NDF-RT.owl#N0000147543	NIMODIPINE
phlebitis AE	immune system AE	http://purl.obolibrary.org/obo/OAE_0000476	http://purl.obolibrary.org/obo/OAE_0000194	静脉炎	phlebitis	钙通道阻滞药	注射用尼莫地平	Nimodipine for Injection	http://evs.nci.nih.gov/ftp1/NDF-RT/NDF-RT.owl#N0000147543	NIMODIPINE
transaminase level increased AE	investigation result abnormal AE	http://purl.obolibrary.org/obo/OAE_0000628	http://purl.obolibrary.org/obo/OAE_0001467	转氨酶升高	Aminotransferase elevation	钙通道阻滞药	注射用尼莫地平	Nimodipine for Injection	http://evs.nci.nih.gov/ftp1/NDF-RT/NDF-RT.owl#N0000147543	NIMODIPINE
blood alkaline phosphatase increased AE	investigation result abnormal AE	http://purl.obolibrary.org/obo/OAE_0000628	http://purl.obolibrary.org/obo/OAE_0000720	碱性磷酸酶升高	increased alkaline phosphatase(ALP)	钙通道阻滞药	注射用尼莫地平	Nimodipine for Injection	http://evs.nci.nih.gov/ftp1/NDF-RT/NDF-RT.owl#N0000147543	NIMODIPINE
gamma-glutamyltransferase level increased AE	investigation result abnormal AE	http://purl.obolibrary.org/obo/OAE_0000628	http://purl.obolibrary.org/obo/OAE_0000964	γ-GT升高	increased γ-GT	钙通道阻滞药	注射用尼莫地平	Nimodipine for Injection	http://evs.nci.nih.gov/ftp1/NDF-RT/NDF-RT.owl#N0000147543	NIMODIPINE
blood urea level increased AE	investigation result abnormal AE	http://purl.obolibrary.org/obo/OAE_0000628	http://purl.obolibrary.org/obo/OAE_0000747	血清尿素氮升高	Elevated serum urea nitrogen	钙通道阻滞药	注射用尼莫地平	Nimodipine for Injection	http://evs.nci.nih.gov/ftp1/NDF-RT/NDF-RT.owl#N0000147543	NIMODIPINE
blood creatinine level increased AE	investigation result abnormal AE	http://purl.obolibrary.org/obo/OAE_0000628	http://purl.obolibrary.org/obo/OAE_0000729	肌酐升高	Elevated creatinine	钙通道阻滞药	注射用尼莫地平	Nimodipine for Injection	http://evs.nci.nih.gov/ftp1/NDF-RT/NDF-RT.owl#N0000147543	NIMODIPINE
bradycardia AE	cardiac disorder AE	http://purl.obolibrary.org/obo/OAE_0000084	http://purl.obolibrary.org/obo/OAE_0000218	心动过缓	Bradycardia	钙通道阻滞药	注射用盐酸地尔硫卓	Diltiazem Hydrochloride for Injection	http://evs.nci.nih.gov/ftp1/NDF-RT/NDF-RT.owl#N0000154686	DILTIAZEM HCL 5MG/ML INJ [VA Product]
hypotension AE	cardiovascular AE	http://purl.obolibrary.org/obo/OAE_0000493	http://purl.obolibrary.org/obo/OAE_0000551	低血压	hypotension	钙通道阻滞药	注射用盐酸地尔硫卓	Diltiazem Hydrochloride for Injection	http://evs.nci.nih.gov/ftp1/NDF-RT/NDF-RT.owl#N0000154686	DILTIAZEM HCL 5MG/ML INJ [VA Product]
first degree atrioventricular block AE	cardiac disorder AE	http://purl.obolibrary.org/obo/OAE_0000084	http://purl.obolibrary.org/obo/OAE_0001539	Ⅰ度房室传导阻滞	grade I atrioventricular heart-block	钙通道阻滞药	注射用盐酸地尔硫卓	Diltiazem Hydrochloride for Injection	http://evs.nci.nih.gov/ftp1/NDF-RT/NDF-RT.owl#N0000154686	DILTIAZEM HCL 5MG/ML INJ [VA Product]
second degree atrioventricular block AE	cardiac disorder AE	http://purl.obolibrary.org/obo/OAE_0000084	http://purl.obolibrary.org/obo/OAE_0001571	Ⅱ度房室传导阻滞	grade II atrioventricular heart-block	钙通道阻滞药	注射用盐酸地尔硫卓	Diltiazem Hydrochloride for Injection	http://evs.nci.nih.gov/ftp1/NDF-RT/NDF-RT.owl#N0000154686	DILTIAZEM HCL 5MG/ML INJ [VA Product]
complete atrioventricular block AE	cardiac disorder AE	http://purl.obolibrary.org/obo/OAE_0000084	http://purl.obolibrary.org/obo/OAE_0001576	完全房室传导阻滞	complete atrioventricular heart-block	钙通道阻滞药	注射用盐酸地尔硫卓	Diltiazem Hydrochloride for Injection	http://evs.nci.nih.gov/ftp1/NDF-RT/NDF-RT.owl#N0000154686	DILTIAZEM HCL 5MG/ML INJ [VA Product]
heart arrest AE	cardiac disorder AE	http://purl.obolibrary.org/obo/OAE_0000084	http://purl.obolibrary.org/obo/OAE_0000461	心跳停止	Cardiac arrest	钙通道阻滞药	注射用盐酸地尔硫卓	Diltiazem Hydrochloride for Injection	http://evs.nci.nih.gov/ftp1/NDF-RT/NDF-RT.owl#N0000154686	DILTIAZEM HCL 5MG/ML INJ [VA Product]
cardiac failure congestive AE	cardiac disorder AE	http://purl.obolibrary.org/obo/OAE_0000084	http://purl.obolibrary.org/obo/OAE_0000780	充血性心衰	Congestive Heart failure	钙通道阻滞药	注射用盐酸地尔硫卓	Diltiazem Hydrochloride for Injection	http://evs.nci.nih.gov/ftp1/NDF-RT/NDF-RT.owl#N0000154686	DILTIAZEM HCL 5MG/ML INJ [VA Product]
bradycardia AE	cardiac disorder AE	http://purl.obolibrary.org/obo/OAE_0000084	http://purl.obolibrary.org/obo/OAE_0000218	心动过缓	Bradycardia	钙通道阻滞药	注射用盐酸地尔硫卓	Diltiazem Hydrochloride for Injection	http://evs.nci.nih.gov/ftp1/NDF-RT/NDF-RT.owl#N0000154686	DILTIAZEM HCL 5MG/ML INJ [VA Product]
atrioventricular block AE	cardiac disorder AE	http://purl.obolibrary.org/obo/OAE_0000084	http://purl.obolibrary.org/obo/OAE_0001297	房室传导阻滞	atrioventricular block	钙通道阻滞药	注射用盐酸地尔硫卓	Diltiazem Hydrochloride for Injection	http://evs.nci.nih.gov/ftp1/NDF-RT/NDF-RT.owl#N0000154686	DILTIAZEM HCL 5MG/ML INJ [VA Product]
hypotension AE	cardiovascular AE	http://purl.obolibrary.org/obo/OAE_0000493	http://purl.obolibrary.org/obo/OAE_0000551	低血压	hypotension	钙通道阻滞药	注射用盐酸地尔硫卓	Diltiazem Hydrochloride for Injection	http://evs.nci.nih.gov/ftp1/NDF-RT/NDF-RT.owl#N0000154686	DILTIAZEM HCL 5MG/ML INJ [VA Product]
flushing AE	skin AE	http://purl.obolibrary.org/obo/OAE_0000543	http://purl.obolibrary.org/obo/OAE_0000021	面部发热	facial fever	钙通道阻滞药	注射用盐酸地尔硫卓	Diltiazem Hydrochloride for Injection	http://evs.nci.nih.gov/ftp1/NDF-RT/NDF-RT.owl#N0000154686	DILTIAZEM HCL 5MG/ML INJ [VA Product]
flushing AE	skin AE	http://purl.obolibrary.org/obo/OAE_0000543	http://purl.obolibrary.org/obo/OAE_0000021	颜面潮红	facial blushing	钙通道阻滞药	注射用盐酸地尔硫卓	Diltiazem Hydrochloride for Injection	http://evs.nci.nih.gov/ftp1/NDF-RT/NDF-RT.owl#N0000154686	DILTIAZEM HCL 5MG/ML INJ [VA Product]
headache AE	behavior and neurological AE	http://purl.obolibrary.org/obo/OAE_0000580	http://purl.obolibrary.org/obo/OAE_0000377	头痛	headache	钙通道阻滞药	注射用盐酸地尔硫卓	Diltiazem Hydrochloride for Injection	http://evs.nci.nih.gov/ftp1/NDF-RT/NDF-RT.owl#N0000154686	DILTIAZEM HCL 5MG/ML INJ [VA Product]
nausea AE	digestive system AE	http://purl.obolibrary.org/obo/OAE_0000439	http://purl.obolibrary.org/obo/OAE_0000600	恶心	Nausea	钙通道阻滞药	注射用盐酸地尔硫卓	Diltiazem Hydrochloride for Injection	http://evs.nci.nih.gov/ftp1/NDF-RT/NDF-RT.owl#N0000154686	DILTIAZEM HCL 5MG/ML INJ [VA Product]
aspartate aminotransferase level increased AE	investigation result abnormal AE	http://purl.obolibrary.org/obo/OAE_0000628	http://purl.obolibrary.org/obo/OAE_0000656	GOT升高	increased GOT	钙通道阻滞药	注射用盐酸地尔硫卓	Diltiazem Hydrochloride for Injection	http://evs.nci.nih.gov/ftp1/NDF-RT/NDF-RT.owl#N0000154686	DILTIAZEM HCL 5MG/ML INJ [VA Product]
alanine aminotransferase level increased AE	investigation result abnormal AE	http://purl.obolibrary.org/obo/OAE_0000628	http://purl.obolibrary.org/obo/OAE_0000272	GPT升高	increased GPT	钙通道阻滞药	注射用盐酸地尔硫卓	Diltiazem Hydrochloride for Injection	http://evs.nci.nih.gov/ftp1/NDF-RT/NDF-RT.owl#N0000154686	DILTIAZEM HCL 5MG/ML INJ [VA Product]
increased lactate dehydrogenase level AE	homeostasis AE	http://purl.obolibrary.org/obo/OAE_0000555	http://purl.obolibrary.org/obo/OAE_0000594	LDH升高	increased LDH	钙通道阻滞药	注射用盐酸地尔硫卓	Diltiazem Hydrochloride for Injection	http://evs.nci.nih.gov/ftp1/NDF-RT/NDF-RT.owl#N0000154686	DILTIAZEM HCL 5MG/ML INJ [VA Product]
palpitation AE	behavior and neurological AE	http://purl.obolibrary.org/obo/OAE_0000580	http://purl.obolibrary.org/obo/OAE_0000471	心悸	palpitations	钙通道阻滞药	注射用盐酸地尔硫卓	Diltiazem Hydrochloride for Injection	http://evs.nci.nih.gov/ftp1/NDF-RT/NDF-RT.owl#N0000154686	DILTIAZEM HCL 5MG/ML INJ [VA Product]
vertigo AE	behavior and neurological AE	http://purl.obolibrary.org/obo/OAE_0000580	http://purl.obolibrary.org/obo/OAE_0000460	眩晕	dizziness	钙通道阻滞药	注射用盐酸地尔硫卓	Diltiazem Hydrochloride for Injection	http://evs.nci.nih.gov/ftp1/NDF-RT/NDF-RT.owl#N0000154686	DILTIAZEM HCL 5MG/ML INJ [VA Product]
tachycardia paroxysmal AE	cardiac disorder AE	http://purl.obolibrary.org/obo/OAE_0000084	http://purl.obolibrary.org/obo/OAE_0001442	阵发性心动过速	Paroxysmal Tachycardia	钙通道阻滞药	注射用盐酸地尔硫卓	Diltiazem Hydrochloride for Injection	http://evs.nci.nih.gov/ftp1/NDF-RT/NDF-RT.owl#N0000154686	DILTIAZEM HCL 5MG/ML INJ [VA Product]
blood alkaline phosphatase increased AE	investigation result abnormal AE	http://purl.obolibrary.org/obo/OAE_0000628	http://purl.obolibrary.org/obo/OAE_0000720	AL-P升高	increased AL-P	钙通道阻滞药	注射用盐酸地尔硫卓	Diltiazem Hydrochloride for Injection	http://evs.nci.nih.gov/ftp1/NDF-RT/NDF-RT.owl#N0000154686	DILTIAZEM HCL 5MG/ML INJ [VA Product]
urine output decreased AE	urinary system AE	http://purl.obolibrary.org/obo/OAE_0000622	http://purl.obolibrary.org/obo/OAE_0001493	尿量减少	hypourocrinia	钙通道阻滞药	注射用盐酸地尔硫卓	Diltiazem Hydrochloride for Injection	http://evs.nci.nih.gov/ftp1/NDF-RT/NDF-RT.owl#N0000154686	DILTIAZEM HCL 5MG/ML INJ [VA Product]
blood creatinine level increased AE	investigation result abnormal AE	http://purl.obolibrary.org/obo/OAE_0000628	http://purl.obolibrary.org/obo/OAE_0000729	血清肌酐升高	Elevated serum creatinine	钙通道阻滞药	注射用盐酸地尔硫卓	Diltiazem Hydrochloride for Injection	http://evs.nci.nih.gov/ftp1/NDF-RT/NDF-RT.owl#N0000154686	DILTIAZEM HCL 5MG/ML INJ [VA Product]
blood urea level increased AE	investigation result abnormal AE	http://purl.obolibrary.org/obo/OAE_0000628	http://purl.obolibrary.org/obo/OAE_0000747	BUN升高	increased BUN	钙通道阻滞药	注射用盐酸地尔硫卓	Diltiazem Hydrochloride for Injection	http://evs.nci.nih.gov/ftp1/NDF-RT/NDF-RT.owl#N0000154686	DILTIAZEM HCL 5MG/ML INJ [VA Product]
[truncated: 4,522 more rows]

## Sheet: package_Insert_source
NDF-RT drug ID	package insert source
[truncated: 182 more rows]
